# Supplementary material for: Missiles of Mass Disruption: Composition and Glandular Origin of Venom Used as a Projectile Defensive Weapon by the Assassin Bug Platymeris rhadamanthus
Source: Toxins (Basel). 2019 Nov 18;11(11):673. doi: 10.3390/toxins11110673 (PMC6891600; doi:10.3390/toxins11110673)
Supplement: Supplementary file 1 [file toxins-11-00673-s001.zip]

Archive with 4 entries (4 files):
- toxins-612131 -SI.docx
- Supplementary Data S1.xlsx
- Supplementary Data S2.xlsx
- Supplementary Data S3.xlsx
