# Supplementary material for: Missiles of Mass Disruption: Composition and Glandular Origin of Venom Used as a Projectile Defensive Weapon by the Assassin Bug Platymeris rhadamanthus
Source: Toxins (Basel). 2019 Nov 18;11(11):673. doi: 10.3390/toxins11110673 (PMC6891600; doi:10.3390/toxins11110673)
Supplement: Supplementary file 1 [file toxins-11-00673-s001.zip › Supplementary Data S1.xlsx]

## Sheet: Platymeris rhadamanthus
GenBank name	ProteinPilot ID Rank (N)	ProteinPilot 'Unused' value	ProteinPilot 'Total' value	% coverage (>95% conf.)	Contig name	Contig sequence	Contig length	Start	Stop	Reverse?	ORF sequence	ORF length	Peptides detected (>95% conf.)	Protein header	Amino acid sequence	Amino acid sequence length	SignalP D-score	Signal peptide	Stop codon	Complete?	Predicted mature sequence (SignalP)	Likely mature sequence (all information)	Likely mature sequence length	Likely mature predicted pI	No. Cys residues in predicted mature sequence	BLASTp (UniRef90) top hit	BLASTp (Uniref90) top hit E-value	BLASTp (P. plagipennis venom) top hit	BLASTp (P. plagipennis venom) top hit E-value	HMMER against Pfam top hit	E-value for HMMER top hit	HMMER against Pfam second hit	E-value for HMMER second hit	HMMER against Pfam third hit	E-value for HMMER third hit	Group	Category for Figure	Number	Protein name	Completeness	Fragments mapped (PMG)	TPM (PMG)	Fragments mapped (AMG)	TPM (AMG)	TPM(PMG)/TPM(AMG)	TPM(AMG)/TPM(PMG)	Fold difference
Venom redulysin 1, complete	1	537.67	537.67	76.75	P_clc54_contig_9	TTTTTTTTTTTTGAATTCAATAATTTATTTTAAGAATCTAGTATTTATAACAAATATATATATATATATGTATATATATTGTTTAATCAATTTCAAATTCATCAGCATCTAATAGTATGCCATCCTCTCCATTATCGGATGCTTGAAGGATCTCACCATTGTCGTCCTGAGCGCCTGAGAACATTTTGGGAGGTAACACTTTAAATTTCTTATTTGCATATGAGGCACAGAATTTGCAGCCTACATTGTACTTATCAGCCAAAATGGCCAAACAGAAGTTTACATTAGCTTGACCACTACTAGATTTGCCCTTGCCTTCAATGCCCTTCAGACAAATCTTACCCAACAATGCACCAAGATTCACACAGCTAGGGACATCTCCGAGTTTGACATTCTTTT…	2033	1969	86	reverse	TTAATCAATTTCAAATTCATCAGCATCTAATAGTATGCCATCCTCTCCATTATCGGATGCTTGAAGGATCTCACCATTGTCGTCCTGAGCGCCTGAGAACATTTTGGGAGGTAACACTTTAAATTTCTTATTTGCATATGAGGCACAGAATTTGCAGCCTACATTGTACTTATCAGCCAAAATGGCCAAACAGAAGTTTACATTAGCTTGACCACTACTAGATTTGCCCTTGCCTTCAATGCCCTTCAGACAAATCTTACCCAACAATGCACCAAGATTCACACAGCTAGGGACATCTCCGAGTTTGACATTCTTTTTTGCTTTTACTTCACCATTTACTATAAAAGCGACCTCCAAATATGTTGCCTTATTTGTCCTTGTAATTGTATACTGCATACC…	1887	472	>Venom redulysin 1, complete	MSKLWLLLLLVAAFQAVHSYPAAESDYLEEPETTWDILKETWGKMKDHYLNLGKETLAKLKELKENYKTWGKEKKQQFIATLKDKLCTPQDFEEDIDYAESDEDKDLSFTMKVLLILKETLDKLKAAVGEEKEKLIQEVKGLRAKICDKLSDYEEEEEFELEEDYEEDPETTWGILKEAWGKMKEHYLNLGKATLAKLKELKENYKTWGKEKLQIFVAKLKDKLCTQQDFEEDIDYTESDEEKDPALTAKILLKLKEYLEKLKSAAGKEKEKLIQKIKDLRAKICDKLSDYEEEEEEEEEEEFELEEDYEEDPQQTTWGILKETFGKIKDRWSQLTKIQLQKIIQVLKNRYCADQNDFEDDVAESDEEQGGRQVIQKYLQKLKEFYEKIKAAVGAKKEE…	628	0.917	yes	yes	yes	YPAAESDYLEEPETTWDILKETWGKMKDHYLNLGKETLAKLKELKENYKTWGKEKKQQFIATLKDKLCTPQDFEEDIDYAESDEDKDLSFTMKVLLILKETLDKLKAAVGEEKEKLIQEVKGLRAKICDKLSDYEEEEEFELEEDYEEDPETTWGILKEAWGKMKEHYLNLGKATLAKLKELKENYKTWGKEKLQIFVAKLKDKLCTQQDFEEDIDYTESDEEKDPALTAKILLKLKEYLEKLKSAAGKEKEKLIQKIKDLRAKICDKLSDYEEEEEEEEEEEFELEEDYEEDPQQTTWGILKETFGKIKDRWSQLTKIQLQKIIQVLKNRYCADQNDFEDDVAESDEEQGGRQVIQKYLQKLKEFYEKIKAAVGAKKEELKKRLEETRQKFCAKLNAA…	GWLGKLGKGLKKVGKKFVKKMSSAMKAGCKKGMKMLKDNAVKVTPLVCEEKTCKTLVTILTYSCGMQYTITRTNKATYLEVAFIVNGEVKAKKNVKLGDVPSCVNLGALLGKICLKGIEGKGKSSSGQANVNFCLAILADKYNVGCKFCASYANKKFKVLPPKMFSGAQDDNGEILQASDNGEDGILLDADEFEID	196	9.181	9	Venom redulysin protein 7 n=1 Tax=Pristhesancus plagipennis TaxID=1955184 RepID=A0A1Q1NPG0_9HEMI	5e-51	Venom_redulysin_protein_7	2e-56	Virulence activator alpha C-term	0.0032	Virulence activator alpha C-term	0.0032	Virulence activator alpha C-term	0.0032	redulysin	Redulysin	1	Venom redulysin 1	complete	2927533	70755	29059	453.911	155.879	0.00641525	155.879
Venom S1 protease 1, complete	2	406.79	406.79	92.04	P_clc54_contig_19	TTTTTTTTTTAAAGCATTTAGTAATTTATTTATTTGGGGGTTCGTTGAATAACTTGAGTTTATTTTCATTCATATTTCACTCTCCTGTTTAGAAACACATGGTACCCTTGTTGCCAATTTGTTTCTTGATCCAGGGCAAATATGCGGCAACATCAGTGTTGACTGCAGGATCTGTAGAACCACATTTCTTACCATAGGAGACAAGAGCAACTTGTTCGTACATGTTGGTCTCTGGGTTCAATCGTACCAATGGACCACCAGAGTCACCTTGGCACGAATCTTTCAAGTTGTTGTATGTGCAGATCTGAGTAAGTTTTGAAGTGTTGATCCTGTATATAGTCTTACAGACATCAGGGTCAATTACTCTCAGATTGACTTTTCTCAAAACTGGTGAAGCGG…	1366	1297	92	reverse	TTAGAAACACATGGTACCCTTGTTGCCAATTTGTTTCTTGATCCAGGGCAAATATGCGGCAACATCAGTGTTGACTGCAGGATCTGTAGAACCACATTTCTTACCATAGGAGACAAGAGCAACTTGTTCGTACATGTTGGTCTCTGGGTTCAATCGTACCAATGGACCACCAGAGTCACCTTGGCACGAATCTTTCAAGTTGTTGTATGTGCAGATCTGAGTAAGTTTTGAAGTGTTGATCCTGTATATAGTCTTACAGACATCAGGGTCAATTACTCTCAGATTGACTTTTCTCAAAACTGGTGAAGCGGCTCCACGCTCTGATTTATCTTTAATCAATCCCCAGCCCATAACTTTGATGAATTGATCTACATGATTTAGTTGTGCTGTTGGCATACA…	1209	263	>Venom S1 protease 1, complete	MRAFGMFIAICLLAYTSAARVDIKAGGPVVNLMPQTGAGMIESRFDLVAPAGCKMVLTCAFKTYSCRLAKIKVDNGEIFTQHCPEAFQYVFSFSYKNRMTVTIENSGPTLGAFCQVKATKPYIDIPEKLIDSSEHGLAHRSKKPNSCKCGWTNKAPGRIVGGKEAGLNEYPFPALIMFASNRFPFCGGSIITERHILTAAHCTDPFRDRVLAVVVGEHDIRTTKETKATKMHIVRKIYQHEDYTDSGNLHDISILEVDPKIEFNDKVGPVCMPTAQLNHVDQFIKVMGWGLIKDKSERGAASPVLRKVNLRVIDPDVCKTIYRINTSKLTQICTYNNLKDSCQGDSGGPLVRLNPETNMYEQVALVSYGKKCGSTDPAVNTDVAAYLPWIKKQIGNKGT…	402	0.9	yes	yes	yes	ARVDIKAGGPVVNLMPQTGAGMIESRFDLVAPAGCKMVLTCAFKTYSCRLAKIKVDNGEIFTQHCPEAFQYVFSFSYKNRMTVTIENSGPTLGAFCQVKATKPYIDIPEKLIDSSEHGLAHRSKKPNSCKCGWTNKAPGRIVGGKEAGLNEYPFPALIMFASNRFPFCGGSIITERHILTAAHCTDPFRDRVLAVVVGEHDIRTTKETKATKMHIVRKIYQHEDYTDSGNLHDISILEVDPKIEFNDKVGPVCMPTAQLNHVDQFIKVMGWGLIKDKSERGAASPVLRKVNLRVIDPDVCKTIYRINTSKLTQICTYNNLKDSCQGDSGGPLVRLNPETNMYEQVALVSYGKKCGSTDPAVNTDVAAYLPWIKKQIGNKGTMCF	ARVDIKAGGPVVNLMPQTGAGMIESRFDLVAPAGCKMVLTCAFKTYSCRLAKIKVDNGEIFTQHCPEAFQYVFSFSYKNRMTVTIENSGPTLGAFCQVKATKPYIDIPEKLIDSSEHGLAHRSKKPNSCKCGWTNKAPGRIVGGKEAGLNEYPFPALIMFASNRFPFCGGSIITERHILTAAHCTDPFRDRVLAVVVGEHDIRTTKETKATKMHIVRKIYQHEDYTDSGNLHDISILEVDPKIEFNDKVGPVCMPTAQLNHVDQFIKVMGWGLIKDKSERGAASPVLRKVNLRVIDPDVCKTIYRINTSKLTQICTYNNLKDSCQGDSGGPLVRLNPETNMYEQVALVSYGKKCGSTDPAVNTDVAAYLPWIKKQIGNKGTMCF	384	8.212	15	Venom s1 protease 1 n=1 Tax=Pristhesancus plagipennis TaxID=1955184 RepID=A0A1Q1NPF6_9HEMI	0	Venom_S1_protease_2	0	Trypsin	1.1e-48	Trypsin-like peptidase domain	0.0071	Trypsin-like peptidase domain	0.0071	S1 protease	S1 protease	1	Venom S1 protease 1	complete	990022	35611.2	6727	156.386	227.714	0.00439148	227.714
Venom S1 protease 2, complete	3	240.93	245	79.52	P_T_contig51415	TATGTATTTATTTTTCATTTTGGTGATATATAAGACAACTCCATTTTCCAGATTATATTCTGCAACGGATACCTATCCCGTTGTTTTCCCATTTGTCTTCAAAGGATCCACCAGGAAGTCTTTGCAATCAAGATGTTGCCGTTATTTATGTGCGGGCTTTTAGCAGTCGGCTCAGTATTTAGTCAAGACAAAATTGATTACTCTGGCATGACTACTAGGGTTCAAATTGATAATCAAGTAAAATGGTGGCCTCCACCAATTATAGGAGGAGGTATTATTGGCGGTATAGGTGGTATTACACAAACTGACCCAGATTCCAGTGAACATGGCGTCGGTCCTGGCCCTCGTTCTACTAACTGTCTGTGCGGAGGGAGAAACAAGGGTGCTGGTAGAATTATT…	1429	133	1128	forward	ATGTTGCCGTTATTTATGTGCGGGCTTTTAGCAGTCGGCTCAGTATTTAGTCAAGACAAAATTGATTACTCTGGCATGACTACTAGGGTTCAAATTGATAATCAAGTAAAATGGTGGCCTCCACCAATTATAGGAGGAGGTATTATTGGCGGTATAGGTGGTATTACACAAACTGACCCAGATTCCAGTGAACATGGCGTCGGTCCTGGCCCTCGTTCTACTAACTGTCTGTGCGGAGGGAGAAACAAGGGTGCTGGTAGAATTATTGGAGGTAAAGTATACGGTCCAAATGAATACCCCTTCATTGCTGGAGTAGCCCATGGTCATACACCAAATAGACCACACTGTGGATCAGCTATTATTTCACCTTGGCATATACTCACTGCAGCTCATTGTACT…	999	144	>Venom S1 protease 2, complete	MLPLFMCGLLAVGSVFSQDKIDYSGMTTRVQIDNQVKWWPPPIIGGGIIGGIGGITQTDPDSSEHGVGPGPRSTNCLCGGRNKGAGRIIGGKVYGPNEYPFIAGVAHGHTPNRPHCGSAIISPWHILTAAHCTAGAKSLVVILGEYDRSGRSSKVETKKVKRIIDHERYHPQLLRHDISLLFLEEPIKQNAIIGLVCLPTGPTNIINHLVKILGWGAMRFQGPMTTLPQKVNVRVVDMQTCNRAWPYHVLVSPATQVCTHSIRKTACQGDSGGPVVWLDPETNRFTLVGLVSFGPNCEDDKPSIQTSVAAYLPWIKAKIQETTPGQMTCNKV	332	0.691	yes	yes	yes	QDKIDYSGMTTRVQIDNQVKWWPPPIIGGGIIGGIGGITQTDPDSSEHGVGPGPRSTNCLCGGRNKGAGRIIGGKVYGPNEYPFIAGVAHGHTPNRPHCGSAIISPWHILTAAHCTAGAKSLVVILGEYDRSGRSSKVETKKVKRIIDHERYHPQLLRHDISLLFLEEPIKQNAIIGLVCLPTGPTNIINHLVKILGWGAMRFQGPMTTLPQKVNVRVVDMQTCNRAWPYHVLVSPATQVCTHSIRKTACQGDSGGPVVWLDPETNRFTLVGLVSFGPNCEDDKPSIQTSVAAYLPWIKAKIQETTPGQMTCNKV	QDKIDYSGMTTRVQIDNQVKWWPPPIIGGGIIGGIGGITQTDPDSSEHGVGPGPRSTNCLCGGRNKGAGRIIGGKVYGPNEYPFIAGVAHGHTPNRPHCGSAIISPWHILTAAHCTAGAKSLVVILGEYDRSGRSSKVETKKVKRIIDHERYHPQLLRHDISLLFLEEPIKQNAIIGLVCLPTGPTNIINHLVKILGWGAMRFQGPMTTLPQKVNVRVVDMQTCNRAWPYHVLVSPATQVCTHSIRKTACQGDSGGPVVWLDPETNRFTLVGLVSFGPNCEDDKPSIQTSVAAYLPWIKAKIQETTPGQMTCNKV	315	8.462	10	Venom s1 protease 6 n=1 Tax=Pristhesancus plagipennis TaxID=1955184 RepID=A0A1Q1NPI8_9HEMI	2e-152	Venom_S1_protease_6	8e-158	Trypsin	1.1e-45	Trypsin-like peptidase domain	0.0018	#N/A	#N/A	S1 protease	S1 protease	2	Venom S1 protease 2	complete	248981	8561.05	2907	64.6011	132.522	0.00754594	132.522
Venom gelsolin 1, complete	4	227.56	227.56	89.66	P_T_contig42550	ATTTGATGTTATGTATACAATCAGGCGATATATATATATATATTTCAGAAATTTGAATATACACATCATCAACACTGATACATTTTGGCAGATAAGATGTTCCGACAAATGAAACTAGGGTCGCTAGCCACTAAATTATTGCTGGCATGCTTCTTAGTAACCTGTACAAGTGGCTTAGATATTCATCCAAATTTAATCGGAGCTGGACAAAAGGAAGGAATTGAGATATGGAGAATAGAGACTTTTGTACCAGTACCTGTACCCAAGTCAGAGTATGGAAAATTTCATGAAGGCGATTCCTATATTGTCCTATCGACTAAAGAAGACAAATCAAAAAAAGGCATTTTCACTTGGGACATCTACTATTGGTTAGGAAAATCTACAACCCAGGATGAATCA…	1388	97	1227	forward	ATGTTCCGACAAATGAAACTAGGGTCGCTAGCCACTAAATTATTGCTGGCATGCTTCTTAGTAACCTGTACAAGTGGCTTAGATATTCATCCAAATTTAATCGGAGCTGGACAAAAGGAAGGAATTGAGATATGGAGAATAGAGACTTTTGTACCAGTACCTGTACCCAAGTCAGAGTATGGAAAATTTCATGAAGGCGATTCCTATATTGTCCTATCGACTAAAGAAGACAAATCAAAAAAAGGCATTTTCACTTGGGACATCTACTATTGGTTAGGAAAATCTACAACCCAGGATGAATCAGGAACAGCAGCAGTATTAACTGTTGAATTGGACGATGCATTGGGCAAAACACCTGTACAACATCGTGAAATTCAAGGACAAGAATCTGAGCAATTT…	1134	185	>Venom gelsolin 1, complete	MFRQMKLGSLATKLLLACFLVTCTSGLDIHPNLIGAGQKEGIEIWRIETFVPVPVPKSEYGKFHEGDSYIVLSTKEDKSKKGIFTWDIYYWLGKSTTQDESGTAAVLTVELDDALGKTPVQHREIQGQESEQFVKLFPGGVKYLPGGIDSGFKHTDTNAPGQKKLYQVKGAKYIRVRQVELSAKSLNNGDCFILDTGSEVYVWVGKNSQLPERLKATKAANQIKELDHRGRGKVFIVDASSTSREVKEFFTKLGSGSPSEVANTSEDDQEYEKKQDAMVTLYKVSDASGKLVTEKLSEKPLKQSMLKSEDCFVLDTVTSGVFVWIGRNSSIQEKIEAFKKGLAFLKDNKHPTWTQMQRIVDGGEPTAFKEYFLSWKN	377	0.87	yes	yes	yes	LDIHPNLIGAGQKEGIEIWRIETFVPVPVPKSEYGKFHEGDSYIVLSTKEDKSKKGIFTWDIYYWLGKSTTQDESGTAAVLTVELDDALGKTPVQHREIQGQESEQFVKLFPGGVKYLPGGIDSGFKHTDTNAPGQKKLYQVKGAKYIRVRQVELSAKSLNNGDCFILDTGSEVYVWVGKNSQLPERLKATKAANQIKELDHRGRGKVFIVDASSTSREVKEFFTKLGSGSPSEVANTSEDDQEYEKKQDAMVTLYKVSDASGKLVTEKLSEKPLKQSMLKSEDCFVLDTVTSGVFVWIGRNSSIQEKIEAFKKGLAFLKDNKHPTWTQMQRIVDGGEPTAFKEYFLSWKN	LDIHPNLIGAGQKEGIEIWRIETFVPVPVPKSEYGKFHEGDSYIVLSTKEDKSKKGIFTWDIYYWLGKSTTQDESGTAAVLTVELDDALGKTPVQHREIQGQESEQFVKLFPGGVKYLPGGIDSGFKHTDTNAPGQKKLYQVKGAKYIRVRQVELSAKSLNNGDCFILDTGSEVYVWVGKNSQLPERLKATKAANQIKELDHRGRGKVFIVDASSTSREVKEFFTKLGSGSPSEVANTSEDDQEYEKKQDAMVTLYKVSDASGKLVTEKLSEKPLKQSMLKSEDCFVLDTVTSGVFVWIGRNSSIQEKIEAFKKGLAFLKDNKHPTWTQMQRIVDGGEPTAFKEYFLSWKN	351	7.151	2	Gelsolin-related actin binding protein (Fragment) n=1 Tax=Triatoma infestans TaxID=30076 RepID=A0A161MIR2_TRIIF	0	Venom_gelsolin-like_protein_1	0	Gelsolin repeat	3.4e-45	Gelsolin repeat	3.4e-45	Gelsolin repeat	3.4e-45	gelsolin	Gelsolin	1	Venom gelsolin 1	complete	663491	23487.6	9659	220.989	106.284	0.00940874	106.284
Venom S1 protease 3, complete	5	202.85	352.18	91.54	P_clc54_contig_21	TGGAAATAAATAAGAGAAAAGTTTAAAGCATTTAGTAATTTATTTATTTTGGGGGTATTCATTGAATTACTTGATTTAATTCATATTTCACTCTCCTGTTTAAAAACACATGGTGCCCTTGCTGCCAATTTGTTTCTTGATCCAGGGCAAAAATGCGGCAACATCAGTGTTGACTGCAGGATCTGTAGAACCACATTTCCTACCATAGGAGACAAGAGCAACTTGTTCGTACATGTTGGTCTCTGGGTTCAATCTTACCAATGGACCACCAGAGTCACCTTGGCACGAATCTTTCAAGTTGTTGTAGGTACAGATCTGAGTAAGTTTGGAAGTGTTGATCCTGTATATAGTCTTACAGACATCAGGGTGAATTACCCTCAAATTCACTTTTCTCAAAAC…	1376	1308	103	reverse	TTAAAAACACATGGTGCCCTTGCTGCCAATTTGTTTCTTGATCCAGGGCAAAAATGCGGCAACATCAGTGTTGACTGCAGGATCTGTAGAACCACATTTCCTACCATAGGAGACAAGAGCAACTTGTTCGTACATGTTGGTCTCTGGGTTCAATCTTACCAATGGACCACCAGAGTCACCTTGGCACGAATCTTTCAAGTTGTTGTAGGTACAGATCTGAGTAAGTTTGGAAGTGTTGATCCTGTATATAGTCTTACAGACATCAGGGTGAATTACCCTCAAATTCACTTTTCTCAAAACTGGTGAAGCTTGGCCACGCTCTGATTTATCTTTAGTTAATCCCCAGCCCATAACTTTGACGTATTGATCTGCATGATTCTGTTGTGCTGTTGGTATACA…	1209	213	>Venom S1 protease 3, complete	MRAFGVFIGICLLAYTSAGRVDMKAGGGPVSLIPQTGAGIIETRFDVVAPAGCKMTLFCVFETYSCRLAKIKVDNGERFTQHCPEVYKYVSSTSYKNRMTVTFENSGPTAGAKCYVQATKPYIDIPEKLIDSSEHGLVHRSKKPNSCKCGWTNKAPSRIVGGREAGLHEYPFPVLIMFASNRFPFCGGSIITERHILTAAHCTDPFRDRVLAVAVGEHDVRTSKETKATKIHIVKKIYQHEGYDDSGNVNDIAILEVDPKIEFNDKVGPVCIPTAQQNHADQYVKVMGWGLTKDKSERGQASPVLRKVNLRVIHPDVCKTIYRINTSKLTQICTYNNLKDSCQGDSGGPLVRLNPETNMYEQVALVSYGRKCGSTDPAVNTDVAAFLPWIKKQIGSKGT…	402	0.83	yes	yes	yes	GRVDMKAGGGPVSLIPQTGAGIIETRFDVVAPAGCKMTLFCVFETYSCRLAKIKVDNGERFTQHCPEVYKYVSSTSYKNRMTVTFENSGPTAGAKCYVQATKPYIDIPEKLIDSSEHGLVHRSKKPNSCKCGWTNKAPSRIVGGREAGLHEYPFPVLIMFASNRFPFCGGSIITERHILTAAHCTDPFRDRVLAVAVGEHDVRTSKETKATKIHIVKKIYQHEGYDDSGNVNDIAILEVDPKIEFNDKVGPVCIPTAQQNHADQYVKVMGWGLTKDKSERGQASPVLRKVNLRVIHPDVCKTIYRINTSKLTQICTYNNLKDSCQGDSGGPLVRLNPETNMYEQVALVSYGRKCGSTDPAVNTDVAAFLPWIKKQIGSKGTMCF	GRVDMKAGGGPVSLIPQTGAGIIETRFDVVAPAGCKMTLFCVFETYSCRLAKIKVDNGERFTQHCPEVYKYVSSTSYKNRMTVTFENSGPTAGAKCYVQATKPYIDIPEKLIDSSEHGLVHRSKKPNSCKCGWTNKAPSRIVGGREAGLHEYPFPVLIMFASNRFPFCGGSIITERHILTAAHCTDPFRDRVLAVAVGEHDVRTSKETKATKIHIVKKIYQHEGYDDSGNVNDIAILEVDPKIEFNDKVGPVCIPTAQQNHADQYVKVMGWGLTKDKSERGQASPVLRKVNLRVIHPDVCKTIYRINTSKLTQICTYNNLKDSCQGDSGGPLVRLNPETNMYEQVALVSYGRKCGSTDPAVNTDVAAFLPWIKKQIGSKGTMCF	384	8.296	15	Venom s1 protease 1 n=1 Tax=Pristhesancus plagipennis TaxID=1955184 RepID=A0A1Q1NPF6_9HEMI	0	Venom_S1_protease_2	0	Trypsin	8.4e-50	Trypsin-like peptidase domain	4.8e-05	Cell-wall agglutinin N-terminal ligand-sugar binding	0.063	S1 protease	S1 protease	3	Venom S1 protease 3	complete	532137	19001.9	3321	76.6439	247.925	0.00403348	247.925
Venom S1 protease with CUB domain 1, complete	6	174.98	174.98	74.86	P_T_contig47345	ATAATATTTTCAATTAGTCACACTTGCAGCCTGCCATTGTTCTGACAAGCTGTTAAAGTAATTGTTAAAGGGTATGTTGAAGTACATTTTAGTAGCTGTATTACTTACAGCTATACCAGCATTTGCTGAAGTCGATCATGAAATAAAATTAGAACAAGGAAAAGTATACTCTGATCTTAAAACACCAGATTATCCTAATACATTTACTGCTACTAAGCCAATAATTTGGAAATTTGAATCAGAAGCAGATACTAGGATTGTAATAAAATGTATCGACTTTAGGCTCTCTGAGACTGTAGATTGTCAATCTATAAAACTTGAAGTAGACGTTGGTGATAATACACAGAATTACTGTGGACATTATGATGCACTAAAAGTAATTTCATCCTCAAATGTACT…	1820	74	1684	forward	ATGTTGAAGTACATTTTAGTAGCTGTATTACTTACAGCTATACCAGCATTTGCTGAAGTCGATCATGAAATAAAATTAGAACAAGGAAAAGTATACTCTGATCTTAAAACACCAGATTATCCTAATACATTTACTGCTACTAAGCCAATAATTTGGAAATTTGAATCAGAAGCAGATACTAGGATTGTAATAAAATGTATCGACTTTAGGCTCTCTGAGACTGTAGATTGTCAATCTATAAAACTTGAAGTAGACGTTGGTGATAATACACAGAATTACTGTGGACATTATGATGCACTAAAAGTAATTTCATCCTCAAATGTACTTACCTTAAAATTAGAAGGTGATGAATATGGACAGGGATTGTTCTCTTGCTATGTAAAAAGCACTAAAGCTCCA…	1614	92	>Venom S1 protease with CUB domain 1, complete	MLKYILVAVLLTAIPAFAEVDHEIKLEQGKVYSDLKTPDYPNTFTATKPIIWKFESEADTRIVIKCIDFRLSETVDCQSIKLEVDVGDNTQNYCGHYDALKVISSSNVLTLKLEGDEYGQGLFSCYVKSTKAPEPEELEVKLNNVLKIGSPVSLENDPVPYYDKVWHLKTDEGYQIGLDCYINLLEIEPCHDDVMTIDLGDGEQEYCGYKKELIFSKGNEATVRLELDKDGTGKVLCLAQAVIKKDEIDEIDIQDVKQETRALAVDSSEHGGPAGKRKTTCPCGWANKPRARIIRGNEASPNEYPWMVGLRSHFGNVYAACGGSIVTHRHVITAAHCLLNMNDGLKPVKPIDLFVIVGAHDLRKFLPKKYYREYRAERHFIRPEFPKWLTHDFAIIVVK…	537	0.804	yes	yes	yes	EVDHEIKLEQGKVYSDLKTPDYPNTFTATKPIIWKFESEADTRIVIKCIDFRLSETVDCQSIKLEVDVGDNTQNYCGHYDALKVISSSNVLTLKLEGDEYGQGLFSCYVKSTKAPEPEELEVKLNNVLKIGSPVSLENDPVPYYDKVWHLKTDEGYQIGLDCYINLLEIEPCHDDVMTIDLGDGEQEYCGYKKELIFSKGNEATVRLELDKDGTGKVLCLAQAVIKKDEIDEIDIQDVKQETRALAVDSSEHGGPAGKRKTTCPCGWANKPRARIIRGNEASPNEYPWMVGLRSHFGNVYAACGGSIVTHRHVITAAHCLLNMNDGLKPVKPIDLFVIVGAHDLRKFLPKKYYREYRAERHFIRPEFPKWLTHDFAIIVVKESIQFSNVVGPICLSPTS…	EVDHEIKLEQGKVYSDLKTPDYPNTFTATKPIIWKFESEADTRIVIKCIDFRLSETVDCQSIKLEVDVGDNTQNYCGHYDALKVISSSNVLTLKLEGDEYGQGLFSCYVKSTKAPEPEELEVKLNNVLKIGSPVSLENDPVPYYDKVWHLKTDEGYQIGLDCYINLLEIEPCHDDVMTIDLGDGEQEYCGYKKELIFSKGNEATVRLELDKDGTGKVLCLAQAVIKKDEIDEIDIQDVKQETRALAVDSSEHGGPAGKRKTTCPCGWANKPRARIIRGNEASPNEYPWMVGLRSHFGNVYAACGGSIVTHRHVITAAHCLLNMNDGLKPVKPIDLFVIVGAHDLRKFLPKKYYREYRAERHFIRPEFPKWLTHDFAIIVVKESIQFSNVVGPICLSPTS…	519	5.656	18	Venom s1 protease with cub domain 1 n=1 Tax=Pristhesancus plagipennis TaxID=1955184 RepID=A0A1Q1NPJ0_9HEMI	0	Venom_S1_protease_with_CUB_domain_1	0	Trypsin	2.1e-37	CUB domain	3.5e-12	CUB domain	3.5e-12	S1 protease with CUB domain	S1 protease	1	Venom S1 protease with CUB domain 1	complete	347448	9380.18	864	15.0754	622.217	0.00160716	622.217
Venom redulysin 2, complete	7	162.98	162.98	78.93	P_clc44_contig_7	GAAATAAAACTTTTGCCAAATTTGTATTCTAAGGAAAATTAAATAAAAAAAAATAACACCAGTTTTTGAATAAAATATTAAATGATAATATTTACTTTATTAAATGTTGAAAACATTTTTAAATCATTCAGGAACAGCGTCAATAACTTTTCCTTCATCTTCTTTTTCTCCAGCTTCCATGATAGTACCATTTTCTTCATCACCAGCAAAGAGTTTGGGCTTAAAACTAACACTAAATTTACCGTCTACATAGCTAACACATATTTTAGCGCCACAACCAAACTTCTTCAATAAGAGCCCAACACAGAGGTTTACATGCGGTTTACCATTACTAGATTTGAGTCTACCTTCCACACCTTGTAAGCAAAGTTCTCCGATGAATGATCCTAATTTGCAGCA…	958	852	127	reverse	TCATTCAGGAACAGCGTCAATAACTTTTCCTTCATCTTCTTTTTCTCCAGCTTCCATGATAGTACCATTTTCTTCATCACCAGCAAAGAGTTTGGGCTTAAAACTAACACTAAATTTACCGTCTACATAGCTAACACATATTTTAGCGCCACAACCAAACTTCTTCAATAAGAGCCCAACACAGAGGTTTACATGCGGTTTACCATTACTAGATTTGAGTCTACCTTCCACACCTTGTAAGCAAAGTTCTCCGATGAATGATCCTAATTTGCAGCATTTGGGAATATTTCCAGTCTTGATTGTAAATGGTCCAAGCAGTACTTTTTCTTCGTCATCTTTCTCTTTAATTAGACTTACTGTAATAGCACTTGTGCTAAATACATATTCAATGCAAAACTT…	729	119	>Venom redulysin 2, complete	MSKIWILLLLVGAVQFARGFPALEEEQEDDVIDWPSFEYDLSDEERGKGLDWLKKQWGKLKNSFKKVGAKVTATFNKGRDYLKKKGIKVDPLNCQGNKCRSCVIFTLKPKKFCIEYVFSTSAITVSLIKEKDDEEKVLLGPFTIKTGNIPKCCKLGSFIGELCLQGVEGRLKSSNGKPHVNLCVGLLLKKFGCGAKICVSYVDGKFSVSFKPKLFAGDEENGTIMEAGEKEDEGKVIDAVPE	242	0.901	yes	yes	yes	FPALEEEQEDDVIDWPSFEYDLSDEERGKGLDWLKKQWGKLKNSFKKVGAKVTATFNKGRDYLKKKGIKVDPLNCQGNKCRSCVIFTLKPKKFCIEYVFSTSAITVSLIKEKDDEEKVLLGPFTIKTGNIPKCCKLGSFIGELCLQGVEGRLKSSNGKPHVNLCVGLLLKKFGCGAKICVSYVDGKFSVSFKPKLFAGDEENGTIMEAGEKEDEGKVIDAVPE	GKGLDWLKKQWGKLKNSFKKVGAKVTATFNKGRDYLKKKGIKVDPLNCQGNKCRSCVIFTLKPKKFCIEYVFSTSAITVSLIKEKDDEEKVLLGPFTIKTGNIPKCCKLGSFIGELCLQGVEGRLKSSNGKPHVNLCVGLLLKKFGCGAKICVSYVDGKFSVSFKPKLFAGDEENGTIMEAGEKEDEGKVIDAVPE	196	9.456	10	Trialysin n=1 Tax=Triatoma matogrossensis TaxID=162370 RepID=E2J777_9HEMI	3e-95	Venom_redulysin_protein_4a	1e-89	2Fe-2S iron-sulfur cluster binding domain	0.11	2Fe-2S iron-sulfur cluster binding domain	0.11	Calmodulin-binding	0.15	redulysin	Redulysin	2	Venom redulysin 2	complete	1555876	79799.9	17897	593.256	134.512	0.00743429	134.512
Heteropteran venom protein family 1 protein 1, complete	8	148.53	148.53	81.56	P_clc29_contig_61	GATCTTGTTGATGTTTGTTGAAGTATTTGTTTCACATGATCTTCTATTACATATAGTATTTGTTATTCTGATTTCATTCAGTTATTATAATTAAATGAAACTATAGACTCTTAAATGTTGAATGAGAGTATTTAAATCTAGTTACCTAAATATAATAGAAAGTAAGGTAAAAAAAGAAATAGTCGAATAAATAATTTGCAAATTAATAAAGGTTTATTGCCAAATAAAGTTTTTTTTTTTACATCTGAACTGTTAATTTAAATCAATGTGTACTGAGAGAAATTCAACAAATTTGGGTGGTTTAATGGGGGTGGAGGAGAAGAAGGACTTATTTATCATAAACTTATTTATTTACGACAAGCTGCCATTTTCCCTTGTACAGCAGGAATCCAAGTCATA…	830	773	351	reverse	TTATTTACGACAAGCTGCCATTTTCCCTTGTACAGCAGGAATCCAAGTCATAATCTTCTGTTTAAATTCATTCATTGCAGACTTCTTATATGCTGGATAATCAGTTTTATCCAAGAATGCTTTGATTTCAGCTTCAGTACCACTTGTAGACAATCTTTCAACTTCTGGTATGATTTTACCAACAGTTTCATCTAAAACTATGTTACCTTCTTCAAGAGCCGCTTCTTTTACATTTAATATGCATACTTTTTCCTCTTGAGTTTTGGCCAGTCCGTTTTCTACTCCTTCAGCACCAAAGATTTGGTTGTGAAGTGCTACTAAAGCCAAATTTCTTTGAAACCTGGCATTTCTTCTAATGGCTGGCAAATCTGTTTGGCCATAAGTTATTGCAAAAAGGCA…	426	148	>Heteropteran venom protein family 1 protein 1, complete	MKSFIVVLCCLFAITYGQTDLPAIRRNARFQRNLALVALHNQIFGAEGVENGLAKTQEEKVCILNVKEAALEEGNIVLDETVGKIIPEVERLSTSGTEAEIKAFLDKTDYPAYKKSAMNEFKQKIMTWIPAVQGKMAACRK	141	0.827	yes	yes	yes	QTDLPAIRRNARFQRNLALVALHNQIFGAEGVENGLAKTQEEKVCILNVKEAALEEGNIVLDETVGKIIPEVERLSTSGTEAEIKAFLDKTDYPAYKKSAMNEFKQKIMTWIPAVQGKMAACRK	QTDLPAIRRNARFQRNLALVALHNQIFGAEGVENGLAKTQEEKVCILNVKEAALEEGNIVLDETVGKIIPEVERLSTSGTEAEIKAFLDKTDYPAYKKSAMNEFKQKIMTWIPAVQGKMAACRK	124	7.714	2	Venom protein family 1 protein 2 n=1 Tax=Pristhesancus plagipennis TaxID=1955184 RepID=A0A1Q1NPC0_9HEMI	3e-68	Venom_protein_family_1_protein_2	1e-73	#N/A	#N/A	#N/A	#N/A	#N/A	#N/A	Heteropteran venom protein family 1	Family 1	1	Heteropteran venom protein family 1 protein 1	complete	408935	24208.6	4686	179.288	135.026	0.00740598	135.026
Venom hemolysin-like protein 1, complete	9	145.96	145.96	86.25	P_clc44_contig_586	TATTCATAAAATATATAACAACTCAATAAATTTTCTATAAATAATAACAACTACATTAATTAATACAATTATGATTAATGATAAATAAAAATTAATCCAACGTTTGAATTTTTAGTAAATTTTATTTAATGTAAAACTTAACTATAGTTAAAAAGTGTTCATTGTCGTGAATATCGGTTAAGAGAAAGTTATTTTTTTTAAAGAAAATTATTATCATGAAACATATCTGATGAGGTTCTATTGGAGACTAAAGGAGGTAAAACATTAGTTGTTTAGCCCGATAAAAAGTGGGTTGAGTGAAAGTCGTGTGAGGGTCTCGTACCAGATTTTTTTCCTGTGATTGTCAAAATAGTGACAAACAAAATTTATCAAATGAATAGTATATATATGTTTCAAATC…	2294	1575	856	reverse	TTATGCAGTTACAGGTTTAGGTCTAATATTGTTCACAATATCTTTCAGTTTACCAAGGGTGTTATCAATTCCACCGGTAAGTGTGTTTGCTCCTTTGTCGATTCCTTCTTGGATCTTGCCAGTGATATGGTTAACGGTAGTGTCTACGGAATTGGCAGTATCTTTAATCTTACTATCTACCCATTTGAATCCTTTATCCCCAGCTGCTCCTACTTTTTCAAGGACTCCTTTGCCAATGTTCTCTGCTTTATCGACGATATTACCAGCAAGATTAGCTACGCTTTGGACGCCTTTTCCAAGAAAACCAGGAAGAATTTGTCCCCATTTGTCAACTAAACCTATTCCTTGATGGGCGAGATTGGCTCCAGCTTCCACACCCATAGCACCAATCTGCAAACC…	723	77	>Venom hemolysin-like protein 1, complete	MQYKLILLVVGLFQASLAYPYADGESVPHPSKDVAPPDTQDSSTQTEVTTQKGWIKQGVETITGMIKGQADIAKDAVGIAGTGTHMGAKITSAAGELGTGIGNAALQGGLQIGAMGVEAGANLAHQGIGLVDKWGQILPGFLGKGVQSVANLAGNIVDKAENIGKGVLEKVGAAGDKGFKWVDSKIKDTANSVDTTVNHITGKIQEGIDKGANTLTGGIDNTLGKLKDIVNNIRPKPVTA	240	0.821	yes	yes	yes	YPYADGESVPHPSKDVAPPDTQDSSTQTEVTTQKGWIKQGVETITGMIKGQADIAKDAVGIAGTGTHMGAKITSAAGELGTGIGNAALQGGLQIGAMGVEAGANLAHQGIGLVDKWGQILPGFLGKGVQSVANLAGNIVDKAENIGKGVLEKVGAAGDKGFKWVDSKIKDTANSVDTTVNHITGKIQEGIDKGANTLTGGIDNTLGKLKDIVNNIRPKPVTA	YPYADGESVPHPSKDVAPPDTQDSSTQTEVTTQKGWIKQGVETITGMIKGQADIAKDAVGIAGTGTHMGAKITSAAGELGTGIGNAALQGGLQIGAMGVEAGANLAHQGIGLVDKWGQILPGFLGKGVQSVANLAGNIVDKAENIGKGVLEKVGAAGDKGFKWVDSKIKDTANSVDTTVNHITGKIQEGIDKGANTLTGGIDNTLGKLKDIVNNIRPKPVTA	222	6.156	0	#N/A	#N/A	Venom_hemolysin-like_protein_1	8e-67	Baculovirus polyhedron envelope protein, PEP, C terminus	0.034	Baculovirus polyhedron envelope protein, PEP, C terminus	0.034	Apolipophorin-III precursor (apoLp-III)	0.086	hemolysin-like protein	Hemolysin-like	1	Venom hemolysin-like protein 1	complete	2251	48.2142	2572308	35608.8	0.001354	738.553	738.553
Venom S1 protease 4, complete	10	140.41	146.15	78.02	P_clc24_contig_26	AAAGAAGAATATATAAATATAACACATGAGATATAGTCCTATTGTCCAATATATGAGTAAAAACTGTAAAAGGCTATAATCAGATGTAGTTTCATAATTAGCTGAATTTTTGCCATCAAGTTTCTTTTTTAAATCTTAGTAAGTCAAAATTAGCAAATCTTGCATCATTAAAAGTAGACATACTGGATGAATAAACCAGCAAGATTCTCGTTAGAATCGACTATGACCCTGAAGTCTTTTGACTTCATCAATTTTTAAGCTTTTCTTGAAAACTGCTGAAATGATTTTCTTTAAACATTCTACATATCAACTATTTACTATTTTCTCTTGAAATATTTGGTCGCTAAAAGGAGAATTTAATTTACTCGACAAAATTAAGGCAGTAAAAATATAAAAGAT…	1734	1688	474	reverse	TTATATACACACTTCTTCTGGCGCAGTTTCTCGTATTTTTTCTCTAATCCAGTCCATAAAGTAGCTAATATCACTATTAACTCCAGGATCTGTAGATGCACAGTCTCGTCCATAAGAAACAAGAGCTGCCTGGACATATCTGTTGCTAGTTGGTTCCCTCCAGACTAATGGTCCGCCAGAATCTCCCTGGCATGAATCCTTGCTGGGAGCCCAAGTACAAATCTGGAATGGATTTGTTAAATCAATAGAGTTGTATATTGCCTTACACACTTCTAAATCAATCACTTTCAGATTAACTTTGCGCAAAACTGGTGAAGATGATCCATTTGTCCTAAGATGTCCCCAGCCCATAACTTTAACATATTCATCATGTAAGTTCTTATTTCTATAATTTGGCAA…	1218	85	>Venom S1 protease 4, complete	MIRYIALLAFVFAVANGKKYFHDIKIKTGEELKLRPQIEDGPAESKWTLEACEGCKVVLSCVILSRTCDDHLLTVHDGKSYHYYCGPEMRYILKTSIYNKMKVSIETQRLRSGSYCRATATKPYTNLKYEKIDSSEHGNGKGATRQTSCKCGWANKSPSRIVGGDETAINEYPFAVQIMLSRRKFAYCGGSIITPYHVLTAAHCTYPFYGIKLSVVVGEHDVTTDKETPHTKIIEVERVMDHPKYNDKSNEFDIAVIKLKEKIVFNDAVGPVCLPNYRNKNLHDEYVKVMGWGHLRTNGSSSPVLRKVNLKVIDLEVCKAIYNSIDLTNPFQICTWAPSKDSCQGDSGGPLVWREPTSNRYVQAALVSYGRDCASTDPGVNSDISYFMDWIREKIRETA…	405	0.635	yes	yes	yes	KKYFHDIKIKTGEELKLRPQIEDGPAESKWTLEACEGCKVVLSCVILSRTCDDHLLTVHDGKSYHYYCGPEMRYILKTSIYNKMKVSIETQRLRSGSYCRATATKPYTNLKYEKIDSSEHGNGKGATRQTSCKCGWANKSPSRIVGGDETAINEYPFAVQIMLSRRKFAYCGGSIITPYHVLTAAHCTYPFYGIKLSVVVGEHDVTTDKETPHTKIIEVERVMDHPKYNDKSNEFDIAVIKLKEKIVFNDAVGPVCLPNYRNKNLHDEYVKVMGWGHLRTNGSSSPVLRKVNLKVIDLEVCKAIYNSIDLTNPFQICTWAPSKDSCQGDSGGPLVWREPTSNRYVQAALVSYGRDCASTDPGVNSDISYFMDWIREKIRETAPEEVCI	KKYFHDIKIKTGEELKLRPQIEDGPAESKWTLEACEGCKVVLSCVILSRTCDDHLLTVHDGKSYHYYCGPEMRYILKTSIYNKMKVSIETQRLRSGSYCRATATKPYTNLKYEKIDSSEHGNGKGATRQTSCKCGWANKSPSRIVGGDETAINEYPFAVQIMLSRRKFAYCGGSIITPYHVLTAAHCTYPFYGIKLSVVVGEHDVTTDKETPHTKIIEVERVMDHPKYNDKSNEFDIAVIKLKEKIVFNDAVGPVCLPNYRNKNLHDEYVKVMGWGHLRTNGSSSPVLRKVNLKVIDLEVCKAIYNSIDLTNPFQICTWAPSKDSCQGDSGGPLVWREPTSNRYVQAALVSYGRDCASTDPGVNSDISYFMDWIREKIRETAPEEVCI	388	7.603	16	Venom s1 protease 5 n=1 Tax=Pristhesancus plagipennis TaxID=1955184 RepID=A0A1Q1NPI9_9HEMI	0	Venom_S1_protease_5	0	Trypsin	5.8e-52	Domain of unknown function (DUF1986)	8.7e-05	Domain of unknown function (DUF1986)	8.7e-05	S1 protease	S1 protease	4	Venom S1 protease 4	complete	433080	12271.9	2728	49.96	245.634	0.00407109	245.634
Venom S1 protease 5, complete	11	123.26	126.39	61.54	P_clc24_contig_30	TTTTTTTTTTACTTTAAATGTTTTTTATTGAACCATCCATACAAAAAAACCATTAAAGTTTGATAAATTGAATTTTTTTTGTTTTATTCACATCATTGTAAATTTTATTTACATGCTTCAAAATTACACTTTCGTGCACAGCTTTCTTGTTGGGGTCGTAGCTTCAATTCCTTTCATTATCCATGGTAAATAGGCTACTATTGAAGTATGGACTGTTGGTTTAACATCAGTGCATTGAGGACCAGCTGAGACAAGGCCAACAATTGTGTACCTCTTGGTTTGAGGATCCAACCACACTACTGGACCTCCTGAATCGCCCTGGCAAGTTGTTCTTTTCCTAGACATTGTACATATTTGTGTAAATGGATGCTTGTTAACATTGGCAGGCCACATTTTATG…	1282	1101	127	reverse	TTACACTTTCGTGCACAGCTTTCTTGTTGGGGTCGTAGCTTCAATTCCTTTCATTATCCATGGTAAATAGGCTACTATTGAAGTATGGACTGTTGGTTTAACATCAGTGCATTGAGGACCAGCTGAGACAAGGCCAACAATTGTGTACCTCTTGGTTTGAGGATCCAACCACACTACTGGACCTCCTGAATCGCCCTGGCAAGTTGTTCTTTTCCTAGACATTGTACATATTTGTGTAAATGGATGCTTGTTAACATTGGCAGGCCACATTTTATGACAATCTAATGTATGAATAACTCTCAGATCAACTTTCTGTGGACGAGCTATCATTGGTCCTTTAAATCTGGTGGCTCCCCATCCAACTACTCTGACGTATTTTCCAGTAATGTCTAAACCTGG…	978	61	>Venom S1 protease 5, complete	MLALICCGLLAFGSVFGEEKVDFSGIKPRVFWETKAEWRAPIDDISPEIDSSEHGVGVGERLTSCRCGIANRRTQSTRIVGGREYSQFEYPFLAAVSYSTNPLRPHCGSVIISANHILTAAHCTEKAVGGVGLFVTLAEHDRGRTPGAYTIPVDRHIQHEKYNTVSLNNDISLLYVKNPLLFSGAVAPACMPLPGLDITGKYVRVVGWGATRFKGPMIARPQKVDLRVIHTLDCHKMWPANVNKHPFTQICTMSRKRTTCQGDSGGPVVWLDPQTKRYTIVGLVSAGPQCTDVKPTVHTSIVAYLPWIMKGIEATTPTRKLCTKV	325	0.76	yes	yes	yes	EEKVDFSGIKPRVFWETKAEWRAPIDDISPEIDSSEHGVGVGERLTSCRCGIANRRTQSTRIVGGREYSQFEYPFLAAVSYSTNPLRPHCGSVIISANHILTAAHCTEKAVGGVGLFVTLAEHDRGRTPGAYTIPVDRHIQHEKYNTVSLNNDISLLYVKNPLLFSGAVAPACMPLPGLDITGKYVRVVGWGATRFKGPMIARPQKVDLRVIHTLDCHKMWPANVNKHPFTQICTMSRKRTTCQGDSGGPVVWLDPQTKRYTIVGLVSAGPQCTDVKPTVHTSIVAYLPWIMKGIEATTPTRKLCTKV	EEKVDFSGIKPRVFWETKAEWRAPIDDISPEIDSSEHGVGVGERLTSCRCGIANRRTQSTRIVGGREYSQFEYPFLAAVSYSTNPLRPHCGSVIISANHILTAAHCTEKAVGGVGLFVTLAEHDRGRTPGAYTIPVDRHIQHEKYNTVSLNNDISLLYVKNPLLFSGAVAPACMPLPGLDITGKYVRVVGWGATRFKGPMIARPQKVDLRVIHTLDCHKMWPANVNKHPFTQICTMSRKRTTCQGDSGGPVVWLDPQTKRYTIVGLVSAGPQCTDVKPTVHTSIVAYLPWIMKGIEATTPTRKLCTKV	308	8.773	10	Venom s1 protease 10 n=1 Tax=Pristhesancus plagipennis TaxID=1955184 RepID=A0A1Q1NPF1_9HEMI	3e-167	Venom_S1_protease_10	9e-173	Trypsin	6.9e-41	Trypsin-like peptidase domain	5.6e-05	#N/A	#N/A	S1 protease	S1 protease	5	Venom S1 protease 5	complete	347940	13335.5	4224	104.632	127.452	0.0078461	127.452
Venom redulysin 3, incomplete	12	120.67	150.57	76.69	P_clc64_contig_18	AAAATATATATATATATATATATATATATATATATATGTATATATATATATATATATATATATATATATCTTGTTTAATCAATTTCAACTTCATCAGCATCTAATACTATGCCATCCTCTCCATTATTGGATGCTTGAAGGATCTCACCATTTTCGTCCTGAGTACCTGCGAATAATTTGGGAGCTAACGGTTTAAATTTCTTATTTGCATATATGGCACAGAATTTGCAGCCTACATTGTACTTCTCAGCCAACATGGCCAAACAAAACTTTACATTTGCTTGACCACTACTAGATTTGGCCTTGCCTTCAAGGCCCTTCAGACAAATCTTACCCAACAATCCACCAAAATTCACACAGCGAGGGACATCTCCGACCTTGAGTTTGATTTCTCCTTTG…	1161	1055	78	reverse	TTAATCAATTTCAACTTCATCAGCATCTAATACTATGCCATCCTCTCCATTATTGGATGCTTGAAGGATCTCACCATTTTCGTCCTGAGTACCTGCGAATAATTTGGGAGCTAACGGTTTAAATTTCTTATTTGCATATATGGCACAGAATTTGCAGCCTACATTGTACTTCTCAGCCAACATGGCCAAACAAAACTTTACATTTGCTTGACCACTACTAGATTTGGCCTTGCCTTCAAGGCCCTTCAGACAAATCTTACCCAACAATCCACCAAAATTCACACAGCGAGGGACATCTCCGACCTTGAGTTTGATTTCTCCTTTGTTCTCACCATCTATTGTAGGATTGATCAATATATATGCTACCTTATTTATCCTCTCTGCAGTACCCTTAATACA…	981	114	>Venom redulysin 3, incomplete	MKDRYFNLGKETFAKLKELAEKGQSWGKEKLQIFVAKLKDRLCTQQDFEEDIDYAESDEEKDPALTAKILLKLKEYLDKLKSAAGKEKEKLIQKIKAMRAKICDKLSDYEEEEEEFELEEDYEEDPDEERGFLGKLGKGLKKVGKKFVKKMSSAMKAGVKKGMKMLKDNAIKVNPLECEGKFCKSCISMLTKTVCIKGTAERINKVAYILINPTIDGENKGEIKLKVGDVPRCVNFGGLLGKICLKGLEGKAKSSSGQANVKFCLAMLAEKYNVGCKFCAIYANKKFKPLAPKLFAGTQDENGEILQASNNGEDGIVLDADEVEID	326	0.103	no	yes	no	#N/A	#N/A	#N/A	#N/A	#N/A	Venom redulysin protein 7 n=1 Tax=Pristhesancus plagipennis TaxID=1955184 RepID=A0A1Q1NPG0_9HEMI	2e-44	Venom_redulysin_protein_7	8e-50	Virulence activator alpha C-term	0.049	Dot/Icm secretion system protein (dot_icm_IcmQ)	0.083	Dot/Icm secretion system protein (dot_icm_IcmQ)	0.083	redulysin	Redulysin	3	Venom redulysin 3	incomplete	426736	18060.1	5235	143.19	126.127	0.00792851	126.127
Venom S1 protease 6, complete	13	106.9	107.26	77.82	P_clc34_contig_1416	ATATCGTTTTACAAAACAAATTAAATGGTATCGATATAGCTTTCAACTTAAGCAACTAAGAGAGGAAGCAACGTTGCCTCATTCAAAGACTACGCTTAACCGATGTTTTGTCACCTGACTTCCTTTTTAATCTTTAATAAATGCTTAATACTATGTTTATTTATAATATTTTATAGGCACATTAAGGTTACATACACTAACCAGTTTCTAAAAACCATTTTTTTATATACTGAGGGGAACCTCAAAACGGATATTTTCAAGAAAAATACGATTTCGAAACAGTGAGTAGAAAACAATACTAGTTTTTGTTTCTTCCTTATATATTCATATCGGTAAGAAAATATATAAAAACAGAATAATAATTTCTTTTTTTTTAAATAGGTAACGATGAAAAACAAT…	1506	1336	458	reverse	TTACACATTACCACAAGTCTTCATTGATGGATCCGTTTCTGCGATAACTTTTTGTATCCATGGAACAAAGTAGCCTACTTCAGTATTTACTGCAGGAGTATTACCACAGAAACTTCCATAAGATGTAACACCAACAAGTGTAAATCTATTAGTTTCAGGATCTCTCAACATTAATGGACCACCAGAATCTCCAGTGCATGAATCTTTATTTTTTGTGAAGCTGCAAAACTGATGTTTATCAAAGATTTCCATATAAAGGTTTGCAAACATGCAATCTTCAAATGGTTTAATGTCTAAATCTACTTTAAGAAGAACTTCTGATGGTTTTCCTTTATGAGTTGTTAAACCCCAACCTAAAACTTTGACTTTCTTTCCTACTAGAGATAATCTGGAGGTTGG…	882	63	>Venom S1 protease 6, complete	MKWLFGILFLALLGYAYLSPIDSSEHGVTSGKPTNCSCGWVNPQTKRIVGGVEAGQHEFPMIAGIVYKDTSILFCGSTIVTRKHIVTAAHCAIPFVDKPHQIGIHVGHHNFHKVKKQTKLKDVEKVITHEKFNPKVVKYDIATLVLKDPLPIDPKVGPACLPTSRLSLVGKKVKVLGWGLTTHKGKPSEVLLKVDLDIKPFEDCMFANLYMEIFDKHQFCSFTKNKDSCTGDSGGPLMLRDPETNRFTLVGVTSYGSFCGNTPAVNTEVGYFVPWIQKVIAETDPSMKTCGNV	293	0.912	yes	yes	yes	SPIDSSEHGVTSGKPTNCSCGWVNPQTKRIVGGVEAGQHEFPMIAGIVYKDTSILFCGSTIVTRKHIVTAAHCAIPFVDKPHQIGIHVGHHNFHKVKKQTKLKDVEKVITHEKFNPKVVKYDIATLVLKDPLPIDPKVGPACLPTSRLSLVGKKVKVLGWGLTTHKGKPSEVLLKVDLDIKPFEDCMFANLYMEIFDKHQFCSFTKNKDSCTGDSGGPLMLRDPETNRFTLVGVTSYGSFCGNTPAVNTEVGYFVPWIQKVIAETDPSMKTCGNV	SPIDSSEHGVTSGKPTNCSCGWVNPQTKRIVGGVEAGQHEFPMIAGIVYKDTSILFCGSTIVTRKHIVTAAHCAIPFVDKPHQIGIHVGHHNFHKVKKQTKLKDVEKVITHEKFNPKVVKYDIATLVLKDPLPIDPKVGPACLPTSRLSLVGKKVKVLGWGLTTHKGKPSEVLLKVDLDIKPFEDCMFANLYMEIFDKHQFCSFTKNKDSCTGDSGGPLMLRDPETNRFTLVGVTSYGSFCGNTPAVNTEVGYFVPWIQKVIAETDPSMKTCGNV	275	8.173	10	Venom s1 protease 26 n=2 Tax=Pristhesancus plagipennis TaxID=1955184 RepID=A0A1Q1NPH3_9HEMI	2e-156	Venom_S1_protease_27	3e-162	Trypsin	2.1e-46	#N/A	#N/A	#N/A	#N/A	S1 protease	S1 protease	6	Venom S1 protease 6	complete	86440	2820.22	861	18.1554	155.338	0.00643758	155.338
Venom redulysin 4, complete	14	104.46	104.51	55.2	P_T_contig47298	TTTTATTTATCTAATGAAATAATTATAATGTGTATATATATATTATAGTGTATTTGTATATAATATATTGACATAATATATAATATTAATTATAGATATGTTCAATCAATTTCAAATTCATCTGCATCTAATGTAACGCCTTCTTCACCAGTTTCATCCACCTTTATAATATCACCATCTTCATTCATACTACCGGCAAATAATTCTGGTTTAAATTTAAATGATAATTTCTTATTCTCATAACTAAAACAGCCTTTGATGCCAAATCCTAAGTTCTTAACAAGTATTCCTAAGCAGAAGTTAATATTAGCTTGTCCTTTACTTGATTTAGCACGTCCTTCAAAACTCTGTATACAAACCTCACCAAGGAAACCACCACAATCCTTACAGTCAGTCAGA…	1275	1229	105	reverse	TCAATCAATTTCAAATTCATCTGCATCTAATGTAACGCCTTCTTCACCAGTTTCATCCACCTTTATAATATCACCATCTTCATTCATACTACCGGCAAATAATTCTGGTTTAAATTTAAATGATAATTTCTTATTCTCATAACTAAAACAGCCTTTGATGCCAAATCCTAAGTTCTTAACAAGTATTCCTAAGCAGAAGTTAATATTAGCTTGTCCTTTACTTGATTTAGCACGTCCTTCAAAACTCTGTATACAAACCTCACCAAGGAAACCACCACAATCCTTACAGTCAGTCAGACTACCCAGTTTCATTTTCTTTTCAAATGCTGCTTTATCCCCTGTTCCTATACCCCAAACTATGTATGTGCCTTTATTGGTGTTCAAGAATCTAATGTGAGC…	1128	54	>Venom redulysin 4, complete	MSKIWLLLLLVAAFQFAQSYPAEYELDDDVDEYPSDEYLSDEQDKKQTTLNIIKQALKKLKDHNVEEFKKKIRAVYKVYCKNLEDVEEDDYESDEVKGGNSPINNLKKWIDKIVKDVMAKLKGNKKIKETFAKAKRIFCEGLKKLSQENDYPEEDGDDEERGLNPFSKGSKNKGNKVTSKDPSKPKKKKKFSLKGIKESIKKWTKKGMELLKNAGVKVNPFECAEKRCKSCIKINLGKEYSACAHIRFLNTNKGTYIVWGIGTGDKAAFEKKMKLGSLTDCKDCGGFLGEVCIQSFEGRAKSSKGQANINFCLGILVKNLGFGIKGCFSYENKKLSFKFKPELFAGSMNEDGDIIKVDETGEEGVTLDADEFEID	375	0.893	yes	yes	yes	YPAEYELDDDVDEYPSDEYLSDEQDKKQTTLNIIKQALKKLKDHNVEEFKKKIRAVYKVYCKNLEDVEEDDYESDEVKGGNSPINNLKKWIDKIVKDVMAKLKGNKKIKETFAKAKRIFCEGLKKLSQENDYPEEDGDDEERGLNPFSKGSKNKGNKVTSKDPSKPKKKKKFSLKGIKESIKKWTKKGMELLKNAGVKVNPFECAEKRCKSCIKINLGKEYSACAHIRFLNTNKGTYIVWGIGTGDKAAFEKKMKLGSLTDCKDCGGFLGEVCIQSFEGRAKSSKGQANINFCLGILVKNLGFGIKGCFSYENKKLSFKFKPELFAGSMNEDGDIIKVDETGEEGVTLDADEFEID	GLNPFSKGSKNKGNKVTSKDPSKPKKKKKFSLKGIKESIKKWTKKGMELLKNAGVKVNPFECAEKRCKSCIKINLGKEYSACAHIRFLNTNKGTYIVWGIGTGDKAAFEKKMKLGSLTDCKDCGGFLGEVCIQSFEGRAKSSKGQANINFCLGILVKNLGFGIKGCFSYENKKLSFKFKPELFAGSMNEDGDIIKVDETGEEGVTLDADEFEID	214	9.608	9	Trialysin n=2 Tax=Triatoma matogrossensis TaxID=162370 RepID=E2J773_9HEMI	2e-50	Venom_redulysin_protein_8	3e-57	Glycosyl hydrolase family 53	0.025	Glycosyl hydrolase family 53	0.025	Histone RNA hairpin-binding protein RNA-binding domain	0.1	redulysin	Redulysin	4	Venom redulysin 4	complete	337704	13014.2	935	23.2878	558.843	0.00178941	558.843
Venom S1 protease 7, complete	15	103.66	109.71	74.76	P_clc44_contig_28	TTTTTTTTTACTTTTGTATATGTATATTTATTAAATTGTGTTATTTTTATTTTAAAAACATAGGTCTTTTAGCCTTTATTTTCAGAGAAACATGTTCAGAGATGAAGTGTTGTTTTAAACATTATATAGTATTATATACAAACTAATTTTTGTTATACAAATATATTATTTGGTAAAATATTTTTTGCTATTAAATCTTTCTTTATTCGTTTCATTCTAATCTTTAGACCTTCTTAGTACAAATGGCGGCATCTGGTCTGGACTCAGAAACAACCTTTCTTATCCAAGGCATATAATAATATATATCAGAATTGACAGCAGGTACGTTGCTAGCGCATGAATGTCCATAAGAAGTGGCAGCAGCTAGTGTATACCTATTAGTATCTCTATCATGCCACA…	1297	1153	227	reverse	TTAGACCTTCTTAGTACAAATGGCGGCATCTGGTCTGGACTCAGAAACAACCTTTCTTATCCAAGGCATATAATAATATATATCAGAATTGACAGCAGGTACGTTGCTAGCGCATGAATGTCCATAAGAAGTGGCAGCAGCTAGTGTATACCTATTAGTATCTCTATCATGCCACAATAAGGGACCACCAGAATCACCCTGGCAGGAATCTTTTGTAGGATGGTAAGTACAGACTTGCCTCTTTTCCTGTATACCAATATATTCGTATTCTTTAACACAATCTTCTAATGGTACAACATTCAAATAAACTTTCATCAAGACTTTAGATGCTGGTCCCTTTTCTGACAATTTTCCCCATCCTAATACTTTAATTTTATGTCCAACCATATCATATCGTTC…	930	72	>Venom S1 protease 7, complete	MRFWFLLAGLLVIVAVSTVWAQDDDDDDDEDSSEYGNINVPGEKSTTCDCGWANKEDQRIVGGEETKVNEYPMMAGLYYKPKKILFCGGTIITQYHVITAAHCTEPFEESVTDLQVVLGEHDQDKVDESSATVYLDVESFTAHPEYYLVGHKHDMSILTLISKILFTHAIGPACMPIERYDMVGHKIKVLGWGKLSEKGPASKVLMKVYLNVVPLEDCVKEYEYIGIQEKRQVCTYHPTKDSCQGDSGGPLLWHDRDTNRYTLAAATSYGHSCASNVPAVNSDIYYYMPWIRKVVSESRPDAAICTKKV	309	0.942	yes	yes	yes	QDDDDDDDEDSSEYGNINVPGEKSTTCDCGWANKEDQRIVGGEETKVNEYPMMAGLYYKPKKILFCGGTIITQYHVITAAHCTEPFEESVTDLQVVLGEHDQDKVDESSATVYLDVESFTAHPEYYLVGHKHDMSILTLISKILFTHAIGPACMPIERYDMVGHKIKVLGWGKLSEKGPASKVLMKVYLNVVPLEDCVKEYEYIGIQEKRQVCTYHPTKDSCQGDSGGPLLWHDRDTNRYTLAAATSYGHSCASNVPAVNSDIYYYMPWIRKVVSESRPDAAICTKKV	QDDDDDDDEDSSEYGNINVPGEKSTTCDCGWANKEDQRIVGGEETKVNEYPMMAGLYYKPKKILFCGGTIITQYHVITAAHCTEPFEESVTDLQVVLGEHDQDKVDESSATVYLDVESFTAHPEYYLVGHKHDMSILTLISKILFTHAIGPACMPIERYDMVGHKIKVLGWGKLSEKGPASKVLMKVYLNVVPLEDCVKEYEYIGIQEKRQVCTYHPTKDSCQGDSGGPLLWHDRDTNRYTLAAATSYGHSCASNVPAVNSDIYYYMPWIRKVVSESRPDAAICTKKV	288	4.741	10	Salivary trypsin n=1 Tax=Triatoma matogrossensis TaxID=162370 RepID=E2J7A0_9HEMI	8e-162	Venom_S1_protease_4	4e-167	Trypsin	4.6e-45	Domain of unknown function (DUF1986)	0.0032	Trypsin-like peptidase domain	0.0054	S1 protease	S1 protease	7	Venom S1 protease 7	complete	277722	10521.2	3831	93.7993	112.167	0.00891531	112.167
Venom S1 protease 8, complete	16	100.56	102.11	65.15	P_clc24_contig_56	CTGCATTAATAACTCTCTCACAAATATTATATTCTTTTTATTGCATCTTCTTTACAATAACTTTTTACTGATTTTAATCAATTTTTGAACAGGTCATTGCATCCGGTTGAGAAGATTTCTTAATAGTCTCTTGTATCCAATCATAGAAGTAATGAACTGCCGTATGTGCGCTTGGTAGCCTTAGTACACAACCGTCACAAAGAGCCGGTAATCCAACTAATGTATATCTGTTAATTTCTGAATCATGCCAAGTTACTGGGCCACCAGAATCACCGATGCAAATATCGGTATGATTAGACCAAGTGCAGATAACTCTCCGTACATCGGTTTCCCAATGGAAATTCCAATCAATTGAACAGGAATCTACATCGATTACTCGTAGATTTGTCTTCTTCATGA…	1797	1729	77	reverse	TTAATCAATTTTTGAACAGGTCATTGCATCCGGTTGAGAAGATTTCTTAATAGTCTCTTGTATCCAATCATAGAAGTAATGAACTGCCGTATGTGCGCTTGGTAGCCTTAGTACACAACCGTCACAAAGAGCCGGTAATCCAACTAATGTATATCTGTTAATTTCTGAATCATGCCAAGTTACTGGGCCACCAGAATCACCGATGCAAATATCGGTATGATTAGACCAAGTGCAGATAACTCTCCGTACATCGGTTTCCCAATGGAAATTCCAATCAATTGAACAGGAATCTACATCGATTACTCGTAGATTTGTCTTCTTCATGATCCTAGCATCCTTGGTGGCTTGTTCAGTCTTATGTAGTCTTCCCCAACCCATTGCTGTTACATATTGACCAGC…	1656	63	>Venom S1 protease 8, complete	MMISKGILLALLCLATTKVYGQNLVDVAVQKVISNKDYPGFASSSDKWLIANKQLGGAVLLECDIRFKTKADCTLASLKFNDGERSNVICTNTTKYKMHSKYNSLEVELKLKKGGISFKCNSTAMEYGRPENEKETTNEENMESVKVLKKIDGDIKVAVKVINTDIDGNLTSHMTRKYIFRSEKNLSVRLTCHMTPHVASNPERRCDGFRLRVDGGSRVKWQCQTDSFFNFISEKDKLVVTITTGDKVSGYVKCNVDAVKEVKHSNYKKVASEEIDSSEFGLKQKTGTKKTTCDCGWANKQTRRIIFGKDTGKHEFPWSVSLQYKSSKFHFCGGSIISPYHVLTAAHCIGSKKPAHILVVMGTNDRTNNKISSEVKAIFEHYYNRKSHVNDIAILELIT…	551	0.88	yes	yes	yes	QNLVDVAVQKVISNKDYPGFASSSDKWLIANKQLGGAVLLECDIRFKTKADCTLASLKFNDGERSNVICTNTTKYKMHSKYNSLEVELKLKKGGISFKCNSTAMEYGRPENEKETTNEENMESVKVLKKIDGDIKVAVKVINTDIDGNLTSHMTRKYIFRSEKNLSVRLTCHMTPHVASNPERRCDGFRLRVDGGSRVKWQCQTDSFFNFISEKDKLVVTITTGDKVSGYVKCNVDAVKEVKHSNYKKVASEEIDSSEFGLKQKTGTKKTTCDCGWANKQTRRIIFGKDTGKHEFPWSVSLQYKSSKFHFCGGSIISPYHVLTAAHCIGSKKPAHILVVMGTNDRTNNKISSEVKAIFEHYYNRKSHVNDIAILELITKVEYTPFVGPVCLPTKDPQIA…	QNLVDVAVQKVISNKDYPGFASSSDKWLIANKQLGGAVLLECDIRFKTKADCTLASLKFNDGERSNVICTNTTKYKMHSKYNSLEVELKLKKGGISFKCNSTAMEYGRPENEKETTNEENMESVKVLKKIDGDIKVAVKVINTDIDGNLTSHMTRKYIFRSEKNLSVRLTCHMTPHVASNPERRCDGFRLRVDGGSRVKWQCQTDSFFNFISEKDKLVVTITTGDKVSGYVKCNVDAVKEVKHSNYKKVASEEIDSSEFGLKQKTGTKKTTCDCGWANKQTRRIIFGKDTGKHEFPWSVSLQYKSSKFHFCGGSIISPYHVLTAAHCIGSKKPAHILVVMGTNDRTNNKISSEVKAIFEHYYNRKSHVNDIAILELITKVEYTPFVGPVCLPTKDPQIA…	530	8.297	19	Venom s1 protease 9 n=2 Tax=Pristhesancus plagipennis TaxID=1955184 RepID=A0A1Q1NPH2_9HEMI	0	Venom_S1_protease_45	0	Trypsin	9.8e-43	Trypsin	9.8e-43	Trypsin	9.8e-43	S1 protease	S1 protease	8	Venom S1 protease 8	complete	178547	4882	1506	26.6136	183.44	0.00545138	183.44
Venom S1 protease 9, complete	17	95.62	97.59	69.71	P_T_contig53336	TTACTGCTCAATTCTCTTAATTAGAGTCTGAAACAAATGAATGTGTTGTCATTCAGTTGATTAGGTAAATGTGTCAGCGCTTGAATCAAGAAGTCCTTATGCTTCGTCTACTGCTTTTCTTTGGAGCAATTGCCCCAATTTTGTGCCAGACAGTCCACAATGTTTCAATACCTCGTAGCCAACCATATGAGATTGGAACACCAGATTATCCTTCTAATTTCGGTTGGACACCAGATAAGGTTACAGTTGAATGGAATTTACAAGTTGAAAGTGATGCAAAAATAAAGATCGTTTGTGTAGATATTAGAATGGTACAAAGCGATGAATGGACAGATAAATGTAATGACGTTTACCTCAGTGTATACGATGGAAAAGATGAGAAAAGAGTATGTGGTTCTT…	1907	69	1712	forward	ATGTGTCAGCGCTTGAATCAAGAAGTCCTTATGCTTCGTCTACTGCTTTTCTTTGGAGCAATTGCCCCAATTTTGTGCCAGACAGTCCACAATGTTTCAATACCTCGTAGCCAACCATATGAGATTGGAACACCAGATTATCCTTCTAATTTCGGTTGGACACCAGATAAGGTTACAGTTGAATGGAATTTACAAGTTGAAAGTGATGCAAAAATAAAGATCGTTTGTGTAGATATTAGAATGGTACAAAGCGATGAATGGACAGATAAATGTAATGACGTTTACCTCAGTGTATACGATGGAAAAGATGAGAAAAGAGTATGTGGTTCTTCTTTACGTGATGTTATCTTCTTATCGAATGGACCTACACTACAAGTAAAAGTTGTAGCATCTTCTAAA…	1647	55	>Venom S1 protease 9, complete	MCQRLNQEVLMLRLLLFFGAIAPILCQTVHNVSIPRSQPYEIGTPDYPSNFGWTPDKVTVEWNLQVESDAKIKIVCVDIRMVQSDEWTDKCNDVYLSVYDGKDEKRVCGSSLRDVIFLSNGPTLQVKVVASSKGGGVVKCIVLNTGDPTPEEMIKMDPHDKLKMIKLGGDPGDPLPYLDRMWVFESPPGTRMSFQCDVGVRKVEPLCGWESLRFHNGENEIEFCDYKHAIFFSKGNKAKLRLQLDDRGYGRLNCLVQAITGQKPDEYENVIIEQVDSSEHGVTGGKRQTSCKCGLANKRGARIIDGQETRVNEFPWMVYFDITHETILGSFDTFCGGSILTPRHVLTAAHCVVFNNVIAKPENIKMTLAKHDATKPTGKEIRIQAEKVFLRDLFLQKGL…	548	0.677	yes	yes	yes	QTVHNVSIPRSQPYEIGTPDYPSNFGWTPDKVTVEWNLQVESDAKIKIVCVDIRMVQSDEWTDKCNDVYLSVYDGKDEKRVCGSSLRDVIFLSNGPTLQVKVVASSKGGGVVKCIVLNTGDPTPEEMIKMDPHDKLKMIKLGGDPGDPLPYLDRMWVFESPPGTRMSFQCDVGVRKVEPLCGWESLRFHNGENEIEFCDYKHAIFFSKGNKAKLRLQLDDRGYGRLNCLVQAITGQKPDEYENVIIEQVDSSEHGVTGGKRQTSCKCGLANKRGARIIDGQETRVNEFPWMVYFDITHETILGSFDTFCGGSILTPRHVLTAAHCVVFNNVIAKPENIKMTLAKHDATKPTGKEIRIQAEKVFLRDLFLQKGLYYDDIAMIFTKETIDFSTPLVGPVCL…	QTVHNVSIPRSQPYEIGTPDYPSNFGWTPDKVTVEWNLQVESDAKIKIVCVDIRMVQSDEWTDKCNDVYLSVYDGKDEKRVCGSSLRDVIFLSNGPTLQVKVVASSKGGGVVKCIVLNTGDPTPEEMIKMDPHDKLKMIKLGGDPGDPLPYLDRMWVFESPPGTRMSFQCDVGVRKVEPLCGWESLRFHNGENEIEFCDYKHAIFFSKGNKAKLRLQLDDRGYGRLNCLVQAITGQKPDEYENVIIEQVDSSEHGVTGGKRQTSCKCGLANKRGARIIDGQETRVNEFPWMVYFDITHETILGSFDTFCGGSILTPRHVLTAAHCVVFNNVIAKPENIKMTLAKHDATKPTGKEIRIQAEKVFLRDLFLQKGLYYDDIAMIFTKETIDFSTPLVGPVCL…	522	5.882	18	Venom s1 protease 22 n=1 Tax=Pristhesancus plagipennis TaxID=1955184 RepID=A0A1Q1NPG8_9HEMI	0	Venom_S1_protease_22	0	Trypsin	7e-35	Trypsin-like peptidase domain	0.018	Trypsin-like peptidase domain	0.018	S1 protease	S1 protease	9	Venom S1 protease 9	complete	92724	2389.1	751	12.5059	191.037	0.00523458	191.037
Heteropteran venom protein family 1 protein 2, complete	18	95.25	95.25	86.18	P_clc24_contig_77	TAATAATAGTATTTTATTTTTACATAATGGAATTTTATTTAATTAATGGCACAACAAAGATTTCAACATCCACTATTAAATATTAAGTTTATATATTCTCATAACAAAATTAAGCGACACATTTGTCCAGTTTCTCTTGGACAGTAGGAGCTAAAGCAGCCGCTTTAAGTTTAAAATTTGCCAATTCCTTAACTTTATATTCTGGATAATTCCAATTGTTGTTGAATGCTTTCAGTTTATTTTCATCTCCTGTTCTAAGTGCTTCACTAACTTCATCAATTGCTGGTAATATCTTACCAACAGTACCTTTCACTATTGCACGACTTTCAATAATTGCCTCAGATTTGACTCCATCAATACAATTTTTCTGGTCATCATCTTTAGCTTTAACCAATATAT…	714	568	113	reverse	TTAAGCGACACATTTGTCCAGTTTCTCTTGGACAGTAGGAGCTAAAGCAGCCGCTTTAAGTTTAAAATTTGCCAATTCCTTAACTTTATATTCTGGATAATTCCAATTGTTGTTGAATGCTTTCAGTTTATTTTCATCTCCTGTTCTAAGTGCTTCACTAACTTCATCAATTGCTGGTAATATCTTACCAACAGTACCTTTCACTATTGCACGACTTTCAATAATTGCCTCAGATTTGACTCCATCAATACAATTTTTCTGGTCATCATCTTTAGCTTTAACCAATATATGTTTCACTTTTTGATAGATTGTCTTTTCTATTTCGACTGTGGCAAATCTAAATTGGAAGATGGCATTTTTTCTAACTAACCAGAATTGTTTTATTTCAGCTTCACCACC…	459	103	>Heteropteran venom protein family 1 protein 2, complete	MAKLVFISFLVASFCLIGCFGGEAEIKQFWLVRKNAIFQFRFATVEIEKTIYQKVKHILVKAKDDDQKNCIDGVKSEAIIESRAIVKGTVGKILPAIDEVSEALRTGDENKLKAFNNNWNYPEYKVKELANFKLKAAALAPTVQEKLDKCVA	152	0.75	yes	yes	yes	GEAEIKQFWLVRKNAIFQFRFATVEIEKTIYQKVKHILVKAKDDDQKNCIDGVKSEAIIESRAIVKGTVGKILPAIDEVSEALRTGDENKLKAFNNNWNYPEYKVKELANFKLKAAALAPTVQEKLDKCVA	GEAEIKQFWLVRKNAIFQFRFATVEIEKTIYQKVKHILVKAKDDDQKNCIDGVKSEAIIESRAIVKGTVGKILPAIDEVSEALRTGDENKLKAFNNNWNYPEYKVKELANFKLKAAALAPTVQEKLDKCVA	131	8.949	2	Venom protein family 1 protein 1 n=1 Tax=Pristhesancus plagipennis TaxID=1955184 RepID=A0A1Q1NPC4_9HEMI	4e-48	Venom_protein_family_1_protein_1	1e-53	#N/A	#N/A	#N/A	#N/A	#N/A	#N/A	Heteropteran venom protein family 1	Family 1	2	Heteropteran venom protein family 1 protein 2	complete	414602	28531.6	3885	172.791	165.122	0.00605611	165.122
Venom S1 protease 10, complete	19	88.74	93.84	88.26	P_T_contig65388	GTCTATCTGGTCGCTTTACACAAGTGTTTTTTATATAAATACTGTTTGAAAATCATAAATTAGCTGATCCCATCAAGTCGCTTAAAGGATCATATAAAATGAAGATTCTGATAACTATAATATTTGTATGCATTAGCTGGAGGCTGGCTACTGGAGATGTAGACTCTAGTGAGTATGGCCGTGGGGGTGGTACTAAAAATCCTGATTGTAGATGTGGATGGAGAAACAATAAAAAAAGTCGAATCGTTGGTGGTGATGAGGCAGGAGTGAATGAATTTCCATGGATGGTTGGTGTTAAAGAATCTGACGATATTGGACCAGGATGTGGAGGAGTAATTCTTAGTAAAAGAATAGTTCTTACAGCCTCCCATTGTACTGAACCCATGCGCAATTCACAGA…	1082	99	992	forward	ATGAAGATTCTGATAACTATAATATTTGTATGCATTAGCTGGAGGCTGGCTACTGGAGATGTAGACTCTAGTGAGTATGGCCGTGGGGGTGGTACTAAAAATCCTGATTGTAGATGTGGATGGAGAAACAATAAAAAAAGTCGAATCGTTGGTGGTGATGAGGCAGGAGTGAATGAATTTCCATGGATGGTTGGTGTTAAAGAATCTGACGATATTGGACCAGGATGTGGAGGAGTAATTCTTAGTAAAAGAATAGTTCTTACAGCCTCCCATTGTACTGAACCCATGCGCAATTCACAGATACAAGTATTAGTGGGCGAGCACAACATATTCGATAAAAATGAATCTCCTGTAAAACAAGTGATAAACGTGCAAAAGTTTGTGGAACATAAAGATTAT…	897	71	>Venom S1 protease 10, complete	MKILITIIFVCISWRLATGDVDSSEYGRGGGTKNPDCRCGWRNNKKSRIVGGDEAGVNEFPWMVGVKESDDIGPGCGGVILSKRIVLTASHCTEPMRNSQIQVLVGEHNIFDKNESPVKQVINVQKFVEHKDYDITDNLDNDIALLYLERDIQMSERVGPICLPTAKSNYVRQKLRVMGWGKLGTNKGPSPILRTVELDGIPLAICAQVYDGINQKAGKVNQFCSFTKNKDSCQGDSGGPVVWRDPEMNYYVVAGLISYGGDECGLSPGVSTDVFFHKNWILENIKKLDPSQKVCQKV	298	0.861	yes	yes	yes	DVDSSEYGRGGGTKNPDCRCGWRNNKKSRIVGGDEAGVNEFPWMVGVKESDDIGPGCGGVILSKRIVLTASHCTEPMRNSQIQVLVGEHNIFDKNESPVKQVINVQKFVEHKDYDITDNLDNDIALLYLERDIQMSERVGPICLPTAKSNYVRQKLRVMGWGKLGTNKGPSPILRTVELDGIPLAICAQVYDGINQKAGKVNQFCSFTKNKDSCQGDSGGPVVWRDPEMNYYVVAGLISYGGDECGLSPGVSTDVFFHKNWILENIKKLDPSQKVCQKV	DVDSSEYGRGGGTKNPDCRCGWRNNKKSRIVGGDEAGVNEFPWMVGVKESDDIGPGCGGVILSKRIVLTASHCTEPMRNSQIQVLVGEHNIFDKNESPVKQVINVQKFVEHKDYDITDNLDNDIALLYLERDIQMSERVGPICLPTAKSNYVRQKLRVMGWGKLGTNKGPSPILRTVELDGIPLAICAQVYDGINQKAGKVNQFCSFTKNKDSCQGDSGGPVVWRDPEMNYYVVAGLISYGGDECGLSPGVSTDVFFHKNWILENIKKLDPSQKVCQKV	279	6.373	10	Venom s1 protease 14 n=1 Tax=Pristhesancus plagipennis TaxID=1955184 RepID=A0A1Q1NPE9_9HEMI	2e-149	Venom_S1_protease_14	9e-155	Trypsin	8.5e-52	Trypsin-like peptidase domain	5.3e-07	Domain of unknown function (DUF1986)	3.5e-06	S1 protease	S1 protease	10	Venom S1 protease 10	complete	137701	6253.21	889	26.0917	239.663	0.00417253	239.663
Venom S1 protease 11, complete	20	88.11	93.46	81.86	P_clc34_contig_515	GATGATGATGCTCAGCATTATACTGACTTAATAATTATTTAAATACAAATAATAATTCTTACAGTTTGAAATCAAAATATTTTTACATCCGTTAATTTTATTCATGAAACAATATGTATATATATATACATACATTTTTTAATTGGAGCCTGTAATTTTGAAATCGCATAATTTATCACGTTTTAATTTTCATCTGTTTACCTAAGAACAACTCTTCAAAATTTCTAAGAAGACTTGAAGTGAAGTCAAAAAATTATTACAATTATTTATTATATTATCTGAAGATATGGTAAAGTGAAGAACTAAATTCATTCTGTCAAAATTTTTTGTTTGCTAAATGATTTTATTAAGGAATGAATGAGTGAGTGTTCTCTCTTAATTTGTTTTTTAAACACAGAT…	1731	1614	391	reverse	TTAAACACAGATCTCCTCCGGAGCGGTATCTGCTACAGTCTTTCTAATCCAATCCATAAAGTAGCTAACATCGCTGTTTACTGCAGGATCTGGAGAACCACAGTCTCGGCCAAAAGAAACTAATGCTACCTGTGTCAGTCTCTTTGTTTCTGGATTTTGCCAAACTAATGGTCCGCCAGAATCACCTTGACATGAATCTCTGTTCGGAGCCCATGTGCACAATTGATAATTACTAGTCTTTTCTACAGAAGCGAAAATGGTTTTACAAATGTCAAATTCCAAAACTTTTAGGTTTACTTTAAGTAATACTGGTGATACAGTGCCATTGGTTTGCAAAAGACCCCAACCCATAACTTTGACGTATTCATCTAATAGTTTCTTGTTGGAAAAATTAGGTAG…	1227	66	>Venom S1 protease 11, complete	MKSLIWFLASSCLLLAKVNADTDHGLKQVNPGDDMTLWPNVEKGTAVTKWKFETCEGCRIILSCVILLPSCDDHVLTINDGQTTKTFCGEDINYALRNSHRNKMSLTMKSAGGKTGSYCRLLVTKPYTNMKYDERDSSEDGSGKGAIKKTSCKCGWTNKSPRRIVGGHEAGINEYPFAVLIMLKRRQYPYCGGSIITPYHVLTAAHCTQPFRGIRLAVIIGEHDTRTDKETPFTRIIDVEKTYEHSKYVDRKHQYDIAIMKLKDRIEYNDAVGPVCLPNFSNKKLLDEYVKVMGWGLLQTNGTVSPVLLKVNLKVLEFDICKTIFASVEKTSNYQLCTWAPNRDSCQGDSGGPLVWQNPETKRLTQVALVSFGRDCGSPDPAVNSDVSYFMDWIRKTVA…	408	0.881	yes	yes	yes	DTDHGLKQVNPGDDMTLWPNVEKGTAVTKWKFETCEGCRIILSCVILLPSCDDHVLTINDGQTTKTFCGEDINYALRNSHRNKMSLTMKSAGGKTGSYCRLLVTKPYTNMKYDERDSSEDGSGKGAIKKTSCKCGWTNKSPRRIVGGHEAGINEYPFAVLIMLKRRQYPYCGGSIITPYHVLTAAHCTQPFRGIRLAVIIGEHDTRTDKETPFTRIIDVEKTYEHSKYVDRKHQYDIAIMKLKDRIEYNDAVGPVCLPNFSNKKLLDEYVKVMGWGLLQTNGTVSPVLLKVNLKVLEFDICKTIFASVEKTSNYQLCTWAPNRDSCQGDSGGPLVWQNPETKRLTQVALVSFGRDCGSPDPAVNSDVSYFMDWIRKTVADTAPEEICV	DTDHGLKQVNPGDDMTLWPNVEKGTAVTKWKFETCEGCRIILSCVILLPSCDDHVLTINDGQTTKTFCGEDINYALRNSHRNKMSLTMKSAGGKTGSYCRLLVTKPYTNMKYDERDSSEDGSGKGAIKKTSCKCGWTNKSPRRIVGGHEAGINEYPFAVLIMLKRRQYPYCGGSIITPYHVLTAAHCTQPFRGIRLAVIIGEHDTRTDKETPFTRIIDVEKTYEHSKYVDRKHQYDIAIMKLKDRIEYNDAVGPVCLPNFSNKKLLDEYVKVMGWGLLQTNGTVSPVLLKVNLKVLEFDICKTIFASVEKTSNYQLCTWAPNRDSCQGDSGGPLVWQNPETKRLTQVALVSFGRDCGSPDPAVNSDVSYFMDWIRKTVADTAPEEICV	388	7.502	16	Venom s1 protease 7 n=1 Tax=Pristhesancus plagipennis TaxID=1955184 RepID=A0A1Q1NPH5_9HEMI	0	Venom_S1_protease_7	0	Trypsin	3.8e-48	Trypsin-like peptidase domain	3.7e-05	Domain of unknown function (DUF1986)	0.00057	S1 protease	S1 protease	11	Venom S1 protease 11	complete	182909	5191.95	834	15.3002	339.34	0.0029469	339.34
Venom redulysin 5, complete	21	73.32	79.06	56.79	P_clc44_contig_19	GAAACGAGACAAAAGTTCTGTGCAAAACTAAATGCTGCCAATTAATTTACATTGGTATAAAAGTCTTTCTTTTGAGAGATTTGGTATCAGTAACTAAGTGACTGAAACAGCATGTCGAAGATTTGGATTCTTTTACTCCTTGTAGGAGCAGTGCAATTCGCCAGAGCTTTTCCAGCTCTGGAAGAAGAGCAAGAAGATGATATAATCGACTGGTCATCGTTTGAATATGATTTAAGTGATGAAGAAAGAGGAAAAGTTGGTGATTGGCTCAAGAACAAATGGGACAAGATGAAGAATTCTTGGAAGAAAGTTGGAGTTAAACTGAAGGCCGCCTTTAATAAGGGTCGTGAATATTTGAAGAAAAAAGGTATCAAAGTAGATGTACTAAGCTGTCAAGGA…	909	112	840	forward	ATGTCGAAGATTTGGATTCTTTTACTCCTTGTAGGAGCAGTGCAATTCGCCAGAGCTTTTCCAGCTCTGGAAGAAGAGCAAGAAGATGATATAATCGACTGGTCATCGTTTGAATATGATTTAAGTGATGAAGAAAGAGGAAAAGTTGGTGATTGGCTCAAGAACAAATGGGACAAGATGAAGAATTCTTGGAAGAAAGTTGGAGTTAAACTGAAGGCCGCCTTTAATAAGGGTCGTGAATATTTGAAGAAAAAAGGTATCAAAGTAGATGTACTAAGCTGTCAAGGAAGCAAATGTAGATCATGTCTGATCTTTACGTTAAAGAAAAAGCAGTTTTGCTTAGAATTTGAATTTAGCAACACTGGTCTAAAAATAAGTCTAACTAAACAGAAAGATGAC…	732	47	>Venom redulysin 5, complete	MSKIWILLLLVGAVQFARAFPALEEEQEDDIIDWSSFEYDLSDEERGKVGDWLKNKWDKMKNSWKKVGVKLKAAFNKGREYLKKKGIKVDVLSCQGSKCRSCLIFTLKKKQFCLEFEFSNTGLKISLTKQKDDQEPKIMLGPFNIKTGNVPQCCKLGSFIGQLCLQGVEGRIKSSNGKPHVNLCAVALLKRFGVGAKICIGLEDGKFKFKFNPKLFAGEEENGTIMEAGNKEDEGKPVDAVPE	243	0.919	yes	yes	yes	FPALEEEQEDDIIDWSSFEYDLSDEERGKVGDWLKNKWDKMKNSWKKVGVKLKAAFNKGREYLKKKGIKVDVLSCQGSKCRSCLIFTLKKKQFCLEFEFSNTGLKISLTKQKDDQEPKIMLGPFNIKTGNVPQCCKLGSFIGQLCLQGVEGRIKSSNGKPHVNLCAVALLKRFGVGAKICIGLEDGKFKFKFNPKLFAGEEENGTIMEAGNKEDEGKPVDAVPE	GKVGDWLKNKWDKMKNSWKKVGVKLKAAFNKGREYLKKKGIKVDVLSCQGSKCRSCLIFTLKKKQFCLEFEFSNTGLKISLTKQKDDQEPKIMLGPFNIKTGNVPQCCKLGSFIGQLCLQGVEGRIKSSNGKPHVNLCAVALLKRFGVGAKICIGLEDGKFKFKFNPKLFAGEEENGTIMEAGNKEDEGKPVDAVPE	197	9.869	9	Trialysin n=1 Tax=Triatoma matogrossensis TaxID=162370 RepID=E2J777_9HEMI	1e-106	Venom_redulysin_protein_4a	2e-96	Domain of unknown function (DUF4773)	0.034	Domain of unknown function (DUF4773)	0.034	2Fe-2S iron-sulfur cluster binding domain	0.055	redulysin	Redulysin	5	Venom redulysin 5	complete	269681	14577.4	1954	68.2634	213.546	0.00468283	213.546
Heteropteran venom protein family 4 protein 1, complete	22	70.88	70.88	68.86	P_clc29_contig_79	TTTTTTTTTTATGGAAACAACAAGAAGCGACAAACGTACTTGCTTTTATTTAACGCAATTATAACATATGTACAATTTAATTATCCAAAAGATGTTGTTTAATTGGGAGATCGATAAATTCTTTAAAGTTAAGGTAGATACATTTTGAGCGGGCAAATTGTTCATGTCTTGGTATCTTTAGGGTATAACAGATACCAATTCCACCTTTATGCCAATCCTTTGGTATCACCCTCTTCATTCTCAAGCATACTTTACCAAAGTACATATTGTTTGTACATTCTTCTCGATTATTTAAAAGAACCTTCGATGAATCAGCTGAAAAAGCCATTTTCATTATAGGATCACCATCGACAGTTACAGTAAGTGTACCACTATCGACATGACCTGCAGGTTTTCCTT…	626	580	80	reverse	TTAATTATCCAAAAGATGTTGTTTAATTGGGAGATCGATAAATTCTTTAAAGTTAAGGTAGATACATTTTGAGCGGGCAAATTGTTCATGTCTTGGTATCTTTAGGGTATAACAGATACCAATTCCACCTTTATGCCAATCCTTTGGTATCACCCTCTTCATTCTCAAGCATACTTTACCAAAGTACATATTGTTTGTACATTCTTCTCGATTATTTAAAAGAACCTTCGATGAATCAGCTGAAAAAGCCATTTTCATTATAGGATCACCATCGACAGTTACAGTAAGTGTACCACTATCGACATGACCTGCAGGTTTTCCTTGTTTCCATGATATCAGATCAGTTTCAGCTTTAACACATATTGGATAGCCGACAACCCTTTCACAACATTGTCTTAC…	504	38	>Heteropteran venom protein family 4 protein 1, complete	MYLLRVALLLTLAVSAFAEMKNCSVQKSKVDYEVHVRQCCERVVGYPICVKAETDLISWKQGKPAGHVDSGTLTVTVDGDPIMKMAFSADSSKVLLNNREECTNNMYFGKVCLRMKRVIPKDWHKGGIGICYTLKIPRHEQFARSKCIYLNFKEFIDLPIKQHLLDN	167	0.881	yes	yes	yes	EMKNCSVQKSKVDYEVHVRQCCERVVGYPICVKAETDLISWKQGKPAGHVDSGTLTVTVDGDPIMKMAFSADSSKVLLNNREECTNNMYFGKVCLRMKRVIPKDWHKGGIGICYTLKIPRHEQFARSKCIYLNFKEFIDLPIKQHLLDN	EMKNCSVQKSKVDYEVHVRQCCERVVGYPICVKAETDLISWKQGKPAGHVDSGTLTVTVDGDPIMKMAFSADSSKVLLNNREECTNNMYFGKVCLRMKRVIPKDWHKGGIGICYTLKIPRHEQFARSKCIYLNFKEFIDLPIKQHLLDN	149	8.209	8	Venom protein family 4 protein 1 n=1 Tax=Pristhesancus plagipennis TaxID=1955184 RepID=A0A1Q1NPD0_9HEMI	4e-62	Venom_protein_family_4_protein_1	2e-67	#N/A	#N/A	#N/A	#N/A	#N/A	#N/A	Heteropteran venom protein family 4	Family 4	1	Heteropteran venom protein family 4 protein 1	complete	79795	6263.17	952	48.2936	129.689	0.00771073	129.689
Venom S1 protease 12, complete	23	66.76	72.34	69.97	P_clc54_contig_17	GATATTTATCCTTAAATTTTAGGAGTAAGAGATATATTTTTATATTTATTTGCTTTTTGAATTTATACAGAAATTTATTTTTTGATAATTTTTAAAAATATTGTTTGTACAATAATAAAAAAAAATCAGGACGTTAATTAATAATACTTCTTTAATTAATTACTTCAATCAATTTTAGCACAAGTTTGTCCTGGCAGTCCAGATGCAGCAATCTTGGCTTGAACCCATGGAAGGAAGAACGACAGATCAGAATTAACGGCTGGTGTTTTAGCACCACATGTTTTACCATATGATACCATACCAACTAGTGTATATCTATTGATTTGTGGATCTAACCAGATCAATGGGCCACCAGAATCTCCCTGGCATGAATCCTTTTTGCGTCCAAAAGTACAAAGT…	1171	1076	168	reverse	TCAATCAATTTTAGCACAAGTTTGTCCTGGCAGTCCAGATGCAGCAATCTTGGCTTGAACCCATGGAAGGAAGAACGACAGATCAGAATTAACGGCTGGTGTTTTAGCACCACATGTTTTACCATATGATACCATACCAACTAGTGTATATCTATTGATTTGTGGATCTAACCAGATCAATGGGCCACCAGAATCTCCCTGGCATGAATCCTTTTTGCGTCCAAAAGTACAAAGTTGGAATGGATTATCAGTTGGAATTTTCCTCAAATACTTTTTGGCACAAACTTTAGTTGGAATAATTCTTAAATTGACTTTCATAAGGACAGGTGATGTTTTGCCTTTATGTACAAGTCTTCCCCAACCAAGAACTTTGATAGACTCGTTTAATAGATTCGTTCT…	912	39	>Venom S1 protease 12, complete	MRLVYCITIAVLLGIAWAYPQSYLKVKSKEIDSSEHGQKAGQKTTNCSCGWTNKARIVGGRETLKNEFPLMAGIMDMDKKHLFCGATILTPNHAISASHCTQPYKGKKLGLVVGAHDVSKPDEKADIIPIKETIEHEGYNPKSYFNDVALLVLTRSITFTQHIGPACLPAGRTNLLNESIKVLGWGRLVHKGKTSPVLMKVNLRIIPTKVCAKKYLRKIPTDNPFQLCTFGRKKDSCQGDSGGPLIWLDPQINRYTLVGMVSYGKTCGAKTPAVNSDLSFFLPWVQAKIAASGLPGQTCAKID	303	0.65	yes	yes	yes	YPQSYLKVKSKEIDSSEHGQKAGQKTTNCSCGWTNKARIVGGRETLKNEFPLMAGIMDMDKKHLFCGATILTPNHAISASHCTQPYKGKKLGLVVGAHDVSKPDEKADIIPIKETIEHEGYNPKSYFNDVALLVLTRSITFTQHIGPACLPAGRTNLLNESIKVLGWGRLVHKGKTSPVLMKVNLRIIPTKVCAKKYLRKIPTDNPFQLCTFGRKKDSCQGDSGGPLIWLDPQINRYTLVGMVSYGKTCGAKTPAVNSDLSFFLPWVQAKIAASGLPGQTCAKID	YPQSYLKVKSKEIDSSEHGQKAGQKTTNCSCGWTNKARIVGGRETLKNEFPLMAGIMDMDKKHLFCGATILTPNHAISASHCTQPYKGKKLGLVVGAHDVSKPDEKADIIPIKETIEHEGYNPKSYFNDVALLVLTRSITFTQHIGPACLPAGRTNLLNESIKVLGWGRLVHKGKTSPVLMKVNLRIIPTKVCAKKYLRKIPTDNPFQLCTFGRKKDSCQGDSGGPLIWLDPQINRYTLVGMVSYGKTCGAKTPAVNSDLSFFLPWVQAKIAASGLPGQTCAKID	285	9.381	10	Venom s1 protease 15 n=1 Tax=Pristhesancus plagipennis TaxID=1955184 RepID=A0A1Q1NPE2_9HEMI	0	Venom_S1_protease_15	0	Trypsin	1.5e-47	#N/A	#N/A	#N/A	#N/A	S1 protease	S1 protease	12	Venom S1 protease 12	complete	109028	4574.82	47583	1290.39	3.54529	0.282064	3.54529
Venom redulysin 6, complete	24	65.28	66.55	66.26	P_clc44_contig_13	GACAGACAGACAGACAGACAGACAGACACACACACACACACACAGACCATTTGCTAAAACCAACTTTTTTGGACTCAGGGGACCTCAAAACGGATATTTCCGGTGAAAACTCGACATCGAAAATTTGGGCCGATTACAATACTTTCATTTCCTATATATTCATATAGGTTGAATGAAAGTAAAAAAATAGCAACTTAAAAGTAAAACAGCAGCCAATAAATCTGCTCTTATTCAAGAATAAAATAATTATAATTATTGATGCAGAATTAATTATTTGGAAAGGTAAAAGAAATTGAGATATTTCAAATAAATTTATTTACATCTTATTCAACTTCAGCGTCCACCATTTTACCTTCATCTTCTTTAGTTTCACTTCCTTCAATGATGGCACCATCATCA…	1150	1055	327	reverse	TTATTCAACTTCAGCGTCCACCATTTTACCTTCATCTTCTTTAGTTTCACTTCCTTCAATGATGGCACCATCATCATCATCACCGGCAAAAATTTTAGGCTTGATCTTGAAATTCATTTTGCCTTGTTCATATGAACCACATAATTTAGCTCCAACTCCGAAATTTTTCAATACAAAAGCCAAACAGAAGTTGATATTAGCTTGACCTTTACTTGACTTGGCTTTTCCCTCTACTCCTTGTAAGCAAAGTTTACCAAGAATACTTCCAAGTTTGATGCAAGTTGATGGCTTACCAAGAGCAATGTTCATTGGTGGAAAAACTTCTTTTGGTTCTTTATCATCTCTCTCTCTGATGCATGCCACCTTTATAAATTTTATTTTATTCTCTTGGTAGAAAGT…	732	40	>Venom redulysin 6, complete	MSVGSRITMSKIWLLLVLVAAFQFVQSYPAEYDPDDGYNSDEINDDYLNDEQEKTWTTLKIAVNKLLSRYRKLSKEDFRKILKILYEKLCNKQEDFEEEEYESDEAESIRDKIIQTIKELIKKIKKQAGEKKEKLMQAAVESRAKVCALLSKGLQLA	243	0.902	yes	yes	yes	FPALEEEELDDEYLLDLSDEERGFGDWAQGVWNDAKNVFKKLKKAIKQKCKEGREYLKNKGFKVEPVICEGGKKCKSCIFLPSMKKKFCLELTFYQENKIKFIKVACIRERDDKEPKEVFPPMNIALGKPSTCIKLGSILGKLCLQGVEGKAKSSKGQANINFCLAFVLKNFGVGAKLCGSYEQGKMNFKIKPKIFAGDDDDGAIIEGSETKEDEGKMVDAEVE	GFGDWAQGVWNDAKNVFKKLKKAIKQKCKEGREYLKNKGFKVEPVICEGGKKCKSCIFLPSMKKKFCLELTFYQENKIKFIKVACIRERDDKEPKEVFPPMNIALGKPSTCIKLGSILGKLCLQGVEGKAKSSKGQANINFCLAFVLKNFGVGAKLCGSYEQGKMNFKIKPKIFAGDDDDGAIIEGSETKEDEGKMVDAEVE	202	8.965	10	Venom redulysin protein 6 n=1 Tax=Pristhesancus plagipennis TaxID=1955184 RepID=A0A1Q1NPF3_9HEMI	9e-66	Venom_redulysin_protein_6	3e-71	#N/A	#N/A	#N/A	#N/A	#N/A	#N/A	redulysin	Redulysin	6	Venom redulysin 6	complete	213859	9137.4	3061	84.5265	108.101	0.00925061	108.101
Venom S1 protease with CUB domain 2, complete	25	60.1	60.4	43.18	P_clc24_contig_19	CCTCTTTAAGGCCTGAGAACTATCTGAGTCTTCTTCCAATTGATCTACATTCCTTAGAAACAGTGGCACGAATTCTTCTTTTAAGGTAAGATATTAAGGTTATAAGGTACAAATAGCAGAATTACCTTTTTTACAATGTTTTAATGAAACCATATTTTACAAAATGGTATAACAAAATTTATATTTTCTTGCAAGTTTTCATTTCTGGTTTGGTATCTTTAATGGTATTTTGAATCCAGTTGTAATAATGAGCTACATTAGTATTCACTTTAGGATAGTCTGTATTACATCCACGACCAAAAGATACCAGACCAATCTGTGTATATCTATTTGTCTGCGGATCAAGCCATACTAGTGGACCTCCAGAATCCCCAAAGCAAGAATCACGGTTAGATGCCC…	1824	1786	182	reverse	TTATATTTTCTTGCAAGTTTTCATTTCTGGTTTGGTATCTTTAATGGTATTTTGAATCCAGTTGTAATAATGAGCTACATTAGTATTCACTTTAGGATAGTCTGTATTACATCCACGACCAAAAGATACCAGACCAATCTGTGTATATCTATTTGTCTGCGGATCAAGCCATACTAGTGGACCTCCAGAATCCCCAAAGCAAGAATCACGGTTAGATGCCCAAGTACACACTCTATCTGGTGCAGAAGTGTCAAAGTTTCTATACCACAAATAAGAGCATGTATTATGGTCAACAACTCTCATATGGGCTCTCATCAATTGATCAGGATTCACCCAGCCACCTTCCTTACCAAGAGCACCCCAGCCCATGACGGTAATAAACATATGATCCAGAGGTAC…	1608	32	>Venom S1 protease with CUB domain 2, complete	MKILLLLLVAVAAASETPIVRVYNLSVNKGQTIAIESPGYPKIPPAGTRITWYITGSTGTNILLTCEDLRISPSPNCEKGYFLVFDSVREDKFCGSESGLTARSPANQMKLEFDLNWSSGVAKCEVKGVEPDEGAKKPDGSDTGEIELLPTGPPYDKIYDTFINRYTDKKWRFTTTPGSRISLHCSEIVLSESCERSLLDLTDGIDKDTICNIRYAFNKVFRTNSLTVELKTTEWYGGRINCLVQAVTGDKPFQYRNIISREVDSSEYGRRPGPRKTDCQCGWTAKSPARIVNGQEVADGQYPWMASLNYMGYHICGGSIITQYHILTAAHCTEKREAHNFKVYLGTTNNTHAAKGQIKQVKQIISHEYLRGNLHLNDIAIMLLEDKIQFNSRIGPVCL…	535	0.717	yes	yes	yes	TPIVRVYNLSVNKGQTIAIESPGYPKIPPAGTRITWYITGSTGTNILLTCEDLRISPSPNCEKGYFLVFDSVREDKFCGSESGLTARSPANQMKLEFDLNWSSGVAKCEVKGVEPDEGAKKPDGSDTGEIELLPTGPPYDKIYDTFINRYTDKKWRFTTTPGSRISLHCSEIVLSESCERSLLDLTDGIDKDTICNIRYAFNKVFRTNSLTVELKTTEWYGGRINCLVQAVTGDKPFQYRNIISREVDSSEYGRRPGPRKTDCQCGWTAKSPARIVNGQEVADGQYPWMASLNYMGYHICGGSIITQYHILTAAHCTEKREAHNFKVYLGTTNNTHAAKGQIKQVKQIISHEYLRGNLHLNDIAIMLLEDKIQFNSRIGPVCLTPNRVPLDHMFITVMG…	TPIVRVYNLSVNKGQTIAIESPGYPKIPPAGTRITWYITGSTGTNILLTCEDLRISPSPNCEKGYFLVFDSVREDKFCGSESGLTARSPANQMKLEFDLNWSSGVAKCEVKGVEPDEGAKKPDGSDTGEIELLPTGPPYDKIYDTFINRYTDKKWRFTTTPGSRISLHCSEIVLSESCERSLLDLTDGIDKDTICNIRYAFNKVFRTNSLTVELKTTEWYGGRINCLVQAVTGDKPFQYRNIISREVDSSEYGRRPGPRKTDCQCGWTAKSPARIVNGQEVADGQYPWMASLNYMGYHICGGSIITQYHILTAAHCTEKREAHNFKVYLGTTNNTHAAKGQIKQVKQIISHEYLRGNLHLNDIAIMLLEDKIQFNSRIGPVCLTPNRVPLDHMFITVMG…	519	7.552	18	Venom s1 protease with cub domain 5 n=1 Tax=Pristhesancus plagipennis TaxID=1955184 RepID=A0A1Q1NPK5_9HEMI	0	Venom_S1_protease_with_CUB_domain_5	0	Trypsin	9.9e-52	Trypsin	9.9e-52	CUB domain	1.3e-11	S1 protease with CUB domain	S1 protease	2	Venom S1 protease with CUB domain 2	complete	131405	3539.81	535	9.31443	380.035	0.00263134	380.035
Venom S1 protease with CUB domain 3, incomplete	26	59.14	59.22	45.66	P_clc54_contig_39	CGCGGTTCTGACCTGATCCGTATATTCATTCATGTTTGATATTTCCTAATATAAATAAAATTCAAATGCATATGTAAACTTTAACTGTCCTTTTTACTCAATTTGTTGGCAAAACAAGATGATAACTAAGAATAGACATTCTGAAAATGTGTATACTTTACTACTAAAATTGTAAACTGGAAAGAAGGTTTTTGCAATAACTCACTTAAAAGTACAAGTTTAATCATACTTTATTACTTCACCTTCTAATATTAAATAATTAACTTGATTTATACTTTGATGCAAGTAACTTCTTGAGGATAAGTACTTCTAATTACTGATTGTATCCAATTGTAGAAATAAGCAACTTCTGTAGAAACAGAAGGAGTTTTATATCCACAAGCGTGAGAAAATGATACC…	3228	2243	273	reverse	TTATACTTTGATGCAAGTAACTTCTTGAGGATAAGTACTTCTAATTACTGATTGTATCCAATTGTAGAAATAAGCAACTTCTGTAGAAACAGAAGGAGTTTTATATCCACAAGCGTGAGAAAATGATACCAAAGATATTTGTGTATACGTATTAGTATCAGGATCCAGCCATACCAAAGGACCACCAGAATCGCCACTGCAAGTATCTCTTGTCTTTGAATGGAAACAAACTTTATGATAATTACCATTCTTCTTGAATGCCCATCTATATTTCGCATCGCACACATTAATATCTACAACTCTTACATAAGCTTTTTGCAATGTTGCTGATTGATACTTAACATGAGTTGTACCCCAACCCATTGAAAGTATATACTTATTGTCTAAATAGAGTCTATT…	1974	32	>Venom S1 protease with CUB domain 3, incomplete	MIAIPLLIALGSTLCASQQVQNIALTGEEYNLETPDYPNQAPAGTDLIWNFSVEPQLKISLKCFDLSTARPDQWYPCGSLSIMRVDDGTGEQILCGRYSGYHKLTSGPRLTIKFQSGQTSSGRFSCKLRANIKNKVETKDIHLGDKVEHIYGSADRFTELTWNIINSEPGTKIKLKCGSLYTYENKPCSTDKVIIEEVRSIKEFCGSKQYYTDTDSNWVTIKLFTEDYPGSVSCYAAKIRPVRNEEIHLQLGGPAYVDIIKGNTPYYNKTWTFTTTPDARIALSCPDLRYGAYKQCGDDYYAVDDGTGEKIGCSSEDDKVVFSRGQRLTFRVQSGPYGSGVIHCIAQAVNGPYPDHYHNIVSTEVDSSEHGRGNGPKKTSCRCGWANKAPQTTARILHG…	642	0.292	no	yes	no	#N/A	#N/A	#N/A	#N/A	#N/A	Venom s1 protease with cub domain 2 n=2 Tax=Pristhesancus plagipennis TaxID=1955184 RepID=A0A1Q1NPK1_9HEMI	0	Venom_S1_protease_with_CUB_domain_2	0	Trypsin	1.7e-42	CUB domain	3.6e-14	CUB domain	3.6e-14	S1 protease with CUB domain	S1 protease	3	Venom S1 protease with CUB domain 3	incomplete	70199	1068.54	621	6.10922	174.906	0.00571735	174.906
Venom S1 protease with CUB domain 4, complete	28	57.7	59.85	54.94	P_T_contig41733	GTTTTTTTTTTTTTTTTTAATTGGTACATCCTTTGCAAGAGGAAAGGAAAATATGTTGACACTTCTATTATTTACATTACTATTTACGGCACTATCCAGTGCAGATGAAACGATTCAAATAAAAAATGGAGAAGTTTATACTAAATTAGAAACTCCAGATTATCCACAAGTATATTTAGGAGAAAAATCATTAAACTGGAGATTTGAAGCTGAAAAAGATACAAAGCTTAAAATACAGTGCGATGATTTCCGAATGACTGAGTCTGAAGGCTGTAGCGCTGTACGCCTAGAAATAGACGATGGAACTAATAAGTCTGAATATTGTGGCTATCAGAAGACATTAAAAATAGTTTCAGCATCAAATTGGTTCACAGTTAAAATGGATGGCTCTGCACAAGC…	1694	53	1630	forward	ATGTTGACACTTCTATTATTTACATTACTATTTACGGCACTATCCAGTGCAGATGAAACGATTCAAATAAAAAATGGAGAAGTTTATACTAAATTAGAAACTCCAGATTATCCACAAGTATATTTAGGAGAAAAATCATTAAACTGGAGATTTGAAGCTGAAAAAGATACAAAGCTTAAAATACAGTGCGATGATTTCCGAATGACTGAGTCTGAAGGCTGTAGCGCTGTACGCCTAGAAATAGACGATGGAACTAATAAGTCTGAATATTGTGGCTATCAGAAGACATTAAAAATAGTTTCAGCATCAAATTGGTTCACAGTTAAAATGGATGGCTCTGCACAAGCAGTATTCTCTTGTTTTGTAAAAAGTATGGTAACACCAGAACCAGAAGTTGTT…	1581	36	>Venom S1 protease with CUB domain 4, complete	MLTLLLFTLLFTALSSADETIQIKNGEVYTKLETPDYPQVYLGEKSLNWRFEAEKDTKLKIQCDDFRMTESEGCSAVRLEIDDGTNKSEYCGYQKTLKIVSASNWFTVKMDGSAQAVFSCFVKSMVTPEPEVVEVTLNKLHHLEIPEVETPFFDRLWHFKTAEGQQVEFKCYINLMQMDPCYEEVLTFDLGDGPQEYCGFQEKVLFSRSNEAKLRLELGTNGGGKLHCVVQAAIKKLPEPGTVESSIRSLGDDEDSSEHGGAPGKKGTTCNCGWANKPKARIIRGREASPNEYPWMVALKAYFGEAHINCGGSIVTNHHVLTAAHCLLNMYVDMSPVKPEDLFVIVGLHNLEKLTPKGTVKQYRAASHFIRPEFTTQYTHDFAIVIVKDKIEFTQTVGP…	526	0.915	yes	yes	yes	DETIQIKNGEVYTKLETPDYPQVYLGEKSLNWRFEAEKDTKLKIQCDDFRMTESEGCSAVRLEIDDGTNKSEYCGYQKTLKIVSASNWFTVKMDGSAQAVFSCFVKSMVTPEPEVVEVTLNKLHHLEIPEVETPFFDRLWHFKTAEGQQVEFKCYINLMQMDPCYEEVLTFDLGDGPQEYCGFQEKVLFSRSNEAKLRLELGTNGGGKLHCVVQAAIKKLPEPGTVESSIRSLGDDEDSSEHGGAPGKKGTTCNCGWANKPKARIIRGREASPNEYPWMVALKAYFGEAHINCGGSIVTNHHVLTAAHCLLNMYVDMSPVKPEDLFVIVGLHNLEKLTPKGTVKQYRAASHFIRPEFTTQYTHDFAIVIVKDKIEFTQTVGPICLSPKRIAEPKQKITI…	DETIQIKNGEVYTKLETPDYPQVYLGEKSLNWRFEAEKDTKLKIQCDDFRMTESEGCSAVRLEIDDGTNKSEYCGYQKTLKIVSASNWFTVKMDGSAQAVFSCFVKSMVTPEPEVVEVTLNKLHHLEIPEVETPFFDRLWHFKTAEGQQVEFKCYINLMQMDPCYEEVLTFDLGDGPQEYCGFQEKVLFSRSNEAKLRLELGTNGGGKLHCVVQAAIKKLPEPGTVESSIRSLGDDEDSSEHGGAPGKKGTTCNCGWANKPKARIIRGREASPNEYPWMVALKAYFGEAHINCGGSIVTNHHVLTAAHCLLNMYVDMSPVKPEDLFVIVGLHNLEKLTPKGTVKQYRAASHFIRPEFTTQYTHDFAIVIVKDKIEFTQTVGPICLSPKRIAEPKQKITI…	509	5.62	18	Venom s1 protease with cub domain 7 n=1 Tax=Pristhesancus plagipennis TaxID=1955184 RepID=A0A1Q1NPL1_9HEMI	0	Venom_S1_protease_with_CUB_domain_7	0	Trypsin	9.1e-43	CUB domain	7.3e-12	CUB domain	7.3e-12	S1 protease with CUB domain	S1 protease	4	Venom S1 protease with CUB domain 4	complete	132247	3835.88	201	3.76799	1018.02	0.000982301	1018.02
Venom redulysin 7, complete	29	57.51	59.91	64.58	P_clc64_contig_76	TTCATCTTCTTCCAGATCGTTCTGCTCAGCTGCAGCATTTAGTTTTGCACAGAACTTTTGTTTTACATTGATTTTATTCTGGTACAAGGTCAAAAGGTTTTCCTTCATCTTCTTTTTCTCCAGCTTCTATGATCGTACCATTTTCTTGAACACAGGCGAACACTTTAGGCAAGTGTTTGAACTTAATTTTATGATTCTCCAAAGTGACACAATATTTAATACATGCATTAGCATTCTTCAACATAGCAATTGCACACATGTTCAGGTATGATTTTCCATCACTTGATTTGATTACACCCGCCTTAGCTTGTACGCAGGGTGTTCCGAGTACTTTGACTGGTGGTAAGCACTTAAGTGTATCTCCATACTTGACAAAATATTTTGAGACAATATAGTTTA…	922	796	77	reverse	TTATTCTGGTACAAGGTCAAAAGGTTTTCCTTCATCTTCTTTTTCTCCAGCTTCTATGATCGTACCATTTTCTTGAACACAGGCGAACACTTTAGGCAAGTGTTTGAACTTAATTTTATGATTCTCCAAAGTGACACAATATTTAATACATGCATTAGCATTCTTCAACATAGCAATTGCACACATGTTCAGGTATGATTTTCCATCACTTGATTTGATTACACCCGCCTTAGCTTGTACGCAGGGTGTTCCGAGTACTTTGACTGGTGGTAAGCACTTAAGTGTATCTCCATACTTGACAAAATATTTTGAGACAATATAGTTTAATATTTTGCCATCCTTGAAAAAGTAAACAGAGAACTTGAATCCTTCATCTAAGGAGAGGTCGCCTTCAAAGCA…	723	37	>Venom redulysin 7, complete	MSKIWILLLLIGAIQFVRAYPALEQEEDEAELFDVDDLSDEERGKVGDWFKKQWKDFKNVMQKLSKEIKEACNKGREFLKKNTLKVDKIMCNEGTCKSCVKIPLMPSVCFEGDLSLDEGFKFSVYFFKDGKILNYIVSKYFVKYGDTLKCLPPVKVLGTPCVQAKAGVIKSSDGKSYLNMCAIAMLKNANACIKYCVTLENHKIKFKHLPKVFACVQENGTIIEAGEKEDEGKPFDLVPE	240	0.925	yes	yes	yes	YPALEQEEDEAELFDVDDLSDEERGKVGDWFKKQWKDFKNVMQKLSKEIKEACNKGREFLKKNTLKVDKIMCNEGTCKSCVKIPLMPSVCFEGDLSLDEGFKFSVYFFKDGKILNYIVSKYFVKYGDTLKCLPPVKVLGTPCVQAKAGVIKSSDGKSYLNMCAIAMLKNANACIKYCVTLENHKIKFKHLPKVFACVQENGTIIEAGEKEDEGKPFDLVPE	GKVGDWFKKQWKDFKNVMQKLSKEIKEACNKGREFLKKNTLKVDKIMCNEGTCKSCVKIPLMPSVCFEGDLSLDEGFKFSVYFFKDGKILNYIVSKYFVKYGDTLKCLPPVKVLGTPCVQAKAGVIKSSDGKSYLNMCAIAMLKNANACIKYCVTLENHKIKFKHLPKVFACVQENGTIIEAGEKEDEGKPFDLVPE	197	8.591	11	Trialysin n=1 Tax=Triatoma matogrossensis TaxID=162370 RepID=E2J777_9HEMI	1e-52	Venom_redulysin_protein_4b	5e-44	#N/A	#N/A	#N/A	#N/A	#N/A	#N/A	redulysin	Redulysin	7	Venom redulysin 7	complete	306105	16312.9	3161	108.873	149.834	0.00667404	149.834
Venom pacifastin domain peptide Pr10a, complete	30	56.5	56.5	69.07	P_T_contig39467	ATTGGAAGAGTACGAGTATTAACCTTATACTATATAATAAAGTTGTGAGTTTTGTTTGTTGACCGTGGCTGTGTTCAATTATATTACTTGCCATGGTGAAGGATTAGAAAAACAAGAAGGAAGGTAATCGGGCAAAATACAAAGATCAACTCTTTTGTAAATATATTTTATTTGTCTTCTTTAATCATATAGTAATAATGAAAGTAATGCTTATTAAGTTCAGTGGGGCTTAACTTCCATCTATAAATTTAAGTGTGTGAATGGAGGCCAGAAGCTCATACTTTATAAAATAATTTTTTTAACAAATGTAAATTTTGTGGCTATTCAGCGGGACTCGAACCGGGGAACCTCCCCAGTTACAAGTCCAACGCTCTAACCATTACACAGTATCAGTATATT…	1026	832	542	reverse	TTACCAGCACAGTCTCGCTGTACATCTTGCACTCTTACCATCATCGGAACATTTACATGTGTTGCAACCATCTTTGTGCTTAAAAGTTGCTCCAGGTTTACAAGACTGTTTCATAGTTCTTGGTGGACACATCTTTTTAGTACAACCCATTATAATTCCATTTTTTGAACAGCGGCAGTGATTGCACCCATCCGGTGCTAAAACCGTTTGGCCTGGTTTGGAACAAGCTTTCGAGAATTTCCCTTCAACTGCTATAAAAGCTAAAGCAAATACAAGAAATAGTGCAGTTTTCAT	294	50	>Venom pacifastin domain peptide Pr10a, complete	MKTALFLVFALAFIAVEGKFSKACSKPGQTVLAPDGCNHCRCSKNGIIMGCTKKMCPPRTMKQSCKPGATFKHKDGCNTCKCSDDGKSARCTARLCW	97	0.818	yes	yes	yes	KFSKACSKPGQTVLAPDGCNHCRCSKNGIIMGCTKKMCPPRTMKQSCKPGATFKHKDGCNTCKCSDDGKSARCTARLCW	SKACSKPGQTVLAPDGCNHCRCSKNGIIMGCTKKMCPPRTMKQSCKPGATFKHKDGCNTCKCSDDGKSARCTARLCW	77	8.995	12	Uncharacterized protein n=1 Tax=Lutzomyia longipalpis TaxID=7200 RepID=A0A1B0CIZ3_LUTLO	1e-12	Venom_pacifastin-like-protein_1	2e-13	Pacifastin inhibitor (LCMII)	8.7e-18	Pacifastin inhibitor (LCMII)	8.7e-18	#N/A	#N/A	pacifastin domain peptide	Pacifastin (2 domains)	Pr10a	Venom pacifastin domain peptide Pr10a	complete	247869	11870.5	4461	138.074	85.9717	0.0116317	85.9717
Venom S1 protease 13, complete	31	55.39	68.7	53.82	P_clc44_contig_64	GTTGTATTTCCTTGTTATACATTGCTTTACAGATAAGTTATTATAGTTGTATTTCCTTGTTATACATTGCTTTACATTTTGATTCTGTCGACCTGAAAGGAGATTCAGTAGTAACAAAGCAGCCCTTTAAGGTGATTGTTTTTCTTCACTCGACTTTGGTACAGGTTTTTCCATTAGGTTCACTTGATTCAGCAATCTTAGATTGTATCCAATCATAGAAATGATACACTGATGTATGTACGCTAGGCATGGTAAGTCTGCAGCCATCGCACAAAGCTGGCATACCAATGAGGTTGTAACGATTAGTTTCTGGATCTAACCATACAACAGGCCCTCCGGAATCACCCATGCAAATATCCGTATGATTTGACCAAGTGCACATAACTTTAGCTGACTGTA…	1895	1759	149	reverse	TCACTCGACTTTGGTACAGGTTTTTCCATTAGGTTCACTTGATTCAGCAATCTTAGATTGTATCCAATCATAGAAATGATACACTGATGTATGTACGCTAGGCATGGTAAGTCTGCAGCCATCGCACAAAGCTGGCATACCAATGAGGTTGTAACGATTAGTTTCTGGATCTAACCATACAACAGGCCCTCCGGAATCACCCATGCAAATATCCGTATGATTTGACCAAGTGCACATAACTTTAGCTGACTGTAGGTCCCATTTAAAATTCCAGTCTACAGTACAAGAGTAAATATCTACTGCTCGTAGTTTTGTTTCCTTTAGTAGAGCCGGATCTTTGATGTTGTATTCGCTATCAGCAAGGCTACCCCAACCCATTGCAGTGACATACTGATGATT…	1614	38	>Venom S1 protease 13, complete	MNHRAIILWIFAILFGTVVCEKRIIRMKTGETLELINDKYPETSQNVNDLWMLGTSSGGAIKLECDDIRINSENCDEGRMMISAGDSPKVICDNRKTYSVTSLFESLYVTLELKIGEGAFRCKATALSSPAPIEKHQKVIHVETGSTGNVISHTNLERVMLYEYVITGDPGSKLIARCHLAHSDSQAKNKCDGLTLTLTSGGETRKYCETDNRIIFHTEDDLLRIDLKTGLMVGSGYLFCYVKSIIGGTYSKYKNIASEEVDSSEHGLILKQSRKTTTCKCGWANKDNRRIIYGHDAGPHEYPWAVSLQYVNIGFHFCGGSIISEYHILTAAHCIGNKKAQNIQVVIGTNNRSENKNAIEVKEIILHDYDRGTVQNDIAILVLQKKIEFNQFIGPVCLP…	537	0.885	yes	yes	yes	EKRIIRMKTGETLELINDKYPETSQNVNDLWMLGTSSGGAIKLECDDIRINSENCDEGRMMISAGDSPKVICDNRKTYSVTSLFESLYVTLELKIGEGAFRCKATALSSPAPIEKHQKVIHVETGSTGNVISHTNLERVMLYEYVITGDPGSKLIARCHLAHSDSQAKNKCDGLTLTLTSGGETRKYCETDNRIIFHTEDDLLRIDLKTGLMVGSGYLFCYVKSIIGGTYSKYKNIASEEVDSSEHGLILKQSRKTTTCKCGWANKDNRRIIYGHDAGPHEYPWAVSLQYVNIGFHFCGGSIISEYHILTAAHCIGNKKAQNIQVVIGTNNRSENKNAIEVKEIILHDYDRGTVQNDIAILVLQKKIEFNQFIGPVCLPSIQPKINHQYVTAMGWGSLA…	EKRIIRMKTGETLELINDKYPETSQNVNDLWMLGTSSGGAIKLECDDIRINSENCDEGRMMISAGDSPKVICDNRKTYSVTSLFESLYVTLELKIGEGAFRCKATALSSPAPIEKHQKVIHVETGSTGNVISHTNLERVMLYEYVITGDPGSKLIARCHLAHSDSQAKNKCDGLTLTLTSGGETRKYCETDNRIIFHTEDDLLRIDLKTGLMVGSGYLFCYVKSIIGGTYSKYKNIASEEVDSSEHGLILKQSRKTTTCKCGWANKDNRRIIYGHDAGPHEYPWAVSLQYVNIGFHFCGGSIISEYHILTAAHCIGNKKAQNIQVVIGTNNRSENKNAIEVKEIILHDYDRGTVQNDIAILVLQKKIEFNQFIGPVCLPSIQPKINHQYVTAMGWGSLA…	517	6.253	19	Venom s1 protease 40 n=2 Tax=Pristhesancus plagipennis TaxID=1955184 RepID=A0A1Q1NPI1_9HEMI	0	Venom_S1_protease_40	0	Trypsin	4.7e-44	Trypsin-like peptidase domain	2e-05	Chymotrypsin family Peptidase-S1	2.1e-05	S1 protease	S1 protease	13	Venom S1 protease 13	complete	175248	4543.98	1756	29.4268	154.417	0.00647599	154.417
Venom pacifastin 1, complete	32	54.62	54.62	62.5	P_T_contig26235	AAAGTTTTTTCGAAATCCAAAATTTCGACAACTACCAAAGTTCCCCATACTATATTAGAATGATGGGGAACTAAAAAGATACCACAGCGATACTGAGGTGAAGCTCTATTATTAATACAAAATAATTGAATTCAACTTGTTTTTAATCCAAGGACAAATATAAAGGGACTAGTTAGGTACTGCTGATTAGTTATAGCCGATCAGAGGCAAAATGAAGGTTGCTGAACTCTTATTATTCGTTGTCATTTTTGCTGTTGCAGTTGAAGCGGAAGAAAAATGCAAAAATCCTGGTGAGAAATTTATGTCTAAGGATGGATGTAATCGTTGTAAATGTTCAACAAGTGGCATAGTATCATGTACAAAACGATTATGCCAGAAAAAAGTGAAAAGGGAAGCTAA…	1264	212	883	forward	ATGAAGGTTGCTGAACTCTTATTATTCGTTGTCATTTTTGCTGTTGCAGTTGAAGCGGAAGAAAAATGCAAAAATCCTGGTGAGAAATTTATGTCTAAGGATGGATGTAATCGTTGTAAATGTTCAACAAGTGGCATAGTATCATGTACAAAACGATTATGCCAGAAAAAAGTGAAAAGGGAAGCTAAAGTTGAAGCAAAAAGACCATGCATACCTGGCGAAAGGTTTCTATCATCTGATGGTTGTAATAGATGTGTATGCCTGAAAAATGGTGATGCTGGTTGTACCAAAATGAAATGCCCACCAAAGAAAAAACTTTCCGATACCCCATGTAAACCGGGCAGTTCATTTCTTTCTGTGGATGGATGTAACAGATGTAAATGTTCAAAAGATGGCTTA…	675	40	>Venom pacifastin 1, complete	MKVAELLLFVVIFAVAVEAEEKCKNPGEKFMSKDGCNRCKCSTSGIVSCTKRLCQKKVKREAKVEAKRPCIPGERFLSSDGCNRCVCLKNGDAGCTKMKCPPKKKLSDTPCKPGSSFLSVDGCNRCKCSKDGLEAACTKRYCPPVTSDKDTPCRPGSRFTSIDGCNPCKCTKDGKAKCTRMKCPPKKVKREIKKECEPGTQWAEDCNSCICTDTGIAICTRMGC	224	0.869	yes	yes	yes	EEKCKNPGEKFMSKDGCNRCKCSTSGIVSCTKRLCQKKVKREAKVEAKRPCIPGERFLSSDGCNRCVCLKNGDAGCTKMKCPPKKKLSDTPCKPGSSFLSVDGCNRCKCSKDGLEAACTKRYCPPVTSDKDTPCRPGSRFTSIDGCNPCKCTKDGKAKCTRMKCPPKKVKREIKKECEPGTQWAEDCNSCICTDTGIAICTRMGC	EEKCKNPGEKFMSKDGCNRCKCSTSGIVSCTKRLCQKKVKREAKVEAKRPCIPGERFLSSDGCNRCVCLKNGDAGCTKMKCPPKKKLSDTPCKPGSSFLSVDGCNRCKCSKDGLEAACTKRYCPPVTSDKDTPCRPGSRFTSIDGCNPCKCTKDGKAKCTRMKCPPKKVKREIKKECEPGTQWAEDCNSCICTDTGIAICTRMGC	205	8.309	30	Uncharacterized protein n=1 Tax=Anopheles minimus TaxID=112268 RepID=A0A182WFM3_9DIPT	2e-35	Venom_pacifastin-like-protein_1	3e-21	Pacifastin inhibitor (LCMII)	1.3e-51	Pacifastin inhibitor (LCMII)	1.3e-51	Pacifastin inhibitor (LCMII)	1.3e-51	pacifastin	Pacifastin (5 domains)	1	Venom pacifastin 1	complete	24924	968.866	245	6.15526	157.405	0.00635306	157.405
Venom CUB domain protein 1, complete	33	49.27	49.27	84.5	P_clc34_contig_5090	TAAAGAAATTTTTAGCCGCGAATATAGGAATTGAGTCGCATTTTTTTTTATCCTCGAATAGTGAAAACGCGAATAAGGAGCTTTTACTGTACAGTGTACATAGTTATTTATTTGTATATAGTCATCGTTTATGTGTATAGTTTAAACAATTTTTTTTTGTTAAAATTTTATCTTAGCGGCCAGATGGAAATTATATATTACGAGATGGCGCGTTTCAAGATTACACCGCCTCCCCCACATCGACTGGGGCGATGTTATATAAGAGAGGAGGTGAGAAATGAGTTTTGAACTACGCCGGCTCCAAAAGCGCCTTCCAGGATGAAGATGTTGTATGGAAGCCGCTGGGTTCAGCTAAGCGCCATCCCTGTTCGAGTGGACCTGGTTTAAGTGGCAAATATA…	1356	1262	876	reverse	TTACGCCTGATTTGGCTGTTTTGGGTTAGTAATGGAGTATGCTTTACAAGAAGCTTTGTAATCCTTTCCTGTAGTCATAATTTTTACATAAACTTTTTCATTTATAAAATCTTGAACAGTAAAACTATTAGTGGCCATTGGACACAATTTTCTTTCTTTATCTCCATCTTTGGTTACGATTGATACATCATCACAGGATTCTTCTCCCTTCACTGCACAAGACAATAAGATATGACAATTTGCACTTGTTGTAATAGTCCATTCCGTTTCAGATTTTCCGTCGTTTACAACAGGATTAAGATCGGCCATACCATTAGATGGTACATTTACATCTATTGCTAAAGTCGAAGCAATACAGTAAATGGTAATCAACACTCCCAATAGTTTCAT	390	54	>Venom CUB domain protein 1, complete	MKLLGVLITIYCIASTLAIDVNVPSNGMADLNPVVNDGKSETEWTITTSANCHILLSCAVKGEESCDDVSIVTKDGDKERKLCPMATNSFTVQDFINEKVYVKIMTTGKDYKASCKAYSITNPKQPNQA	129	0.864	yes	yes	yes	IDVNVPSNGMADLNPVVNDGKSETEWTITTSANCHILLSCAVKGEESCDDVSIVTKDGDKERKLCPMATNSFTVQDFINEKVYVKIMTTGKDYKASCKAYSITNPKQPNQA	IDVNVPSNGMADLNPVVNDGKSETEWTITTSANCHILLSCAVKGEESCDDVSIVTKDGDKERKLCPMATNSFTVQDFINEKVYVKIMTTGKDYKASCKAYSITNPKQPNQA	111	4.826	5	Triatox n=2 Tax=Triatoma infestans TaxID=30076 RepID=Q45KX2_TRIIF	2e-10	Venom_S1_protease_38	2e-09	#N/A	#N/A	#N/A	#N/A	#N/A	#N/A	CUB domain protein	CUB domain	1	Venom CUB domain protein 1	complete	138048	5002.23	755	17.6813	282.91	0.00353469	282.91
Heteropteran venom protein family 16 protein 1, complete	34	48.32	48.32	71.65	P_clc64_contig_4728	CGTAATTTATTTAAAATGATTTCGAGTAACAGTTATTATAAAATAATGGCTATATAAAATACACGTTTGTGCAAATTTCTTGTATTATTTAATTTACATAAAAGACATAATTAAGATTCTTGTTAGTGATGGGGAACTAAGCTTATGTTTCATATCCCAACTTGTGTTTTTTTTTTTTGTCTACTTCAGTTAAAAACTTCAATTTTGTTCAAAAAATGTAAAGTATAGGTAGCTTGTAATAAACAAAAATAAATCAGATAATTAATTTATTTATGACACTGTGAAATCACTGATTACAATTCACTTATTTTCCAAGAGCACCCATGACGGCTTTAGCTGCAATATTAGAGGCCGCACCTATAGCTATTTTTCCAGCAACATGTCCTACCTTGTGCAATA…	766	688	308	reverse	TTATTTTCCAAGAGCACCCATGACGGCTTTAGCTGCAATATTAGAGGCCGCACCTATAGCTATTTTTCCAGCAACATGTCCTACCTTGTGCAATACTTTCTTCCACTTAAATCTCAACATCATATCAGTATTTTCCCAAGGATTTCCTCCAATGGAAGGTTTGTCTTCATTTTTTTCTAATTGTAAATTTTCGCCTATAGCATTAAGTTTCTCAATTAATTCAGGAACTTTTTCTTCCCAGTGCGGGCCAAAATGTTCCTTGAGTTCATTAAGAACTTCTTCTGCCAGTTTCTCTCCATGACAAGTTAATGCGTCATCTACTGTTGAGGTTGAATGTGCCAAGTGGCATACACCAAAGAATAAGAGAGAATACCAGATCCACAT	384	31	>Heteropteran venom protein family 16 protein 1, complete	MWIWYSLLFFGVCHLAHSTSTVDDALTCHGEKLAEEVLNELKEHFGPHWEEKVPELIEKLNAIGENLQLEKNEDKPSIGGNPWENTDMMLRFKWKKVLHKVGHVAGKIAIGAASNIAAKAVMGALGK	127	0.865	yes	yes	yes	TSTVDDALTCHGEKLAEEVLNELKEHFGPHWEEKVPELIEKLNAIGENLQLEKNEDKPSIGGNPWENTDMMLRFKWKKVLHKVGHVAGKIAIGAASNIAAKAVMGALGK	TSTVDDALTCHGEKLAEEVLNELKEHFGPHWEEKVPELIEKLNAIGENLQLEKNEDKPSIGGNPWENTDMMLRFKWKKVLHKVGHVAGKIAIGAASNIAAKAVMGALGK	109	6.023	1	Hypothetical secreted protein n=2 Tax=Triatoma matogrossensis TaxID=162370 RepID=E2J7B5_9HEMI	0.001	Venom_protein_family_16_protein_1	9e-22	BTG family	0.13	#N/A	#N/A	#N/A	#N/A	Heteropteran venom protein family 16	Other	1	Heteropteran venom protein family 16 protein 1	complete	2377	152.473	2795704	115902	0.00131554	760.145	760.145
Venom CUB domain protein 2, complete	35	45.34	45.35	84.09	P_clc64_contig_42	GAATAAAAGAGTGACACCTTGAAATAATTTCTTCATTTTATTTCTCCTTTTTTCACAGCTATTATTTTATTGAATAAAAATTACTTTTTGGTAGCGGTAGCCTTGCAAGCAACGAAACCTCTAGCATCACGACCGGTTCTCAGAGTCAGTGTTAAGGTATTGGTTTTAGATGTGAATTTGTGGTCAAAAGAGGTTGTACACATCTCTGTTACATTACCACCATCATCAAAAGTCAATGCCCAATCACCGCATGGTTTATCCTCGAACAACCTAATATCTGTACACTCAAGATGAATAAAATTTCCTGCGGTTGTTGTCAGTTTCCATGTCTGTTTTAAATTTGCTGATGCATCTTCTGGGTAGTTTACTGATTCTACAACGAATGCTTCTCCTCCAGGT…	575	479	84	reverse	TTACTTTTTGGTAGCGGTAGCCTTGCAAGCAACGAAACCTCTAGCATCACGACCGGTTCTCAGAGTCAGTGTTAAGGTATTGGTTTTAGATGTGAATTTGTGGTCAAAAGAGGTTGTACACATCTCTGTTACATTACCACCATCATCAAAAGTCAATGCCCAATCACCGCATGGTTTATCCTCGAACAACCTAATATCTGTACACTCAAGATGAATAAAATTTCCTGCGGTTGTTGTCAGTTTCCATGTCTGTTTTAAATTTGCTGATGCATCTTCTGGGTAGTTTACTGATTCTACAACGAATGCTTCTCCTCCAGGTACTAATTCAGCAGATTCACTCTTTTCTTCAGCTAATGCTACTGCGCTGAATAGAGCAATGGCCAGAAAAAGTGTTTTCAT	399	31	>Venom CUB domain protein 2, complete	MKTLFLAIALFSAVALAEEKSESAELVPGGEAFVVESVNYPEDASANLKQTWKLTTTAGNFIHLECTDIRLFEDKPCGDWALTFDDGGNVTEMCTTSFDHKFTSKTNTLTLTLRTGRDARGFVACKATATKK	132	0.832	yes	yes	yes	EEKSESAELVPGGEAFVVESVNYPEDASANLKQTWKLTTTAGNFIHLECTDIRLFEDKPCGDWALTFDDGGNVTEMCTTSFDHKFTSKTNTLTLTLRTGRDARGFVACKATATKK	EEKSESAELVPGGEAFVVESVNYPEDASANLKQTWKLTTTAGNFIHLECTDIRLFEDKPCGDWALTFDDGGNVTEMCTTSFDHKFTSKTNTLTLTLRTGRDARGFVACKATATKK	115	4.787	4	Venom cub domain protein 2 n=1 Tax=Pristhesancus plagipennis TaxID=1955184 RepID=A0A1Q1NPA2_9HEMI	1e-28	Venom_CUB_domain_protein_2	5e-34	CUB domain	3.6e-05	#N/A	#N/A	#N/A	#N/A	CUB domain protein	CUB domain	2	Venom CUB domain protein 2	complete	245968	21018.6	1711	94.4951	222.43	0.00449579	222.43
Venom redulysin 8, complete	36	44.14	44.69	46.95	P_clc64_contig_59	AGCGACACATTTGTCCAGTTTCTCTTGGACAGTAGGAGCTAAAGCAGCCGCTTTAAGTTTAAACAACTTCAAATTCATCTGCACCCAATTCAACTGCATCTTCTCCATTTTTATCTAATTGGACAATATCACCACTTTCGTCGATTCCACCTGGGAAAGTAGTAGGTTCAAATTTCACTTTTAGTTTTTTATTCTCATATGTAGCACAAAATTTACATCCAAAACCAAACTTCTCCGCTACAATCCCTAAGCAGAAGTTAACATTGCCTTGACCTTGGCTGGATTTTGCACGTCCTTCTATACCTTTTAGACAGATCTTACCGATAAATCCACCAAGATTTAAACAACGAGGTACATCACCCAGCTTAATGTTTTGTTCAAATTTTGATACATCGTCTT…	916	898	62	reverse	TTAAACAACTTCAAATTCATCTGCACCCAATTCAACTGCATCTTCTCCATTTTTATCTAATTGGACAATATCACCACTTTCGTCGATTCCACCTGGGAAAGTAGTAGGTTCAAATTTCACTTTTAGTTTTTTATTCTCATATGTAGCACAAAATTTACATCCAAAACCAAACTTCTCCGCTACAATCCCTAAGCAGAAGTTAACATTGCCTTGACCTTGGCTGGATTTTGCACGTCCTTCTATACCTTTTAGACAGATCTTACCGATAAATCCACCAAGATTTAAACAACGAGGTACATCACCCAGCTTAATGTTTTGTTCAAATTTTGATACATCGTCTTTTGTAAGAGCGATTTTCAAGTAGCTTGCCTTATTGGTCCTCATAATTGTCATTTGCAA…	840	28	>Venom redulysin 8, complete	MSKFWLLLLFLAVAHYAQSFPSEYELDDIDDDDYMNDDVQIYDYLSDDNNDEERGIKLGKFTKGLKKFGKAVVQKGKKFIKKVKGPMKNIMKKGAALLKNLGVKINPLQCEEKTCKTCIIMKIPTEKSFCLQMTIMRTNKASYLKIALTKDDVSKFEQNIKLGDVPRCLNLGGFIGKICLKGIEGRAKSSQGQGNVNFCLGIVAEKFGFGCKFCATYENKKLKVKFEPTTFPGGIDESGDIVQLDKNGEDAVELGADEFEVV	262	0.609	yes	yes	yes	FPSEYELDDIDDDDYMNDDVQIYDYLSDDNNDEERGIKLGKFTKGLKKFGKAVVQKGKKFIKKVKGPMKNIMKKGAALLKNLGVKINPLQCEEKTCKTCIIMKIPTEKSFCLQMTIMRTNKASYLKIALTKDDVSKFEQNIKLGDVPRCLNLGGFIGKICLKGIEGRAKSSQGQGNVNFCLGIVAEKFGFGCKFCATYENKKLKVKFEPTTFPGGIDESGDIVQLDKNGEDAVELGADEFEVV	GIKLGKFTKGLKKFGKAVVQKGKKFIKKVKGPMKNIMKKGAALLKNLGVKINPLQCEEKTCKTCIIMKIPTEKSFCLQMTIMRTNKASYLKIALTKDDVSKFEQNIKLGDVPRCLNLGGFIGKICLKGIEGRAKSSQGQGNVNFCLGIVAEKFGFGCKFCATYENKKLKVKFEPTTFPGGIDESGDIVQLDKNGEDAVELGADEFEVV	208	9.876	9	Trialysin n=2 Tax=Triatoma matogrossensis TaxID=162370 RepID=E2J773_9HEMI	1e-71	Venom_redulysin_protein_2b	4e-66	Domain of unknown function (DUF4773)	0.00015	Apolipoprotein C-I (ApoC-1)	0.86	Apolipoprotein C-I (ApoC-1)	0.86	redulysin	Redulysin	8	Venom redulysin 8	complete	45510	2441.21	3153	109.309	22.3331	0.0447766	22.3331
Venom S1 protease 14, complete	37	42.89	43.18	56.96	P_clc34_contig_142	GTAAACATTTCTGTAAAGAAATACAGAATATCCATAAATATAGGAAGAGAAAACCCACAATTGATGTTAATTACTCTTCACTAAATCACTCAAAATGTTTTAATAATGTTATGACAGATGACTTAACCAATTACTTTCCTTTTATCTGCTTGAATTTACATAATATATTCCAGCTTTAAATGTACTGAAAAGTCAAAACAGGGCTGTATGTTTATAAAGTTCTCAATGCAATGAACATACATATATTTTTGTAAGTTTACATACATTTACCATTAACTTACAAATTATTTCTATTATAACAAATTTTCTCTTCAGAAGATTATTTAAGTAGATAACCTAGCGCAGGTTTTTAGAGATGGATCAGTTTCTGCTATAACACTTTGGATCCAAGGAAGGAAG…	1382	1274	327	reverse	TTAAGTAGATAACCTAGCGCAGGTTTTTAGAGATGGATCAGTTTCTGCTATAACACTTTGGATCCAAGGAAGGAAGTAAATAATATTTGCATTTACTGCAGGTAATATACCGCAATTACGACCGTATGATGTAGCTGCTACTAAGACATATCTATTAGTTCTAGGATCTCTCCACAAGAGTGGACCACCAGAATCACCCTGGCAAGCATCCTTGTCCTTTGTGTACATGCAAATATTTGTTATTGTATTATAATATTTATAGGTCACTTTGCATAATTCATGACCTACAGCTTTTATGTCAACTTTCATAAGTACATCAGTTCCTTCTTCAGCTTTGTATTTTGCCAATCCCCACCCCAAGACCTTAAGCTTGTCGCCAATAAACTGTTCATCACCCAA…	951	22	>Venom S1 protease 14, complete	MRFWLPALAVFLLYTGLTLANSLDDGDDDDDDDDDDDDSSEFGVVDGEVGTNCTCGFANKEGQRIIGGEEAKKNEWPMIAELSVQGEHFCAGTVVTSRHVVTAAHCAFFPKTLDKLPYHMLDVYVGIHEVRGEKAFEGGQRFSIEEFIAHPKYHYIGKEYDLAVIYLDDHVDFSSRNAAPACLPLGDEQFIGDKLKVLGWGLAKYKAEEGTDVLMKVDIKAVGHELCKVTYKYYNTITNICMYTKDKDACQGDSGGPLLWRDPRTNRYVLVAATSYGRNCGILPAVNANIIYFLPWIQSVIAETDPSLKTCARLST	316	0.925	yes	yes	yes	NSLDDGDDDDDDDDDDDDSSEFGVVDGEVGTNCTCGFANKEGQRIIGGEEAKKNEWPMIAELSVQGEHFCAGTVVTSRHVVTAAHCAFFPKTLDKLPYHMLDVYVGIHEVRGEKAFEGGQRFSIEEFIAHPKYHYIGKEYDLAVIYLDDHVDFSSRNAAPACLPLGDEQFIGDKLKVLGWGLAKYKAEEGTDVLMKVDIKAVGHELCKVTYKYYNTITNICMYTKDKDACQGDSGGPLLWRDPRTNRYVLVAATSYGRNCGILPAVNANIIYFLPWIQSVIAETDPSLKTCARLST	NSLDDGDDDDDDDDDDDDSSEFGVVDGEVGTNCTCGFANKEGQRIIGGEEAKKNEWPMIAELSVQGEHFCAGTVVTSRHVVTAAHCAFFPKTLDKLPYHMLDVYVGIHEVRGEKAFEGGQRFSIEEFIAHPKYHYIGKEYDLAVIYLDDHVDFSSRNAAPACLPLGDEQFIGDKLKVLGWGLAKYKAEEGTDVLMKVDIKAVGHELCKVTYKYYNTITNICMYTKDKDACQGDSGGPLLWRDPRTNRYVLVAATSYGRNCGILPAVNANIIYFLPWIQSVIAETDPSLKTCARLST	296	4.519	10	Venom s1 protease 8 n=1 Tax=Pristhesancus plagipennis TaxID=1955184 RepID=A0A1Q1NPI0_9HEMI	9e-166	Venom_S1_protease_8	3e-171	Trypsin	3.3e-43	Trypsin-like peptidase domain	0.00013	Cag pathogenicity island, type IV secretory system	0.063	S1 protease	S1 protease	14	Venom S1 protease 14	complete	230973	8211.95	39851	915.711	8.96783	0.11151	8.96783
Venom S1 protease 15, complete	38	42.82	45.62	63.81	P_T_contig42544	CAATATTTGTGCAAGTGTTTACTTCACAATGACACAAATTGGTAGTTATCAATTTTATAACAGTTTGATTGTTATAAGTATTTAGGTAGTTAATACATTATTGGGGAGGAAACGTTGAAATGTTGAATACAGTTATAACTTTAGCCTTTACTTTGGGCTGTTTCATCGGACAAATAACTGGAACAGAAGATATATTACAATTGAAAGCACCTGGAATTGCAATAAAATTACAGCTACCATTTGGAAGAAGATTACCAAATTATGACCATCTTTGGATAATAGAAAGTACCCCAGGAACTAAAATATCATTTCAATGTGAAATCACACTTCTTGGTACAAAGGCTGGATGCGAAAAGAATGTTTTTACTTTTAACGATGGCGTTAATGAAGAGAAGTTAT…	1766	120	1379	forward	ATGTTGAATACAGTTATAACTTTAGCCTTTACTTTGGGCTGTTTCATCGGACAAATAACTGGAACAGAAGATATATTACAATTGAAAGCACCTGGAATTGCAATAAAATTACAGCTACCATTTGGAAGAAGATTACCAAATTATGACCATCTTTGGATAATAGAAAGTACCCCAGGAACTAAAATATCATTTCAATGTGAAATCACACTTCTTGGTACAAAGGCTGGATGCGAAAAGAATGTTTTTACTTTTAACGATGGCGTTAATGAAGAGAAGTTATGTAATAACATACATTTTATAGTATTCTCGCAACAAAATAAAGCTAAAGTCAGATTACAATTGGATGAAATTGGTATCGGTAAAATGGAATGTTTAGTCCAATCTGTCACCGGTCCAAAT…	1263	21	>Venom S1 protease 15, complete	MLNTVITLAFTLGCFIGQITGTEDILQLKAPGIAIKLQLPFGRRLPNYDHLWIIESTPGTKISFQCEITLLGTKAGCEKNVFTFNDGVNEEKLCNNIHFIVFSQQNKAKVRLQLDEIGIGKMECLVQSVTGPNPNEYENVISKEVDSSEHGVTSGAKKTSCRCGWANKATGRIMHGKEARVNEFPWLVHLHILHELGPIRYATSCGASILTPRHVLTAAHCVVAQNTRVVAKPHNLILVLAEHNTQNKTPNKRMLTGEKIFVGDSYLDKGLEYDDIAIIYTKETIHYNELIGPICIEPKPYNILHRSLLIMGWGMTEEGAPSTYLRKAKAKVMDNSVCGMKPWDICTATAPSSLCVGDSGGPLVWLDPETNRYAQVALVSKVRPDCKGGASASTSVSHY…	420	0.669	yes	yes	yes	TEDILQLKAPGIAIKLQLPFGRRLPNYDHLWIIESTPGTKISFQCEITLLGTKAGCEKNVFTFNDGVNEEKLCNNIHFIVFSQQNKAKVRLQLDEIGIGKMECLVQSVTGPNPNEYENVISKEVDSSEHGVTSGAKKTSCRCGWANKATGRIMHGKEARVNEFPWLVHLHILHELGPIRYATSCGASILTPRHVLTAAHCVVAQNTRVVAKPHNLILVLAEHNTQNKTPNKRMLTGEKIFVGDSYLDKGLEYDDIAIIYTKETIHYNELIGPICIEPKPYNILHRSLLIMGWGMTEEGAPSTYLRKAKAKVMDNSVCGMKPWDICTATAPSSLCVGDSGGPLVWLDPETNRYAQVALVSKVRPDCKGGASASTSVSHYYNWIQQVIKETEPSFATCHKL	TEDILQLKAPGIAIKLQLPFGRRLPNYDHLWIIESTPGTKISFQCEITLLGTKAGCEKNVFTFNDGVNEEKLCNNIHFIVFSQQNKAKVRLQLDEIGIGKMECLVQSVTGPNPNEYENVISKEVDSSEHGVTSGAKKTSCRCGWANKATGRIMHGKEARVNEFPWLVHLHILHELGPIRYATSCGASILTPRHVLTAAHCVVAQNTRVVAKPHNLILVLAEHNTQNKTPNKRMLTGEKIFVGDSYLDKGLEYDDIAIIYTKETIHYNELIGPICIEPKPYNILHRSLLIMGWGMTEEGAPSTYLRKAKAKVMDNSVCGMKPWDICTATAPSSLCVGDSGGPLVWLDPETNRYAQVALVSKVRPDCKGGASASTSVSHYYNWIQQVIKETEPSFATCHKL	399	7.474	14	Venom s1 protease 46 n=1 Tax=Pristhesancus plagipennis TaxID=1955184 RepID=A0A1Q1NPI5_9HEMI	0	Venom_S1_protease_46	0	Trypsin	1.2e-33	Trypsin-like peptidase domain	0.011	#N/A	#N/A	S1 protease	S1 protease	15	Venom S1 protease 15	complete	7652	212.901	92	1.65434	128.692	0.00777047	128.692
Heteropteran venom protein family 2 protein 15, complete	39	42.42	42.42	51.21	P_clc34_contig_10588	AAAGGATAAAAGTACATATCTACATTTACAACGATTCTTTATTGTTTATACGAAACATTATAAAATGATATTAACCAAATATATTTATTATTTGTGATCCAATAGTCGTTGTCACCTTACCAATTTCTTTTAATAGACTTCCCGTCAATGTTCCAATACCCAACCCAATTTCTATTACTACCTTATTCTTAATTACACCTTTTTTATCAACATTTTCTGGTTGTATTTTCTTATGTTGTAATAATTTTCCATCTTTCGTTAGTCTTACACAACTGTATCTAAATTGTAAAGTATTAGCTACTTTTACAACAAAGCAAGCTTCAAAACCAAGTAAAGGATTCTTGACATCATTCCTTTTAATAAAATAAGTCTGTAGACAGGCTGAGTATTTCTTCACTT…	786	694	74	reverse	TTAACCAAATATATTTATTATTTGTGATCCAATAGTCGTTGTCACCTTACCAATTTCTTTTAATAGACTTCCCGTCAATGTTCCAATACCCAACCCAATTTCTATTACTACCTTATTCTTAATTACACCTTTTTTATCAACATTTTCTGGTTGTATTTTCTTATGTTGTAATAATTTTCCATCTTTCGTTAGTCTTACACAACTGTATCTAAATTGTAAAGTATTAGCTACTTTTACAACAAAGCAAGCTTCAAAACCAAGTAAAGGATTCTTGACATCATTCCTTTTAATAAAATAAGTCTGTAGACAGGCTGAGTATTTCTTCACTTTGCCAGTTAATCTTCCACAAACTTCACCAATTTTCAAAGGAGTCTTTGCAATGGTTGTTCCATCCAAAGT…	624	22	>Heteropteran venom protein family 2 protein 15, complete	MKIVVLLLLTVAVALTYGEDKKNDASFLTDYLPPLCRRKQNTINCCATCKWKNQKKTMCVRISMNHKTSAILVKLTLDGTTIAKTPLKIGEVCGRLTGKVKKYSACLQTYFIKRNDVKNPLLGFEACFVVKVANTLQFRYSCVRLTKDGKLLQHKKIQPENVDKKGVIKNKVVIEIGLGIGTLTGSLLKEIGKVTTTIGSQIINIFG	207	0.841	yes	yes	yes	EDKKNDASFLTDYLPPLCRRKQNTINCCATCKWKNQKKTMCVRISMNHKTSAILVKLTLDGTTIAKTPLKIGEVCGRLTGKVKKYSACLQTYFIKRNDVKNPLLGFEACFVVKVANTLQFRYSCVRLTKDGKLLQHKKIQPENVDKKGVIKNKVVIEIGLGIGTLTGSLLKEIGKVTTTIGSQIINIFG	EDKKNDASFLTDYLPPLCRRKQNTINCCATCKWKNQKKTMCVRISMNHKTSAILVKLTLDGTTIAKTPLKIGEVCGRLTGKVKKYSACLQTYFIKRNDVKNPLLGFEACFVVKVANTLQFRYSCVRLTKDGKLLQHKKIQPENVDKKGVIKNKVVIEIGLGIGTLTGSLLKEIGKVTTTIGSQIINIFG	189	10.135	9	Venom protein family 2 protein 2 n=1 Tax=Pristhesancus plagipennis TaxID=1955184 RepID=A0A1Q1NPC8_9HEMI	0.0008	Venom_protein_family_2_protein_2	3e-09	Domain of unknown function (DUF4773)	2.1e-05	Ribosomal RNA adenine dimethylase	0.054	FUN14 family	0.066	Heteropteran venom protein family 2	Family 2	15	Heteropteran venom protein family 2 protein 15	complete	75601	4726.05	212	8.56526	551.769	0.00181235	551.769
Heteropteran venom protein family 2 protein 1, complete	40	42.28	42.28	53.82	P_clc24_contig_100	CATAAGTTTTATTACATTGTTAATAACATTTAAACAATTATTGTCTATTGCATTTTAGGAAATAATGTGCACTAGTGGCTTTCATTTTAATAATTCTTACAGAAAATTTTATCAATCCCAGAAAAAATAGTTTGACAATTTGCCATCAATTTAAACAGGAAAGAATTGCAGCACTTTATTGAAAAGTTAAAAAAAAACAAATCTTAACAATAAAGTAAAAAAATAAGTTGAAAAAGGCACAAAGATATTGTTTATATTTCTAACTTAATTTTATTTACTTATTTTTTATGTACTTAAAAATATAAAAGGGGAAGAAGTCCCTCAATTGTTGCAACTTGCTTTATTATTTAGAAATTGAAAATATGTTTATCTACAATGTAAATGTTCTTTTTAAAGCAG…	4523	4352	3567	reverse	TTACCACCACCAAGTAAACCAACTCTTAATTGTATTCCATACTTTCTTTGCAGTATCTACAATTTTCTTACCAATTTCAACAAGTTTCTGTTTAACTACTTGACCAAAATTCTTTATAGCTTCCATAACTTCTGGTGGAATTGGATTATTAAATTCAAAGACTACTCGTCCATCTTTAAAGTTCAATGTAAACATACCAACTTCTTCTGGTTCTATAGCATCATCAAATGTTACTTTACCACCGGCAATCGTCATACAATTCAATCGAAGTTCTAGTATACTGGCTACAGTAATTTGTGCACAAATTCTGAAGAATTTCGGTGTAACTTTTAGATCAATATCTAAATGATAGATTTGTAAACAAGCACTCAATTTCTTCAAGTATGGTATACCAACACA…	789	24	>Heteropteran venom protein family 2 protein 1, complete	MRSACIPLLLLVVLFAAPCCRALKLVGVTQEITMDKDKDDLRDYTPEELQALAELKEIKKSRSFISDIMPPKCNFPEWTQGSCCISFKWMGDRKNFCLSAELLLKELLLRIGLLLNDDVLFQHDIALARFCVGIPYLKKLSACLQIYHLDIDLKVTPKFFRICAQITVASILELRLNCMTIAGGKVTFDDAIEPEEVGMFTLNFKDGRVVFEFNNPIPPEVMEAIKNFGQVVKQKLVEIGKKIVDTAKKVWNTIKSWFTWWW	262	0.927	yes	yes	yes	LKLVGVTQEITMDKDKDDLRDYTPEELQALAELKEIKKSRSFISDIMPPKCNFPEWTQGSCCISFKWMGDRKNFCLSAELLLKELLLRIGLLLNDDVLFQHDIALARFCVGIPYLKKLSACLQIYHLDIDLKVTPKFFRICAQITVASILELRLNCMTIAGGKVTFDDAIEPEEVGMFTLNFKDGRVVFEFNNPIPPEVMEAIKNFGQVVKQKLVEIGKKIVDTAKKVWNTIKSWFTWWW	LKLVGVTQEITMDKDKDDLRDYTPEELQALAELKEIKKSRSFISDIMPPKCNFPEWTQGSCCISFKWMGDRKNFCLSAELLLKELLLRIGLLLNDDVLFQHDIALARFCVGIPYLKKLSACLQIYHLDIDLKVTPKFFRICAQITVASILELRLNCMTIAGGKVTFDDAIEPEEVGMFTLNFKDGRVVFEFNNPIPPEVMEAIKNFGQVVKQKLVEIGKKIVDTAKKVWNTIKSWFTWWW	240	6.686	8	Venom protein family 2 protein 2 n=1 Tax=Pristhesancus plagipennis TaxID=1955184 RepID=A0A1Q1NPC8_9HEMI	5e-128	Venom_protein_family_2_protein_2	2e-133	Domain of unknown function (DUF4773)	4.1e-06	Domain of unknown function (DUF4773)	4.1e-06	Protein of unknown function (DUF1308)	0.12	Heteropteran venom protein family 2	Family 2	1	Heteropteran venom protein family 2 protein 1	complete	95328	1035.59	1739	12.2096	84.8177	0.01179	84.8177
Venom S1 protease with CUB domain 5, complete	41	42.01	45.11	53.85	P_T_contig99201	GACTAATTAATGATGACACAAGTGTATTGTTACTGATTCATTACTATTATTCCCCTAAAAAAATACCAGTAATTTTCTTTCTGAATCTCTCTTATTACATTGTCTTTTACTTCTCCAACAGTTACATCTCGCAGGTTCGAAAAGCGACATGCTCACATTCTACGTTTTATTCTTATGTGTAGCAATCAATGTCATTGAATGTCAGAAAAAAGGCGATGACGGCTTCATTCATATCGATAATAAAAGAAAATTAAAATTGTATGAACCACCAATAGATGTACAAAACTATAAATATCCTGATCAAGCTCCAGCAGCTCTTTTGCAAACTTGGGCATTTTCAAGCTATCCGTGGATAAAACTTAAATTTACTTGCTCTCTTATTAGACTCCCTCAGAATCC…	1619	149	1474	forward	ATGCTCACATTCTACGTTTTATTCTTATGTGTAGCAATCAATGTCATTGAATGTCAGAAAAAAGGCGATGACGGCTTCATTCATATCGATAATAAAAGAAAATTAAAATTGTATGAACCACCAATAGATGTACAAAACTATAAATATCCTGATCAAGCTCCAGCAGCTCTTTTGCAAACTTGGGCATTTTCAAGCTATCCGTGGATAAAACTTAAATTTACTTGCTCTCTTATTAGACTCCCTCAGAATCCTCCTTGTAATAATTTTTATCTGCAAATTGATGATGGCGTCAACGTAAAAAAATTTTGTGGAGAAATAAAGGACTTAATTATCTTTTCTTCAGCCAACAAATTAGAACTAACATTAAAAACAGGTAAATCTATTGGAGGAGGTACTGTT…	1329	25	>Venom S1 protease with CUB domain 5, complete	MLTFYVLFLCVAINVIECQKKGDDGFIHIDNKRKLKLYEPPIDVQNYKYPDQAPAALLQTWAFSSYPWIKLKFTCSLIRLPQNPPCNNFYLQIDDGVNVKKFCGEIKDLIIFSSANKLELTLKTGKSIGGGTVNCQIVGFNPEFTTLAPPITTESYLTMKSIEIDSSEHGVRPGTKKTTCPCGWANKRPERIVGGKVAKPNEYPFMAALVSKEVGIPFCGATIISPYHAITAAHCTIKLIEYKVDGAILVGEHDYMKDSKVVDVYNIIKIIQHEAYDSSTSLNDIALVVLDREIKFNQFIGMACLPTKRLNLDHQYVKMLGWGRTAFTEKTSTVLRQVYLRIVPMKDCLDIWSLFIPKNNPKHLCTFAKQKTTCKGDSGGPAMWLDPETNRYTLVGLTS…	442	0.772	yes	yes	yes	QKKGDDGFIHIDNKRKLKLYEPPIDVQNYKYPDQAPAALLQTWAFSSYPWIKLKFTCSLIRLPQNPPCNNFYLQIDDGVNVKKFCGEIKDLIIFSSANKLELTLKTGKSIGGGTVNCQIVGFNPEFTTLAPPITTESYLTMKSIEIDSSEHGVRPGTKKTTCPCGWANKRPERIVGGKVAKPNEYPFMAALVSKEVGIPFCGATIISPYHAITAAHCTIKLIEYKVDGAILVGEHDYMKDSKVVDVYNIIKIIQHEAYDSSTSLNDIALVVLDREIKFNQFIGMACLPTKRLNLDHQYVKMLGWGRTAFTEKTSTVLRQVYLRIVPMKDCLDIWSLFIPKNNPKHLCTFAKQKTTCKGDSGGPAMWLDPETNRYTLVGLTSFGLNCSPNIPSVKTEVAA…	QKKGDDGFIHIDNKRKLKLYEPPIDVQNYKYPDQAPAALLQTWAFSSYPWIKLKFTCSLIRLPQNPPCNNFYLQIDDGVNVKKFCGEIKDLIIFSSANKLELTLKTGKSIGGGTVNCQIVGFNPEFTTLAPPITTESYLTMKSIEIDSSEHGVRPGTKKTTCPCGWANKRPERIVGGKVAKPNEYPFMAALVSKEVGIPFCGATIISPYHAITAAHCTIKLIEYKVDGAILVGEHDYMKDSKVVDVYNIIKIIQHEAYDSSTSLNDIALVVLDREIKFNQFIGMACLPTKRLNLDHQYVKMLGWGRTAFTEKTSTVLRQVYLRIVPMKDCLDIWSLFIPKNNPKHLCTFAKQKTTCKGDSGGPAMWLDPETNRYTLVGLTSFGLNCSPNIPSVKTEVAA…	424	8.149	14	Venom s1 protease with cub domain 8 n=1 Tax=Pristhesancus plagipennis TaxID=1955184 RepID=A0A1Q1NPK8_9HEMI	0	Venom_S1_protease_with_CUB_domain_8	0	Trypsin	2.7e-45	CUB domain	0.0032	#N/A	#N/A	S1 protease with CUB domain	S1 protease	5	Venom S1 protease with CUB domain 5	complete	73070	2217.61	356	6.98281	317.581	0.0031488	317.581
Venom S1 protease 16, complete	43	36.33	37	69.26	P_clc44_contig_38	CTTTAGTTAAACTTTATTACATTATATTGGTAGTCCAAAGTACAAAAACAACAGAATTATTTACACATGTTTTATAGAAATAAACAAAAAACTCTCGACAACTTAAACTAAACTATTTTATCTGACAGCTCAAACCTTTCTCTTAAATGTAGTTTTAGACAACCTCTAATACAAAAATATAATAGGCACACTCTTCTCTCCTATACATACATCTATCTTAAAAACTAAACACATAAGTCTTAATCTAATCCCTTAACCCATGGTTTACACAGAGGAAGGCCCTGCCCTGGTTAATGGGAATGGCAATGTTAGGAGGTCAAAAACACAGCACTGAGGTTCACCTCATGTTTTCACAGTTTCGGGCTCATTGGCTTCCCTATGTTACAGCTGCTAATTAAT…	3640	3569	2643	reverse	CTAGTCAACTTTAGCGCAGGTCTTCTCCTCAGGATATGTTTCTGAAATAATTTGTTGTATCCAGGGTACATAGTATGAAATATCTGAACTAACACATGGATGAGTATGGCATGTAGAAGTACCATAAGATGGAGCAGCTACGAGTGTATAACGGTTAGTAAATGGATCTCTCCATAAAATTGGGCCACCTGAATCACCCAAACATTGACTGGTACCCGGTTGATAAGTACAAACTTGATAAGGATCATTAATCTCAAACGGTGGCATTATACCCCAAATTAAAGAACACTGTTTGTGACTCATACCAATTATATCAGTTTTCTTTAAGATATCAGATCCTGGTCCTTGAGGAGTTATAAAACCCCAACCGATAACTTTAAGTACTTTGGCAGCTACATC…	930	22	>Venom S1 protease 16, complete	MWRFITLAFVAFIATSHARDSSEDGIAPGIKKTNCTCGWANRSGKRIIGGQETEVNEFPMMAGLIMRRLYIPGIVDKENIHFCGGTIITHRHVVTAGHCMHDQNGNRLKPKDIGVVLGAHDLRKLDYKNPNVMRAPEKLILHPRYRWQAHYDLAIVVLPYVKFSQIIGPACLPTQRFDVAAKVLKVIGWGFITPQGPGSDILKKTDIIGMSHKQCSLIWGIMPPFEINDPYQVCTYQPGTSQCLGDSGGPILWRDPFTNRYTLVAAPSYGTSTCHTHPCVSSDISYYVPWIQQIISETYPEEKTCAKVD	309	0.844	yes	yes	yes	RDSSEDGIAPGIKKTNCTCGWANRSGKRIIGGQETEVNEFPMMAGLIMRRLYIPGIVDKENIHFCGGTIITHRHVVTAGHCMHDQNGNRLKPKDIGVVLGAHDLRKLDYKNPNVMRAPEKLILHPRYRWQAHYDLAIVVLPYVKFSQIIGPACLPTQRFDVAAKVLKVIGWGFITPQGPGSDILKKTDIIGMSHKQCSLIWGIMPPFEINDPYQVCTYQPGTSQCLGDSGGPILWRDPFTNRYTLVAAPSYGTSTCHTHPCVSSDISYYVPWIQQIISETYPEEKTCAKVD	RDSSEDGIAPGIKKTNCTCGWANRSGKRIIGGQETEVNEFPMMAGLIMRRLYIPGIVDKENIHFCGGTIITHRHVVTAGHCMHDQNGNRLKPKDIGVVLGAHDLRKLDYKNPNVMRAPEKLILHPRYRWQAHYDLAIVVLPYVKFSQIIGPACLPTQRFDVAAKVLKVIGWGFITPQGPGSDILKKTDIIGMSHKQCSLIWGIMPPFEINDPYQVCTYQPGTSQCLGDSGGPILWRDPFTNRYTLVAAPSYGTSTCHTHPCVSSDISYYVPWIQQIISETYPEEKTCAKVD	291	7.822	11	Venom s1 protease 25 n=2 Tax=Pristhesancus plagipennis TaxID=1955184 RepID=A0A1Q1NPF2_9HEMI	2e-129	Venom_S1_protease_24	4e-135	Trypsin	2.3e-33	#N/A	#N/A	#N/A	#N/A	S1 protease	S1 protease	16	Venom S1 protease 16	complete	69711	941.007	1080	9.42214	99.8719	0.0100128	99.8719
Venom redulysin-related 2, complete	44	36.14	36.14	55.15	P_T_contig3418	ATGTAACAACTGCACGTACGCACATACGTACGTACAACTGTAACATAGCAAAATAATATAAATTGATTAACACTATTAATTAGCAATACAAATGATTATTCCTTTTTTATTAATTAGGACCAATTGAGTAAATAAAAAATTGACACATAAATAGAGTGCGAATTATCGTTCCATACATCAGTTCTTCGAAGAAAAATTATGTCGAAAATCTGGCTATTATTGCTGCTTGTAGCAGCATTCCAATTTGTTCATTCATATCCAGCTGAATATGAATTTGATGATGAATACTTGAATGATGAGATTGATGAATATCTGAGTGATGAAGAGCGAGGTAGGTGGGATATTTTTAAAGAAAAAGTGAAAATATTCGCAAAGGAAAAAAAAGAATTGGCTAAAAAA…	841	199	693	forward	ATGTCGAAAATCTGGCTATTATTGCTGCTTGTAGCAGCATTCCAATTTGTTCATTCATATCCAGCTGAATATGAATTTGATGATGAATACTTGAATGATGAGATTGATGAATATCTGAGTGATGAAGAGCGAGGTAGGTGGGATATTTTTAAAGAAAAAGTGAAAATATTCGCAAAGGAAAAAAAAGAATTGGCTAAAAAATGGGCAGGAAAATTTAAAGAGTGGCTAATCACTACTAAAGAAAATGCTAAAATAAAATTTAAAGAAGCCGCTACGAAACTTCATAAAGAATTGTGTAGCCAGCAGGAAGATGTTGAAGAATATGAAAGTGATGAAGTTCAAGATAAAATAAAAGAGAAAATAAAAGTTGGTTATAAATTGATCATTGATCTTTGCAAT…	498	23	>Venom redulysin-related 2, complete	MSKIWLLLLLVAAFQFVHSYPAEYEFDDEYLNDEIDEYLSDEERGRWDIFKEKVKIFAKEKKELAKKWAGKFKEWLITTKENAKIKFKEAATKLHKELCSQQEDVEEYESDEVQDKIKEKIKVGYKLIIDLCNKIKEGGAKAKENVKKLIANIKVKFCAALSKYI	165	0.91	yes	yes	yes	YPAEYEFDDEYLNDEIDEYLSDEERGRWDIFKEKVKIFAKEKKELAKKWAGKFKEWLITTKENAKIKFKEAATKLHKELCSQQEDVEEYESDEVQDKIKEKIKVGYKLIIDLCNKIKEGGAKAKENVKKLIANIKVKFCAALSKYI	GRWDIFKEKVKIFAKEKKELAKKWAGKFKEWLITTKENAKIKFKEAATKLHKELCSQQEDVEEYESDEVQDKIKEKIKVGYKLIIDLCNKIKEGGAKAKENVKKLIANIKVKFCAALSKYI	121	#N/A	3	Putative secreted protein (Fragment) n=1 Tax=Rhodnius neglectus TaxID=72488 RepID=A0A0P4VKS6_9HEMI	3e-10	Venom_redulysin_protein_2b	8e-08	Protein of unknown function (DUF1151)	0.0076	Protein of unknown function (DUF3139)	0.046	Protein of unknown function (DUF3139)	0.046	redulysin-related	Other	2	Venom redulysin-related 2	complete	144852	8462.94	667	25.1859	336.019	0.00297602	336.019
Heteropteran venom protein family 2 protein 2, complete	45	35.46	35.46	36.31	P_clc44_contig_188	TTTTGAAATACCTGATGGAAAAACTATTATTAAAATTTCATATTTTCAGAGAAGAAAATAAATAAATTCCAATAATTTGTAATTTCTATATTTACACTTAGCCAAAGAATTTTTTAAATTTATTTCCAATATCATTAAAAGCATTTTTAATCTTGTGGCCAGCATCATCAAAACCTTTTTTAACATTTTGTCCAAATTTATGTAATTCTTTGCCAGCATTTTGGCCAAATTTATGCAATTCTTTGCCAGCATGATCGAAACCTTTTTTAACATCTTGTCCAAATTTATTCAAATCTTTGCCAGCATTATCGAAACCTTTTTTAACATCTTGTCCAAATTTATGTAATTCTTTTCCAGCTATATGAAAACCTTTTTTAATTTCCTTACCTGCATGTTCAA…	1211	1075	101	reverse	TTAGCCAAAGAATTTTTTAAATTTATTTCCAATATCATTAAAAGCATTTTTAATCTTGTGGCCAGCATCATCAAAACCTTTTTTAACATTTTGTCCAAATTTATGTAATTCTTTGCCAGCATTTTGGCCAAATTTATGCAATTCTTTGCCAGCATGATCGAAACCTTTTTTAACATCTTGTCCAAATTTATTCAAATCTTTGCCAGCATTATCGAAACCTTTTTTAACATCTTGTCCAAATTTATGTAATTCTTTTCCAGCTATATGAAAACCTTTTTTAATTTCCTTACCTGCATGTTCAAATGCTTTTTTAGTATCTCTTTCAAAGATTTTCCATCCTTTTTCAATTTTTTCCATTATTTCTTTTGGTATTGGATTATTCAATTTAAATTTTAGATT…	978	20	>Heteropteran venom protein family 2 protein 2, complete	MNIIAVLLVGLAGGAFALTKEDLESLPIEEYTARAVAELKAMNKSRFISDVQAPKCNIHREISTIECYLKFKWMKQQRKVGIEIGFDVERLQLRFALMFDDYPIFEHKIDLAQVCLPLPGLLKMLKICLHAYYVKVDTNPPALSFDACFLIKITDFFHLRLNCVRLDKNGKFSHHAEHAPESEGIITISIENGNLKFKLNNPIPKEIMEKIEKGWKIFERDTKKAFEHAGKEIKKGFHIAGKELHKFGQDVKKGFDNAGKDLNKFGQDVKKGFDHAGKELHKFGQNAGKELHKFGQNVKKGFDDAGHKIKNAFNDIGNKFKKFFG	325	0.782	yes	yes	yes	LTKEDLESLPIEEYTARAVAELKAMNKSRFISDVQAPKCNIHREISTIECYLKFKWMKQQRKVGIEIGFDVERLQLRFALMFDDYPIFEHKIDLAQVCLPLPGLLKMLKICLHAYYVKVDTNPPALSFDACFLIKITDFFHLRLNCVRLDKNGKFSHHAEHAPESEGIITISIENGNLKFKLNNPIPKEIMEKIEKGWKIFERDTKKAFEHAGKEIKKGFHIAGKELHKFGQDVKKGFDNAGKDLNKFGQDVKKGFDHAGKELHKFGQNAGKELHKFGQNVKKGFDDAGHKIKNAFNDIGNKFKKFFG	LTKEDLESLPIEEYTARAVAELKAMNKSRFISDVQAPKCNIHREISTIECYLKFKWMKQQRKVGIEIGFDVERLQLRFALMFDDYPIFEHKIDLAQVCLPLPGLLKMLKICLHAYYVKVDTNPPALSFDACFLIKITDFFHLRLNCVRLDKNGKFSHHAEHAPESEGIITISIENGNLKFKLNNPIPKEIMEKIEKGWKIFERDTKKAFEHAGKEIKKGFHIAGKELHKFGQDVKKGFDNAGKDLNKFGQDVKKGFDHAGKELHKFGQNAGKELHKFGQNVKKGFDDAGHKIKNAFNDIGNKFKKFFG	308	9.446	6	Venom protein family 2 protein 2 n=1 Tax=Pristhesancus plagipennis TaxID=1955184 RepID=A0A1Q1NPC8_9HEMI	6e-24	Venom_protein_family_2_protein_2	2e-29	Domain of unknown function (DUF4773)	8.2e-05	Plasmodium RESA N-terminal	0.02	Chalcone and stilbene synthases, C-terminal domain	0.039	Heteropteran venom protein family 2	Family 2	2	Heteropteran venom protein family 2 protein 2	complete	37603	1525.71	277	7.26378	210.043	0.00476093	210.043
Venom CUB domain protein 3, complete	46	34.66	34.66	77.1	P_T_contig4908	TTTTTTTTTTGTTAACACACCTGATCAAATATGTATTAATTAATTATTTTGCAATAAATTTCAGTATTGAATACCTGTAGGTGGATTGTTTTAATAACATCGCAATAATGAACAGCTTGTATCTGATCTTTTTGTTAGTCGCGGCCGCTACGGCAGCAATTACAGAACATCGTATTACAAAGCAGTTAACAGTACCAAAAGGTACAACAGTCGAGTTATTATCTCCTGATTATCCAAAGATACCTGCTGCTGGTACTGCTATGACTTGGTATTTGACAGGTGATGCAGGTTCCAATATCTTACTTACCTGTGATGATATCATGGTAGGACCATCTAAACTTTGCCGAGACGGTTGGTTTAAGGTACATGATGGATCAAAAGCTGTTAAATATTGTGAAA…	1068	108	500	forward	ATGAACAGCTTGTATCTGATCTTTTTGTTAGTCGCGGCCGCTACGGCAGCAATTACAGAACATCGTATTACAAAGCAGTTAACAGTACCAAAAGGTACAACAGTCGAGTTATTATCTCCTGATTATCCAAAGATACCTGCTGCTGGTACTGCTATGACTTGGTATTTGACAGGTGATGCAGGTTCCAATATCTTACTTACCTGTGATGATATCATGGTAGGACCATCTAAACTTTGCCGAGACGGTTGGTTTAAGGTACATGATGGATCAAAAGCTGTTAAATATTGTGAAAAGAAAACAGAGCTTTCAGTGAAATCAGTTTCTAATGAAATGACTGTTCAAATTGATCTGGTTAAGACTGTCGGAAGATCACGCTGTAAGGCTACTGGAGTTTAA	396	21	>Venom CUB domain protein 3, complete	MNSLYLIFLLVAAATAAITEHRITKQLTVPKGTTVELLSPDYPKIPAAGTAMTWYLTGDAGSNILLTCDDIMVGPSKLCRDGWFKVHDGSKAVKYCEKKTELSVKSVSNEMTVQIDLVKTVGRSRCKATGV	131	0.752	yes	yes	yes	ITEHRITKQLTVPKGTTVELLSPDYPKIPAAGTAMTWYLTGDAGSNILLTCDDIMVGPSKLCRDGWFKVHDGSKAVKYCEKKTELSVKSVSNEMTVQIDLVKTVGRSRCKATGV	ITEHRITKQLTVPKGTTVELLSPDYPKIPAAGTAMTWYLTGDAGSNILLTCDDIMVGPSKLCRDGWFKVHDGSKAVKYCEKKTELSVKSVSNEMTVQIDLVKTVGRSRCKATGV	114	8.441	4	Venom cub domain protein 3 n=1 Tax=Pristhesancus plagipennis TaxID=1955184 RepID=A0A1Q1NPA3_9HEMI	3e-51	Venom_CUB_domain_protein_3	1e-56	CUB domain	5.7e-05	#N/A	#N/A	#N/A	#N/A	CUB domain protein	CUB domain	3	Venom CUB domain protein 3	complete	62492	2875.05	346	10.288	279.456	0.00357838	279.456
Venom CUB domain protein 4, complete	47	34.6	34.6	64.62	P_clc44_contig_23	GGGTGAAGCAAAGATACCAATTAAAGTTCAAGGTTTTTTTTTTTTTAACCAATTTTCAACAGGAAATCATAGAAAAACATGAAATGGTTTCCTGTAAATTACCCTAATAAGTTAACTGATTTTATTCAAATTCAATAAGGTAACTGCACATAAAGTGTTAAACATATATTCCAAGTTTCAACTCTAAAAAACAATTTCCTGAAGAGTTATCGCGTATAAATACACACACACACAGGCGTCATAACGAAGTTAGGTTTTTTGGTGTTCTAGGACCTCAAAATGCTTTAAATCCATTGACATTTTGACATCCAAAATTTTGACGGCCTTATACTATACTAGTATGATAGGGAACTAAAAATATTGAATAAAGTTAAAGTTTATTTGAATGAAAATATTTTT…	1144	1035	646	reverse	TTAGGCGACTGGTTTAGCAGAACATTGAGGGGTAGATTTAATAGGATTGACTCCAGATAGTAATTGTACAGAGAGGCTGTTAGTCTTGGATTTATAAATAAAGTTCTTCTTTTCACCGCAGATATCTTCTATGTAATCACCATCTGTAATCCTGAACACGTTCTCACCGCAAGGCTCTTCTATATTGATGGAAGCACAAGTCATTTCAACTGTTTGGCCTTCAGCTACATTCAATATATATGTAAAGTCATTGTTTGCTGGAAATTCTACAGGATGCCAACTTCTTAAGAAGTTTGAAATCGGAAGAGAGCCAAGAAAAGCAGATGTCTTTATTCGTCTACGTTCAGCCAAGGCTAAAGTTCCCAATAACAGTAGGGCAACCAAGAATTTCAT	393	20	>Venom CUB domain protein 4, complete	MKFLVALLLLGTLALAERRRIKTSAFLGSLPISNFLRSWHPVEFPANNDFTYILNVAEGQTVEMTCASINIEEPCGENVFRITDGDYIEDICGEKKNFIYKSKTNSLSVQLLSGVNPIKSTPQCSAKPVA	130	0.847	yes	yes	yes	ERRRIKTSAFLGSLPISNFLRSWHPVEFPANNDFTYILNVAEGQTVEMTCASINIEEPCGENVFRITDGDYIEDICGEKKNFIYKSKTNSLSVQLLSGVNPIKSTPQCSAKPVA	ERRRIKTSAFLGSLPISNFLRSWHPVEFPANNDFTYILNVAEGQTVEMTCASINIEEPCGENVFRITDGDYIEDICGEKKNFIYKSKTNSLSVQLLSGVNPIKSTPQCSAKPVA	114	5.654	4	Venom cub domain protein 1 n=1 Tax=Pristhesancus plagipennis TaxID=1955184 RepID=A0A1Q1NPA6_9HEMI	3e-52	Venom_CUB_domain_protein_1	1e-57	CUB domain	2.2e-06	#N/A	#N/A	#N/A	#N/A	CUB domain protein	CUB domain	4	Venom CUB domain protein 4	complete	43265	1858.25	552	15.3229	121.273	0.00824588	121.273
Venom CUB domain protein 5, complete	48	34.37	34.66	46.56	P_T_contig29322	CTAAAATTAAATTATTAATTAACGCCATATTCTACAAACAGTTTACACTTGATTAGAAAACCATATTTTGTTGAAACAGTTGATGAAAATTGTAAACAATATCTCATTAGTGCAGTATTCAGCTAGTGAACACCCCTATTTAAACCGATTATAAGTTACATGAAATTAGGAGATTCGTTCATGTGCACAAAATGAAAGTCTTGCTAGGACTTGTATTGTGCTCATTAATTAGTGCATCGTTTGCACAATCGCATGCGTCTGCACTTATACGTGGAATGCCTGTTAGAAGATTTTTTGAAAGATGGTATCCAAAAGGGATGCCACCTTTTACTGATTTCACATACACTTTGAATACTACTCCCGATATGGTAATAGAACTGCATTGCCCAGCCATCTATT…	768	192	584	forward	ATGAAAGTCTTGCTAGGACTTGTATTGTGCTCATTAATTAGTGCATCGTTTGCACAATCGCATGCGTCTGCACTTATACGTGGAATGCCTGTTAGAAGATTTTTTGAAAGATGGTATCCAAAAGGGATGCCACCTTTTACTGATTTCACATACACTTTGAATACTACTCCCGATATGGTAATAGAACTGCATTGCCCAGCCATCTATTTATTCAAACCTTGCAGTGAATACATGTTTAAAATCCACGATGGAGATGATGTACAAGTTATATGCGAAACAAGAAAGAAATTTTTTTATACATCCAAATCAAATACACTTTCTGTACAAATTATAACTGGAAAAAAACCTTTGAAGAATTGTCCAAAATGTTCAGCACGTCCAATTAAAAAAACATAA	396	23	>Venom CUB domain protein 5, complete	MKVLLGLVLCSLISASFAQSHASALIRGMPVRRFFERWYPKGMPPFTDFTYTLNTTPDMVIELHCPAIYLFKPCSEYMFKIHDGDDVQVICETRKKFFYTSKSNTLSVQIITGKKPLKNCPKCSARPIKKT	131	0.877	yes	yes	yes	QSHASALIRGMPVRRFFERWYPKGMPPFTDFTYTLNTTPDMVIELHCPAIYLFKPCSEYMFKIHDGDDVQVICETRKKFFYTSKSNTLSVQIITGKKPLKNCPKCSARPIKKT	QSHASALIRGMPVRRFFERWYPKGMPPFTDFTYTLNTTPDMVIELHCPAIYLFKPCSEYMFKIHDGDDVQVICETRKKFFYTSKSNTLSVQIITGKKPLKNCPKCSARPIKKT	113	9.382	5	Venom cub domain protein 4 n=1 Tax=Pristhesancus plagipennis TaxID=1955184 RepID=A0A1Q1NPA8_9HEMI	1e-41	Venom_CUB_domain_protein_4	5e-47	#N/A	#N/A	#N/A	#N/A	#N/A	#N/A	CUB domain protein	CUB domain	5	Venom CUB domain protein 5	complete	24297	1554.48	319	13.1904	117.849	0.0084854	117.849
Venom serpin 1, complete	49	33.4	33.4	46.67	P_clc64_contig_131	CAAAATACATTTGTATGCAGGTGTACATTTGTATTCATAAACAAGTACCAGTTAATTGATCATTTATTTATTACAGTAGCTACACAATTATTGTGAAGTTTTTTACAATTAATTAAGCTAGCATAACAATCTAATTCTAGAATATGATAAAATATAAAGTTCAATAATTTCATTAATTTTTCCAAGCAATATATTTAACAAGCAATATAATTACTTAATATCTTTAAGTACTTTTAACACTACCCATAAATGTTATCATGTTATCCTTTTTAAGGATGTATAAAAATGGATGATCTGCATGGAAATCTTCTTGCGGATATATAACAAGTGAGCTATATGCAACCATGACCAAAGCTGTAGCTGCCGCAGCTTCGGTACCTTCTTCATTTACTTCAATAA…	1580	1441	227	reverse	TTAAGTACTTTTAACACTACCCATAAATGTTATCATGTTATCCTTTTTAAGGATGTATAAAAATGGATGATCTGCATGGAAATCTTCTTGCGGATATATAACAAGTGAGCTATATGCAACCATGACCAAAGCTGTAGCTGCCGCAGCTTCGGTACCTTCTTCATTTACTTCAATAAATGCCTTCTGCACTACTTTACTAGCGTATAAATGTTCATTTGAAATGCCGGTAAGATTTGCTTTAGCTTCATCGAAAATATCCTTTATACCCATTCCGATTAAGATATCTTTCAATTCCATAGTTTTTTCAATTTTGAATCTTGGAAGTTTAACATTGACTTCTACTTCATGTAATCCTCTTAAAAGCTCTGACAGATCACTACTTGCTAATTTGTTTTCTAC…	1218	21	>Venom serpin 1, complete	MVSIKLTALTLLGAFLIFTMPATTSSSQEPSQDDVKALQAITEGSNKFAIDLYQAIKKPGENIIVSPISAQIVLALAYTGAKENTAKELANVLHLPDNIDEVLRGHKLLIQHLENPVLKLATKMFIEKTLEVKPEFQQNAANYFLSDAGLVSFVKDPEGARKEINHWVEQKTNDKIKDLLAEGSIDPLTRMVLTNAIHFKANWESKFDPDLTEDGDFFVTPENKVKVKMMMKKKKFPFRMHQELDAKILEMPYAGNEFKMIIILPNKIDGLAEVENKLASSDLSELLRGLHEVEVNVKLPRFKIEKTMELKDILIGMGIKDIFDEAKANLTGISNEHLYASKVVQKAFIEVNEEGTEAAAATALVMVAYSSLVIYPQEDFHADHPFLYILKKDNMITFM…	405	0.78	yes	yes	yes	SQEPSQDDVKALQAITEGSNKFAIDLYQAIKKPGENIIVSPISAQIVLALAYTGAKENTAKELANVLHLPDNIDEVLRGHKLLIQHLENPVLKLATKMFIEKTLEVKPEFQQNAANYFLSDAGLVSFVKDPEGARKEINHWVEQKTNDKIKDLLAEGSIDPLTRMVLTNAIHFKANWESKFDPDLTEDGDFFVTPENKVKVKMMMKKKKFPFRMHQELDAKILEMPYAGNEFKMIIILPNKIDGLAEVENKLASSDLSELLRGLHEVEVNVKLPRFKIEKTMELKDILIGMGIKDIFDEAKANLTGISNEHLYASKVVQKAFIEVNEEGTEAAAATALVMVAYSSLVIYPQEDFHADHPFLYILKKDNMITFMGSVKST	SQEPSQDDVKALQAITEGSNKFAIDLYQAIKKPGENIIVSPISAQIVLALAYTGAKENTAKELANVLHLPDNIDEVLRGHKLLIQHLENPVLKLATKMFIEKTLEVKPEFQQNAANYFLSDAGLVSFVKDPEGARKEINHWVEQKTNDKIKDLLAEGSIDPLTRMVLTNAIHFKANWESKFDPDLTEDGDFFVTPENKVKVKMMMKKKKFPFRMHQELDAKILEMPYAGNEFKMIIILPNKIDGLAEVENKLASSDLSELLRGLHEVEVNVKLPRFKIEKTMELKDILIGMGIKDIFDEAKANLTGISNEHLYASKVVQKAFIEVNEEGTEAAAATALVMVAYSSLVIYPQEDFHADHPFLYILKKDNMITFMGSVKST	379	5.42	0	Venom serpin-like protein 1 n=1 Tax=Pristhesancus plagipennis TaxID=1955184 RepID=A0A1Q1NPK3_9HEMI	7e-175	Venom_serpin-like_protein_1	2e-180	Serpin (serine protease inhibitor)	1.2e-112	Carboxypeptidase activation peptide	0.038	Carboxypeptidase activation peptide	0.038	serpin	Serpin	1	Venom serpin 1	complete	15739	489.455	352506	7084.95	0.0690838	14.4752	14.4752
Venom S1 protease with CUB domain 6, complete	50	32.54	32.57	38.99	P_clc64_contig_170	CCCAAATATGATTGAATTGTCTTCACATAAATTTGTACTAGATTAAGATGATTACTTTTTAACACCATAAATATTTCATAAACATTATTTCTTTATGATTAAATTATGCGGCAGTTTGCAGTACTAATTGTATCGTCAAAAAGTAAACAGAGATTAAAACTGGTATGATTTATTTGTTCCAATAAATTACTAAATGGTAAAAAAGAAGGAGAGCGATTGTGTGTATATGTGCACGAGAGAGAAAGAGTTAAAGAGAGAACAGCAAATGGTGATCGATAAATAAAATATGTTGCGTACATTAGCCATAGAATGTTAGTTATACAAAGAAATAATGAGTAATACAATAAGTAACATTTCATTTAGATCTTTTCCCAGTTTAATCTGAATGAATACAATTCA…	2543	2428	767	reverse	TTAATCTATTTTCGTGCAAACCTGCTGATCTGCATAATTATTACTTCTGATAGTTTCCAATATCCAAGGATAGTAGTAATGTAAAGCTGTATGAAGTGCAGGTTTCTCTAGTAAACAACCATCACAGGCAGATGGTATTCCAACTAATGTATACCTGTTGGTTTCATGATCTAACCATACAACTGGACCACCGGAATCACCAAAACAGACGTCCTTATTTTTATGCCATGTACAAATATGAATCGCTGGATTGCTGGGCCATCTTCCATCCCAGACTGGATTACATGAATCCATACTGACAACACGCAATTTAGCCTTCTTCAATTGATTAGCGTCACGACCAGATTTCCATTCATCGGGTGCCATGCCACCCCAACCAATAGCAACAACCGGTTGATT…	1665	18	>Venom S1 protease with CUB domain 6, complete	MSLLQRLIVASTLVVLAVCLNEQREIQIPSDREVLLESPDYPNTSSDPTSSLIWTLISPPGTRVTIECPDVRISPSDNCDKGYFILSHSGGKTPPYCGSASGVTVTSSDNKLILHFELVWAAGVFQCKAKTEFESKPVEGKDQPAGEGEEIHLGPGHALYDVISLSPIPPAEKHRWVFTVQPGYKIGIKCPTLWLTKRSLGPECTDGFVMFDIGANKVEICNSSKDLTLISSGEKLVVSVESTRRTTGMIKCTVLATTGPHFEQYKNEPDLPEEDSSEYGSPQKKGPKRTTCECGWANKPAPARILHGKDVAPHEFPWMVGLLPSATSQQTFCGGTIVTKRHVISAAHCTTKIEATHVLVGMNHLGRREGGHVIPVEKTVNHGYYPSYATSKDICILIL…	554	0.697	yes	yes	yes	LNEQREIQIPSDREVLLESPDYPNTSSDPTSSLIWTLISPPGTRVTIECPDVRISPSDNCDKGYFILSHSGGKTPPYCGSASGVTVTSSDNKLILHFELVWAAGVFQCKAKTEFESKPVEGKDQPAGEGEEIHLGPGHALYDVISLSPIPPAEKHRWVFTVQPGYKIGIKCPTLWLTKRSLGPECTDGFVMFDIGANKVEICNSSKDLTLISSGEKLVVSVESTRRTTGMIKCTVLATTGPHFEQYKNEPDLPEEDSSEYGSPQKKGPKRTTCECGWANKPAPARILHGKDVAPHEFPWMVGLLPSATSQQTFCGGTIVTKRHVISAAHCTTKIEATHVLVGMNHLGRREGGHVIPVEKTVNHGYYPSYATSKDICILILAEEIKFGPNVGPACLPTHD…	LNEQREIQIPSDREVLLESPDYPNTSSDPTSSLIWTLISPPGTRVTIECPDVRISPSDNCDKGYFILSHSGGKTPPYCGSASGVTVTSSDNKLILHFELVWAAGVFQCKAKTEFESKPVEGKDQPAGEGEEIHLGPGHALYDVISLSPIPPAEKHRWVFTVQPGYKIGIKCPTLWLTKRSLGPECTDGFVMFDIGANKVEICNSSKDLTLISSGEKLVVSVESTRRTTGMIKCTVLATTGPHFEQYKNEPDLPEEDSSEYGSPQKKGPKRTTCECGWANKPAPARILHGKDVAPHEFPWMVGLLPSATSQQTFCGGTIVTKRHVISAAHCTTKIEATHVLVGMNHLGRREGGHVIPVEKTVNHGYYPSYATSKDICILILAEEIKFGPNVGPACLPTHD…	535	6.121	20	Venom s1 protease with cub domain 13 n=1 Tax=Pristhesancus plagipennis TaxID=1955184 RepID=A0A1Q1NPI6_9HEMI	0	Venom_S1_protease_with_CUB_domain_13	0	Trypsin	7.3e-42	CUB domain	4.2e-07	CUB domain	4.2e-07	S1 protease with CUB domain	S1 protease	6	Venom S1 protease with CUB domain 6	complete	56666	1094.89	11	0.137364	7970.68	0.00012546	7970.68
Heteropteran venom protein family 6 protein 1, complete	51	31.19	31.19	84.46	P_clc34_contig_70	TTTTTTTTCTCATTACAAACATAAAATTTTGTATTTTTATTAAGTTTTAATTAACATCCAGTATAATAAAAATATTATCATTAAACGCCACGACATTTGTTAGCTACAGCCACATATTTTAGGGTAATAGTTTCACCAATTGCTTGCATGTTAGTTATTACTTTTTCAAACTCAGCTTGTAAGTTTTCGTTTACATATTTTTCAACTGCCTCAGTTTTGCCATTTTTAAGATCTTCCTTCATGCCATTGATTTTATTTTTAAATGCAGCCGTTGATTCCACATTGTTATTTTGAATTTCTTGCAAATATTTATTTCCTTCCATTTCAACACATTTCACAGCATCATCACCTTTCTCTTTGGCCAAATCTTTTTTACTAACAATTATACTAATAGCACGT…	717	527	84	reverse	TTAAACGCCACGACATTTGTTAGCTACAGCCACATATTTTAGGGTAATAGTTTCACCAATTGCTTGCATGTTAGTTATTACTTTTTCAAACTCAGCTTGTAAGTTTTCGTTTACATATTTTTCAACTGCCTCAGTTTTGCCATTTTTAAGATCTTCCTTCATGCCATTGATTTTATTTTTAAATGCAGCCGTTGATTCCACATTGTTATTTTGAATTTCTTGCAAATATTTATTTCCTTCCATTTCAACACATTTCACAGCATCATCACCTTTCTCTTTGGCCAAATCTTTTTTACTAACAATTATACTAATAGCACGTTTTATTTGCTCTGAAGATAAATTATCTATAATTTTTATTCGTTCATCTAATTCAGATGAAAGTTCATCAACCTTAGAGGC…	447	23	>Heteropteran venom protein family 6 protein 1, complete	MLKFVTILLALCVFVQASKVDELSSELDERIKIIDNLSSEQIKRAISIIVSKKDLAKEKGDDAVKCVEMEGNKYLQEIQNNNVESTAAFKNKINGMKEDLKNGKTEAVEKYVNENLQAEFEKVITNMQAIGETITLKYVAVANKCRGV	148	0.91	yes	yes	yes	SKVDELSSELDERIKIIDNLSSEQIKRAISIIVSKKDLAKEKGDDAVKCVEMEGNKYLQEIQNNNVESTAAFKNKINGMKEDLKNGKTEAVEKYVNENLQAEFEKVITNMQAIGETITLKYVAVANKCRGV	SKVDELSSELDERIKIIDNLSSEQIKRAISIIVSKKDLAKEKGDDAVKCVEMEGNKYLQEIQNNNVESTAAFKNKINGMKEDLKNGKTEAVEKYVNENLQAEFEKVITNMQAIGETITLKYVAVANKCRGV	131	5.182	2	Venom protein family 6 protein 1 n=1 Tax=Pristhesancus plagipennis TaxID=1955184 RepID=A0A1Q1NPD1_9HEMI	3e-51	Venom_protein_family_6_protein_1	1e-56	Effector from type III secretion system	0.012	CTLH/CRA C-terminal to LisH motif domain	0.021	Galactose-1-phosphate uridyl transferase, N-terminal domain	0.056	Heteropteran venom protein family 6	Family 6	1	Heteropteran venom protein family 6 protein 1	complete	21678	1485.57	89895	3981.47	0.373121	2.6801	2.6801
Venom C1A protease, complete	52	30.71	30.71	42.43	P_clc44_contig_130	TTTTTTTTTTTTTTTTTAAATCAAAGTAGATTTATTTTACTAAATTACAAATCTCTTTAGATTACAGTGATGGCCAACATTACTTCTCTTTATCTGAGATTTATTCAATGATTGGAATACCAGCATGTACAGCTTCTTCTATACCACACTCATTAACACCCATAGCCACACGGACTGTACCATTCTCACCCCAGTTTGTATTCCAACTGTTTGCTACCAACCAATATTGCTGCCTTCCTTCCCATCCCCATCCAAGTATTCTCACAGAATGTTCTCCGACTTTATTACCAACTGTATGTCGGTAAACACCAGCTTTGTATACTTGGAAATCTTCATAGACTGTAAAACCTGCCTGTACTGGTCCATGTTTAAGTATTTCTTTTTTAATTTCGTTGATGT…	1219	1114	104	reverse	TTATTCAATGATTGGAATACCAGCATGTACAGCTTCTTCTATACCACACTCATTAACACCCATAGCCACACGGACTGTACCATTCTCACCCCAGTTTGTATTCCAACTGTTTGCTACCAACCAATATTGCTGCCTTCCTTCCCATCCCCATCCAAGTATTCTCACAGAATGTTCTCCGACTTTATTACCAACTGTATGTCGGTAAACACCAGCTTTGTATACTTGGAAATCTTCATAGACTGTAAAACCTGCCTGTACTGGTCCATGTTTAAGTATTTCTTTTTTAATTTCGTTGATGTCTGACATTACTTTGTAGGCTCGTGAAACTTTAAATAGATCTTCTTGCATTGATTTGCCATAATTTTTATTTGTACATTCAGCTGAACATTTTTCTATTAC…	1014	22	>Venom cathepsin B 1, complete	MMIKYSILVALLAIITMLPSEARVPVRDIIDKINRMDTTWKAGKNFEKAGYVRRLLAHSRPRPRTSLPIMARLDTEMVIPDTFDSRIQWPDCPTISHIQDQGACGACWAVAGAATFSDRVCVASGGIHKLHLSAHHLLTCCGVKMCGTIACDGGDDYRAWVFFRKYGVTTGGDYNTTEGCQPYTVAPCEHHTGGTRPDCYKMPEPVIEKCSAECTNKNYGKSMQEDLFKVSRAYKVMSDINEIKKEILKHGPVQAGFTVYEDFQVYKAGVYRHTVGNKVGEHSVRILGWGWEGRQQYWLVANSWNTNWGENGTVRVAMGVNECGIEEAVHAGIPIIE	337	0.861	yes	yes	yes	RVPVRDIIDKINRMDTTWKAGKNFEKAGYVRRLLAHSRPRPRTSLPIMARLDTEMVIPDTFDSRIQWPDCPTISHIQDQGACGACWAVAGAATFSDRVCVASGGIHKLHLSAHHLLTCCGVKMCGTIACDGGDDYRAWVFFRKYGVTTGGDYNTTEGCQPYTVAPCEHHTGGTRPDCYKMPEPVIEKCSAECTNKNYGKSMQEDLFKVSRAYKVMSDINEIKKEILKHGPVQAGFTVYEDFQVYKAGVYRHTVGNKVGEHSVRILGWGWEGRQQYWLVANSWNTNWGENGTVRVAMGVNECGIEEAVHAGIPIIE	RVPVRDIIDKINRMDTTWKAGKNFEKAGYVRRLLAHSRPRPRTSLPIMARLDTEMVIPDTFDSRIQWPDCPTISHIQDQGACGACWAVAGAATFSDRVCVASGGIHKLHLSAHHLLTCCGVKMCGTIACDGGDDYRAWVFFRKYGVTTGGDYNTTEGCQPYTVAPCEHHTGGTRPDCYKMPEPVIEKCSAECTNKNYGKSMQEDLFKVSRAYKVMSDINEIKKEILKHGPVQAGFTVYEDFQVYKAGVYRHTVGNKVGEHSVRILGWGWEGRQQYWLVANSWNTNWGENGTVRVAMGVNECGIEEAVHAGIPIIE	315	#N/A	14	Venom cathepsin b-like protein 1 n=1 Tax=Pristhesancus plagipennis TaxID=1955184 RepID=A0A1Q1NPA7_9HEMI	0	Venom_cathepsin_B-like_protein_1	0	Papain family cysteine protease	2e-53	Peptidase family C1 propeptide	5.2e-10	Peptidase family C1 propeptide	5.2e-10	cathepsin B	C1A protease	1	Venom C1A protease	complete	76609	3087.94	60	1.56306	1975.58	0.000506181	1975.58
Heteropteran venom protein family 2 protein 3, complete	53	30.59	30.59	38.07	P_clc24_contig_36	CTGGTGTGAAACACTCACAGACTTTCTCTTAACCCAGTTTTTATTGGATTTAAAGGAAGAAGGCGATAAATTTATTAATTTTTTTTTTTTTAATTATGGAGCAACATTTTTAATGAGTTCTACAAATTTTGAAGAAGTAAATACTACTTTTTTAAAAAAAAATGTTATTGCTTTTTATAGATTGACTGTATTAATTTGCTTCTTCTCTTTTAGATAACAACTTGTTAATCAGATTCTTTATTACACTTATAGGATTCTTAATTTTAACTTTTAACACTGTCGTTCTGTCGATTTCTTGATGCATATCAAAATCTAATACACCATCTTTAAGTCTAATGCAACTAAAGTTGATTATACCTATAGTAGTCTCTTTATAAATTAAATCAAGGCTTGAACAAC…	995	847	194	reverse	TTAATTTGCTTCTTCTCTTTTAGATAACAACTTGTTAATCAGATTCTTTATTACACTTATAGGATTCTTAATTTTAACTTTTAACACTGTCGTTCTGTCGATTTCTTGATGCATATCAAAATCTAATACACCATCTTTAAGTCTAATGCAACTAAAGTTGATTATACCTATAGTAGTCTCTTTATAAATTAAATCAAGGCTTGAACAACTTGTAAGTCCATGCTCTTCTGTTTCTGTGGTATTTGTGAACAGACAGAACTTAATGACTTTCAATTTACCAGGTAAGTTGCTACATATTTTGTCCACAGGAGCGATTGAGAAATTGAACTGAGCTACTTGTTGCTCTTGTACTGCTAAAGCGAATTGTAATTTCTTTTCAGTTGAGTAAATAGTGAAATT…	657	19	>Heteropteran venom protein family 2 protein 3, complete	MVPFKTLCILVLMGLILATWAQEIDEAALAAGEFEEVDIYFDSAEDETVTRGIFGKKKDRCSCTDKNSCGCCAKPRILGYKLRGCLNFTIYSTEKKLQFALAVQEQQVAQFNFSIAPVDKICSNLPGKLKVIKFCLFTNTTETEEHGLTSCSSLDLIYKETTIGIINFSCIRLKDGVLDFDMHQEIDRTTVLKVKIKNPISVIKNLINKLLSKREEAN	218	0.932	yes	yes	yes	QEIDEAALAAGEFEEVDIYFDSAEDETVTRGIFGKKKDRCSCTDKNSCGCCAKPRILGYKLRGCLNFTIYSTEKKLQFALAVQEQQVAQFNFSIAPVDKICSNLPGKLKVIKFCLFTNTTETEEHGLTSCSSLDLIYKETTIGIINFSCIRLKDGVLDFDMHQEIDRTTVLKVKIKNPISVIKNLINKLLSKREEAN	QEIDEAALAAGEFEEVDIYFDSAEDETVTRGIFGKKKDRCSCTDKNSCGCCAKPRILGYKLRGCLNFTIYSTEKKLQFALAVQEQQVAQFNFSIAPVDKICSNLPGKLKVIKFCLFTNTTETEEHGLTSCSSLDLIYKETTIGIINFSCIRLKDGVLDFDMHQEIDRTTVLKVKIKNPISVIKNLINKLLSKREEAN	197	6.095	10	U9-hexatoxin-Mg1a n=3 Tax=Lygus hesperus TaxID=30085 RepID=A0A0A9WL18_LYGHE	1e-29	Venom_protein_family_2_protein_4	3e-20	Domain of unknown function (DUF4773)	3.9e-15	#N/A	#N/A	#N/A	#N/A	Heteropteran venom protein family 2	Family 2	3	Heteropteran venom protein family 2 protein 3	complete	308250	15222	761	24.2878	626.735	0.00159557	626.735
Venom S1 protease 17, complete	54	29.99	30.28	47.56	P_T_contig49106	GTCCGTTTAAAATCATTAATATTGCAGGCTTTCGCCTTGAAATCTGCCGAAGAGTTTATTATTATATAAAAACAAAATATGCTTATGATACAGCTATTTGAAACAATGTTTTATACAATGATTTAGAAAATAATATAAAACCTAATTGTTAGGTGCCTAACATCAGGTGAACATCCCATTTTCAAAAAAAAAAAGTTCTATTAGAGTCTTTAAGTGTAAAGATAAAACTGCAACCTTCTCATTAATGCTGAAAATATTTATTAAATGCTCATCGGTCATAAATTTTAATTTACACATTTGATGTGAATTAAAGAAAAATTAATTAGCTGTACAGTTGATATAATCAGGGTAAAATGTACCACAGTTATCAACTCAAATGTTTTAATTCTCAATATAAGA…	2486	2466	1237	reverse	TCATTTCTTAGTGCACGTAAGAGATGGTTTTGTTTCTTGAATTTTTTTATGTATCCAATCGATAAAATAATAAATATCTGTATTAACACCTGGCATATCTTCTTTTGCACATCCCTTACCATAGGAAACCACACCTACTTGGGTATACCTATTAGTCTCTGGATCTAACAATACAATCGGCCCACCTGAATCACCTGAACAAGTGTCTTTGTCATGACCAAAAGTGCAAAACTGATGAGGATCTTCTAAACGTAATCTCTTGTAGAAAATAGCGCACTGTACAAAATCAATTACTTTCAAGTCTGCTTTCATGAGTACTCTTGATTGTTCTCCTTTGAAGGATAGTCTACCCCAACCCATTACTCTCACAAACTTTTCTTCCAAATCAATTTTTTTATT…	1233	19	>Venom S1 protease 17, complete	MEYSYLLWLFLAFTFVDSRTFNVKILPNGKAKELVPTSYNPDGVEETEWILETNENHKVRISCRMKVKDCFKATLTIDDGKKEYSYCGDKAVGHILRSSSKNRMVVSLMTRSAPNSAVCLASAVKSFVDFEEPVIDSSEAGIMPGEKETTCPCGWSTKNNARIVGGKEARINEFSFPVVIVRLDKKIAFCGGSIITAYHVLTAAHCTFTLNRAIPLVVGVGEHNLSTKKETNATQLIPVEKVINHEKFKTSEAQHDIAIMVLKEEIKFNKIVGPVCLPNKKIDLEEKFVRVMGWGRLSFKGEQSRVLMKADLKVIDFVQCAIFYKRLRLEDPHQFCTFGHDKDTCSGDSGGPIVLLDPETNRYTQVGVVSYGKGCAKEDMPGVNTDIYYFIDWIHKKIQ…	410	0.727	yes	yes	yes	RTFNVKILPNGKAKELVPTSYNPDGVEETEWILETNENHKVRISCRMKVKDCFKATLTIDDGKKEYSYCGDKAVGHILRSSSKNRMVVSLMTRSAPNSAVCLASAVKSFVDFEEPVIDSSEAGIMPGEKETTCPCGWSTKNNARIVGGKEARINEFSFPVVIVRLDKKIAFCGGSIITAYHVLTAAHCTFTLNRAIPLVVGVGEHNLSTKKETNATQLIPVEKVINHEKFKTSEAQHDIAIMVLKEEIKFNKIVGPVCLPNKKIDLEEKFVRVMGWGRLSFKGEQSRVLMKADLKVIDFVQCAIFYKRLRLEDPHQFCTFGHDKDTCSGDSGGPIVLLDPETNRYTQVGVVSYGKGCAKEDMPGVNTDIYYFIDWIHKKIQETKPSLTCTKK	RTFNVKILPNGKAKELVPTSYNPDGVEETEWILETNENHKVRISCRMKVKDCFKATLTIDDGKKEYSYCGDKAVGHILRSSSKNRMVVSLMTRSAPNSAVCLASAVKSFVDFEEPVIDSSEAGIMPGEKETTCPCGWSTKNNARIVGGKEARINEFSFPVVIVRLDKKIAFCGGSIITAYHVLTAAHCTFTLNRAIPLVVGVGEHNLSTKKETNATQLIPVEKVINHEKFKTSEAQHDIAIMVLKEEIKFNKIVGPVCLPNKKIDLEEKFVRVMGWGRLSFKGEQSRVLMKADLKVIDFVQCAIFYKRLRLEDPHQFCTFGHDKDTCSGDSGGPIVLLDPETNRYTQVGVVSYGKGCAKEDMPGVNTDIYYFIDWIHKKIQETKPSLTCTKK	392	8.01	14	Venom s1 protease 23 n=1 Tax=Pristhesancus plagipennis TaxID=1955184 RepID=A0A1Q1NPF9_9HEMI	0	Venom_S1_protease_23	0	Trypsin	1.2e-48	Domain of unknown function (DUF1986)	0.014	Trypsin-like peptidase domain	0.023	S1 protease	S1 protease	17	Venom S1 protease 17	complete	33762	667.298	179	2.28654	291.837	0.00342657	291.837
Heteropteran venom protein family 2 protein 4, complete	55	29.6	29.6	30.65	P_clc34_contig_1294	GGCATTTATATTTTAATTATATATTTAAATATTTACAAAACTTATTAAAATAAACGACTAAGCTTTCTTTTCAATAAATTTCTGCATTTCTTTACTCTTACCAAATAATCCTTTCAGTTTTTTAAATCCTTCTTTTAAATTTTTCCAAATTTTCTTCAAAAAGTTACTTTTAACATCAAATTTAACACCTTTTGCACCAATATATAATGTAAACATTGCCTGATCTTTCGTTGGTGGTACTTTATTATGTAATTGAAATTTTCCATCTTCCCATCTTATACAGTCAAATCTTACATGGAAGAAATCCGTAAGTGAAAATATAAAACAAGCTTCTGCAAATCTAGCTTGAATGCTTACATTTACATGCCAAATCCATATGCAGGCCTGTATTAGTTCTAA…	938	804	61	reverse	CTAAGCTTTCTTTTCAATAAATTTCTGCATTTCTTTACTCTTACCAAATAATCCTTTCAGTTTTTTAAATCCTTCTTTTAAATTTTTCCAAATTTTCTTCAAAAAGTTACTTTTAACATCAAATTTAACACCTTTTGCACCAATATATAATGTAAACATTGCCTGATCTTTCGTTGGTGGTACTTTATTATGTAATTGAAATTTTCCATCTTCCCATCTTATACAGTCAAATCTTACATGGAAGAAATCCGTAAGTGAAAATATAAAACAAGCTTCTGCAAATCTAGCTTGAATGCTTACATTTACATGCCAAATCCATATGCAGGCCTGTATTAGTTCTAATGGTGTAGGCAATGGATAGCAAATTTTGCCAAATCTGTAGGCGAGTTCTTTTCCAAG…	747	17	>Heteropteran venom protein family 2 protein 4, complete	MADSWKYGLLLLCLGAFLEYGDGGVIEKPRREYNEYELKVLEDLKAQAQSRGFFGLEKPECWFEDFTAACCIHTKFRTGEKKNGKEVMKPHRTCIEAGIDFSALKAFLRCHHDGKILGKELAYRFGKICYPLPTPLELIQACIWIWHVNVSIQARFAEACFIFSLTDFFHVRFDCIRWEDGKFQLHNKVPPTKDQAMFTLYIGAKGVKFDVKSNFLKKIWKNLKEGFKKLKGLFGKSKEMQKFIEKKA	248	0.759	yes	yes	yes	GVIEKPRREYNEYELKVLEDLKAQAQSRGFFGLEKPECWFEDFTAACCIHTKFRTGEKKNGKEVMKPHRTCIEAGIDFSALKAFLRCHHDGKILGKELAYRFGKICYPLPTPLELIQACIWIWHVNVSIQARFAEACFIFSLTDFFHVRFDCIRWEDGKFQLHNKVPPTKDQAMFTLYIGAKGVKFDVKSNFLKKIWKNLKEGFKKLKGLFGKSKEMQKFIEKKA	GVIEKPRREYNEYELKVLEDLKAQAQSRGFFGLEKPECWFEDFTAACCIHTKFRTGEKKNGKEVMKPHRTCIEAGIDFSALKAFLRCHHDGKILGKELAYRFGKICYPLPTPLELIQACIWIWHVNVSIQARFAEACFIFSLTDFFHVRFDCIRWEDGKFQLHNKVPPTKDQAMFTLYIGAKGVKFDVKSNFLKKIWKNLKEGFKKLKGLFGKSKEMQKFIEKKA	225	9.394	9	Venom protein family 2 protein 3 n=1 Tax=Pristhesancus plagipennis TaxID=1955184 RepID=A0A1Q1NPC5_9HEMI	1e-86	Venom_protein_family_2_protein_3	4e-92	Alpha-2-macroglobulin RAP, C-terminal domain	0.055	Alpha-2-macroglobulin RAP, C-terminal domain	0.055	#N/A	#N/A	Heteropteran venom protein family 2	Family 2	4	Heteropteran venom protein family 2 protein 4	complete	39578	2073.21	741	25.0867	82.6421	0.0121004	82.6421
Heteropteran venom protein family 2 protein 5, complete	56	29.27	29.27	42.66	P_clc34_contig_2608	TTTAATATTGTTTATTACTAAATTTCTATAAAGAAAATTCTACAAAATTTCTAATTATGCCTCTTCTAATTTATTTATAAGTACCTTTATTATTTTAGCGACCAAATGGAATGGGCTTTTAACTTTTAAATTAATTAGAGCATCATTTTCTGTTTTCGTATTCTCAATAAATGTTAATTGGTTATCTGCATACTTGAGACATTCAAAATTGAAATTAGCAATTAATATTTCCTCATATACTATATCTATGCTCAAGCATGAGGTTATTTCATTGGGTTTATCTTCATCTAAAGTTGTGCTCATACAGATTTCTAATTCTTTAACGTTCGCAATAGAACCACATATTTTCTCTAGCTGGCGTGCTGAAATCTTATGTTTGATCACAGGCTTGTTGGCTGC…	844	711	58	reverse	TTATGCCTCTTCTAATTTATTTATAAGTACCTTTATTATTTTAGCGACCAAATGGAATGGGCTTTTAACTTTTAAATTAATTAGAGCATCATTTTCTGTTTTCGTATTCTCAATAAATGTTAATTGGTTATCTGCATACTTGAGACATTCAAAATTGAAATTAGCAATTAATATTTCCTCATATACTATATCTATGCTCAAGCATGAGGTTATTTCATTGGGTTTATCTTCATCTAAAGTTGTGCTCATACAGATTTCTAATTCTTTAACGTTCGCAATAGAACCACATATTTTCTCTAGCTGGCGTGCTGAAATCTTATGTTTGATCACAGGCTTGTTGGCTGCTGAAAGGAAAACTTCAAAAGCTTTTTCTTCTGGAATTATTGAAATTTTTGCACA…	657	16	>Heteropteran venom protein family 2 protein 5, complete	MFKLDLLLMIFGASCLLFSQASILTDEEKRALADAPLIPVKFRGHSQVTGRSIEDTLRELKKKCKCQGKICGCCTEFEVSFLTVEGCAKISIIPEEKAFEVFLSAANKPVIKHKISARQLEKICGSIANVKELEICMSTTLDEDKPNEITSCLSIDIVYEEILIANFNFECLKYADNQLTFIENTKTENDALINLKVKSPFHLVAKIIKVLINKLEEA	218	0.766	yes	yes	yes	SILTDEEKRALADAPLIPVKFRGHSQVTGRSIEDTLRELKKKCKCQGKICGCCTEFEVSFLTVEGCAKISIIPEEKAFEVFLSAANKPVIKHKISARQLEKICGSIANVKELEICMSTTLDEDKPNEITSCLSIDIVYEEILIANFNFECLKYADNQLTFIENTKTENDALINLKVKSPFHLVAKIIKVLINKLEEA	SILTDEEKRALADAPLIPVKFRGHSQVTGRSIEDTLRELKKKCKCQGKICGCCTEFEVSFLTVEGCAKISIIPEEKAFEVFLSAANKPVIKHKISARQLEKICGSIANVKELEICMSTTLDEDKPNEITSCLSIDIVYEEILIANFNFECLKYADNQLTFIENTKTENDALINLKVKSPFHLVAKIIKVLINKLEEA	197	5.641	10	Venom protein family 2 protein 4 n=1 Tax=Pristhesancus plagipennis TaxID=1955184 RepID=A0A1Q1NPB9_9HEMI	1e-63	Venom_protein_family_2_protein_4	4e-69	Domain of unknown function (DUF4773)	2.5e-16	#N/A	#N/A	#N/A	#N/A	Heteropteran venom protein family 2	Family 2	5	Heteropteran venom protein family 2 protein 5	complete	110365	6425.13	1446	54.4068	118.094	0.00846781	118.094
Heteropteran venom protein family 2 protein 6, complete	57	29.1	29.29	38.74	P_clc34_contig_656	TTTTTTTTTATATAAAGCAAGAGCTCAGCATACATATATTTTAAGTAGTAAAATGAAATAAACTTTATTAAGATTGGTAGTGTATCTTTAATCCTCTGGTTTAAGTAACCATACTTTCATCTCGTCGCTCCTTCCAAACACTGCTTTGATTTTCAGCCAGACCTTTTCTAATGTTATCTTTGCTTTTTTTAAATAATGTTTTTGCACGTCTAAGGACACACCTTTAGTACCCATGTACAAACCGAAAATGGGTTGATCTTTTTTTGGTAATACTTTGTTATGAAGGGTGAACTGTCCATTATCCCAACGTATACAGTCAAATCTTACATGAAATACTTTTGCAAATGAGAATAAGAAGCATAATTCAGCATATTTCTTGCTTACGTTTACATCGACATG…	960	849	91	reverse	TTAATCCTCTGGTTTAAGTAACCATACTTTCATCTCGTCGCTCCTTCCAAACACTGCTTTGATTTTCAGCCAGACCTTTTCTAATGTTATCTTTGCTTTTTTTAAATAATGTTTTTGCACGTCTAAGGACACACCTTTAGTACCCATGTACAAACCGAAAATGGGTTGATCTTTTTTTGGTAATACTTTGTTATGAAGGGTGAACTGTCCATTATCCCAACGTATACAGTCAAATCTTACATGAAATACTTTTGCAAATGAGAATAAGAAGCATAATTCAGCATATTTCTTGCTTACGTTTACATCGACATGCCATATCCATACACATGCGCTTAACTGTTGCAATGGTGGTGGTAATGGCCAACAGATTTGACCAAATTTGTATTCCAATGCTCTGCC…	762	29	>Heteropteran venom protein family 2 protein 6, complete	MADFIKVMLFLLSCIILLTVSHGEITQSDVEPNYNEAAKGVMAELKARAQSRSVFDGFGKPKCWFEDFTGACCVSMRYKSVVKGKTPLTEKVDKHKACVEIGVEFTSLKSFVRITYDGEVLGRALEYKFGQICWPLPPPLQQLSACVWIWHVDVNVSKKYAELCFLFSFAKVFHVRFDCIRWDNGQFTLHNKVLPKKDQPIFGLYMGTKGVSLDVQKHYLKKAKITLEKVWLKIKAVFGRSDEMKVWLLKPED	253	0.9	yes	yes	yes	EITQSDVEPNYNEAAKGVMAELKARAQSRSVFDGFGKPKCWFEDFTGACCVSMRYKSVVKGKTPLTEKVDKHKACVEIGVEFTSLKSFVRITYDGEVLGRALEYKFGQICWPLPPPLQQLSACVWIWHVDVNVSKKYAELCFLFSFAKVFHVRFDCIRWDNGQFTLHNKVLPKKDQPIFGLYMGTKGVSLDVQKHYLKKAKITLEKVWLKIKAVFGRSDEMKVWLLKPED	EITQSDVEPNYNEAAKGVMAELKARAQSRSVFDGFGKPKCWFEDFTGACCVSMRYKSVVKGKTPLTEKVDKHKACVEIGVEFTSLKSFVRITYDGEVLGRALEYKFGQICWPLPPPLQQLSACVWIWHVDVNVSKKYAELCFLFSFAKVFHVRFDCIRWDNGQFTLHNKVLPKKDQPIFGLYMGTKGVSLDVQKHYLKKAKITLEKVWLKIKAVFGRSDEMKVWLLKPED	230	8.872	8	Venom protein family 2 protein 3 n=1 Tax=Pristhesancus plagipennis TaxID=1955184 RepID=A0A1Q1NPC5_9HEMI	4e-92	Venom_protein_family_2_protein_3	2e-97	Domain of unknown function (DUF4773)	0.0015	Interleukin-17 receptor extracellular region	0.036	#N/A	#N/A	Heteropteran venom protein family 2	Family 2	6	Heteropteran venom protein family 2 protein 6	complete	28268	1446.83	1301	43.0361	33.6189	0.0297452	33.6189
Venom S1 protease 18, complete	58	28.67	40.94	42.27	P_T_contig53259	GTAGAGAATATTTTCCAATATTTTCCAAATATATGCTGTTCAATGTGTCATTAATTCTTTAATTTTTTTTAAATTTTGTGACAAGTTTTCATTGATGGTTCCGTAGCTTGAATTATTTCTTGTATCCAATCATAATAATAAGATACAAGTGTTGATATCAAATATTTACCCCTACAATCATAACCTCGAGATACAAGAGATACTTGGGTATATCTGTTCGTGTCTTTATCAAGTCGTACTAATGGACCACCTGAATCACCACTGCAAAGTGAACTCGGTGTAGAAGTTGTACAAACATCCCAATCTTGGCCACCACAGTAATATGGATCCATAACGACGCTTTTACCTTTTCTTAGATAATCTGAAGGATAACCATCTTCAGTATTACCCCAACCCATA…	1725	1682	72	reverse	TTAAATTTTGTGACAAGTTTTCATTGATGGTTCCGTAGCTTGAATTATTTCTTGTATCCAATCATAATAATAAGATACAAGTGTTGATATCAAATATTTACCCCTACAATCATAACCTCGAGATACAAGAGATACTTGGGTATATCTGTTCGTGTCTTTATCAAGTCGTACTAATGGACCACCTGAATCACCACTGCAAAGTGAACTCGGTGTAGAAGTTGTACAAACATCCCAATCTTGGCCACCACAGTAATATGGATCCATAACGACGCTTTTACCTTTTCTTAGATAATCTGAAGGATAACCATCTTCAGTATTACCCCAACCCATAATTGTCAGATACTTATTGATAATTGGAAACTTTTCTTTTTCAATACATATTGGTCCAACAATAGGAGT…	1614	25	>Venom S1 protease 18, complete	MLQLLFLFGGIVPILSQTVHNVKVSTSTPYEIGTPDYPTPMEGKDGVFIQWNFQVEKDEKVKLVCIDIRMVQTGEWTADCPHVYVSVEDGKGETKVCGSTVRDFVYISDGPSLKAKIVTSYKGGAIVKCFALNTGDPVPEEIVKLGPQDRIKAIEIRGDRESPLPHLYRMWVFESPPGIRISFQCDLSINNIKPICGWNALKFNNGKTEIEFCDHKHFVWFSKENKAKLKLQLDHYGYGYLRCLVQAVTGPKPDEYNNVKLEEVDSSEHGVTPGARKTSCKCGWANKRGARIIDGKETRVNEFPWMVYVDVTHETDDGSFNTFCGASIITPRHVLTAAHCLVFNSKVTKPENVKMTLALHDATKPTGKEIKINTERLFIRDLFLQKGLNHDDIAILFTK…	537	0.801	yes	yes	yes	QTVHNVKVSTSTPYEIGTPDYPTPMEGKDGVFIQWNFQVEKDEKVKLVCIDIRMVQTGEWTADCPHVYVSVEDGKGETKVCGSTVRDFVYISDGPSLKAKIVTSYKGGAIVKCFALNTGDPVPEEIVKLGPQDRIKAIEIRGDRESPLPHLYRMWVFESPPGIRISFQCDLSINNIKPICGWNALKFNNGKTEIEFCDHKHFVWFSKENKAKLKLQLDHYGYGYLRCLVQAVTGPKPDEYNNVKLEEVDSSEHGVTPGARKTSCKCGWANKRGARIIDGKETRVNEFPWMVYVDVTHETDDGSFNTFCGASIITPRHVLTAAHCLVFNSKVTKPENVKMTLALHDATKPTGKEIKINTERLFIRDLFLQKGLNHDDIAILFTKETIDFSTPIVGPICIE…	QTVHNVKVSTSTPYEIGTPDYPTPMEGKDGVFIQWNFQVEKDEKVKLVCIDIRMVQTGEWTADCPHVYVSVEDGKGETKVCGSTVRDFVYISDGPSLKAKIVTSYKGGAIVKCFALNTGDPVPEEIVKLGPQDRIKAIEIRGDRESPLPHLYRMWVFESPPGIRISFQCDLSINNIKPICGWNALKFNNGKTEIEFCDHKHFVWFSKENKAKLKLQLDHYGYGYLRCLVQAVTGPKPDEYNNVKLEEVDSSEHGVTPGARKTSCKCGWANKRGARIIDGKETRVNEFPWMVYVDVTHETDDGSFNTFCGASIITPRHVLTAAHCLVFNSKVTKPENVKMTLALHDATKPTGKEIKINTERLFIRDLFLQKGLNHDDIAILFTKETIDFSTPIVGPICIE…	521	6.58	18	Venom s1 protease 22 n=1 Tax=Pristhesancus plagipennis TaxID=1955184 RepID=A0A1Q1NPG8_9HEMI	0	Venom_S1_protease_22	0	Trypsin	2.6e-34	Trypsin	2.6e-34	Chymotrypsin family Peptidase-S1	0.00024	S1 protease	S1 protease	18	Venom S1 protease 18	complete	82269	2343.37	609	11.2113	209.018	0.00478427	209.018
Venom S1 protease 19, complete	59	28.54	69.81	47.08	P_clc34_contig_737	TTTTTTTTTAAAAATTTATTGTCTATTTTTCAGAAAGTATCATATTAACAAAGCGATTTTGTTTTCTTCTTTAAGTCTACAGCTTATTGCAGGTCATTTGTCCAGGAACAGTTTCTTGGATTTTAGTTTTAATCCAGTGAAGATATGCTGCAACAGAAGTTTGGATTGATGGTTTGTTGTCCATGCAATGAGGACCAAAAGATACAAGACCCACGAGAGTGAATCTATTAGTTTCTGGATCCAACCAGACTACTGGACCACCAGAATCTCCCTGGCAAGCAGTCTTGCCTCTTGAATGTGTACAAATTTGTGTAGCTGGAGATACAAGAACATGATATGGCCATGCTCTATTACATGTTTGCATATCCACAACTTTGACATTGACTTTTTGTGGAAGAG…	1187	1054	80	reverse	CTACAGCTTATTGCAGGTCATTTGTCCAGGAACAGTTTCTTGGATTTTAGTTTTAATCCAGTGAAGATATGCTGCAACAGAAGTTTGGATTGATGGTTTGTTGTCCATGCAATGAGGACCAAAAGATACAAGACCCACGAGAGTGAATCTATTAGTTTCTGGATCCAACCAGACTACTGGACCACCAGAATCTCCCTGGCAAGCAGTCTTGCCTCTTGAATGTGTACAAATTTGTGTAGCTGGAGATACAAGAACATGATATGGCCATGCTCTATTACATGTTTGCATATCCACAACTTTGACATTGACTTTTTGTGGAAGAGTAGTCATTGGGCCTTGGAATTGCATTGCTCCCCAACCAATAATTTTAACAGGTTTGTTAACCAGATTTATTGGACC…	978	34	>Venom S1 protease 19, complete	MLLLFLCGLLAAGSVFTQEELDFSGMLTRVQINNQVKWWPPPIVGGGAASPEEDSKEHGVSPGPRSTNCLCGWANKGAGRIIGGKVHGPNEYPFIAGVAHGHTPNKPHCGSIIISPWHIVTAAHCTAEAKTLFVTLGEYDRSGKAGKPIKIRVKRIIDHEAYHRILLRNDISLLLLEKPIAQTDNIGPACLPTGPINLVNKPVKIIGWGAMQFQGPMTTLPQKVNVKVVDMQTCNRAWPYHVLVSPATQICTHSRGKTACQGDSGGPVVWLDPETNRFTLVGLVSFGPHCMDNKPSIQTSVAAYLHWIKTKIQETVPGQMTCNKL	325	0.807	yes	yes	yes	QEELDFSGMLTRVQINNQVKWWPPPIVGGGAASPEEDSKEHGVSPGPRSTNCLCGWANKGAGRIIGGKVHGPNEYPFIAGVAHGHTPNKPHCGSIIISPWHIVTAAHCTAEAKTLFVTLGEYDRSGKAGKPIKIRVKRIIDHEAYHRILLRNDISLLLLEKPIAQTDNIGPACLPTGPINLVNKPVKIIGWGAMQFQGPMTTLPQKVNVKVVDMQTCNRAWPYHVLVSPATQICTHSRGKTACQGDSGGPVVWLDPETNRFTLVGLVSFGPHCMDNKPSIQTSVAAYLHWIKTKIQETVPGQMTCNKL	QEELDFSGMLTRVQINNQVKWWPPPIVGGGAASPEEDSKEHGVSPGPRSTNCLCGWANKGAGRIIGGKVHGPNEYPFIAGVAHGHTPNKPHCGSIIISPWHIVTAAHCTAEAKTLFVTLGEYDRSGKAGKPIKIRVKRIIDHEAYHRILLRNDISLLLLEKPIAQTDNIGPACLPTGPINLVNKPVKIIGWGAMQFQGPMTTLPQKVNVKVVDMQTCNRAWPYHVLVSPATQICTHSRGKTACQGDSGGPVVWLDPETNRFTLVGLVSFGPHCMDNKPSIQTSVAAYLHWIKTKIQETVPGQMTCNKL	308	8.478	10	Venom s1 protease 6 n=1 Tax=Pristhesancus plagipennis TaxID=1955184 RepID=A0A1Q1NPI8_9HEMI	3e-146	Venom_S1_protease_6	1e-151	Trypsin	3.4e-45	Domain of unknown function (DUF1986)	0.073	#N/A	#N/A	S1 protease	S1 protease	19	Venom S1 protease 19	complete	37297	1543.89	522	13.9652	110.553	0.00904547	110.553
Heteropteran venom protein family 2 protein 7, complete	60	28.29	28.58	57.54	P_clc34_contig_10250	TTTTTTTTTTTTTAATACTTTATCCTTTTGTATTTCTAATATATTGAAAAATATATAAAACCAAACAAAACTCTCAAACTATCAAACATGTTGAGTTAGGATACCATCTTTGTCAAGACGTATACAGTTCGGTTCAAATTTTACAATACCAGCAAGTTTTATTATAAAACAAGCATCAAAACTAAATGATGGTGGTTTATTATCAACATTAACATAGTAAGCATCAACACATGTAGTTAATTTTCCAAATTTACCAGGTAATGGTGCACATACTTGTCCGACAGTTAAATCACGACTAAAAACTAGTCGTCCATCGAAATGTAATTCAAAAGTGGCATCTACTTTCTTCGGAGATAGAAGAACTTTAGTACAGACATTATGAATTACTCCAATTAGTTT…	774	621	85	reverse	TCAAACATGTTGAGTTAGGATACCATCTTTGTCAAGACGTATACAGTTCGGTTCAAATTTTACAATACCAGCAAGTTTTATTATAAAACAAGCATCAAAACTAAATGATGGTGGTTTATTATCAACATTAACATAGTAAGCATCAACACATGTAGTTAATTTTCCAAATTTACCAGGTAATGGTGCACATACTTGTCCGACAGTTAAATCACGACTAAAAACTAGTCGTCCATCGAAATGTAATTCAAAAGTGGCATCTACTTTCTTCGGAGATAGAAGAACTTTAGTACAGACATTATGAATTACTCCAATTAGTTTAAACTTGATGCAGCATTCAATAAAACTTTCCTCTTCATTACATTTCGGTTGCAAATTTAGTGTTAGAAATTTGGAAGTTTT…	540	16	>Heteropteran venom protein family 2 protein 7, complete	MKLLMIIFLSMAATVLAVEKAPIPAIPVVKKPSVDVTKQVIEELRHMKTSKFLTLNLQPKCNEEESFIECCIKFKLIGVIHNVCTKVLLSPKKVDATFELHFDGRLVFSRDLTVGQVCAPLPGKFGKLTTCVDAYYVNVDNKPPSFSFDACFIIKLAGIVKFEPNCIRLDKDGILTQHV	179	0.919	yes	yes	yes	VEKAPIPAIPVVKKPSVDVTKQVIEELRHMKTSKFLTLNLQPKCNEEESFIECCIKFKLIGVIHNVCTKVLLSPKKVDATFELHFDGRLVFSRDLTVGQVCAPLPGKFGKLTTCVDAYYVNVDNKPPSFSFDACFIIKLAGIVKFEPNCIRLDKDGILTQHV	VEKAPIPAIPVVKKPSVDVTKQVIEELRHMKTSKFLTLNLQPKCNEEESFIECCIKFKLIGVIHNVCTKVLLSPKKVDATFELHFDGRLVFSRDLTVGQVCAPLPGKFGKLTTCVDAYYVNVDNKPPSFSFDACFIIKLAGIVKFEPNCIRLDKDGILTQHV	162	7.894	8	Uncharacterized protein n=1 Tax=Lygus hesperus TaxID=30085 RepID=A0A0A9X7N8_LYGHE	2e-07	Venom_protein_family_2_protein_3	9e-12	Domain of unknown function (DUF4773)	1.8e-06	#N/A	#N/A	#N/A	#N/A	Heteropteran venom protein family 2	Family 2	7	Heteropteran venom protein family 2 protein 7	complete	25820	1639.11	220	9.02629	181.593	0.00550682	181.593
Venom S1 protease with CUB domain 7, complete	61	27.76	27.76	62	P_clc44_contig_520	GTACCTGTATCTTGTCTGTTTGGCAAAATAATAGGGAAATGGAATGACTTGTTGACTTCTTGAAACAATTTTACATGCATGCTGATGAGCCCTCTCCATGTTCTCTACAGGTTAGAGTTGACTCGCACTGCCAGGACAGTGCTCAGTGTTCTTTTTCTCTTGATAATGACTTAAGGACACCTCTCATGGGCGCCTGTAACAATGTCTACTATGGATTATCCCTCTTTTTACTAAATATATCCCACATATGAATCCCTTTGCTTCCCTCTCATATGTCCTAGTGACTGATGAGTATGCTGTGTGGCCCAGCAACTTCACCTGGTGAAGCAGCGTTGCCTTTAATGGTATTCTATCTGTCTCTGGGAAAATAAGCTTATATTTCAGATGCCAACTAGTTTA…	1976	1488	739	reverse	CTAAAATTTAGTGTAATCTTGTACCAAACAGCGAACTGATCCAGGGTTGTTTTCATTCAACTGAACTCTAATTTTAGCCAAATTCTTGCTGGAATATACTACTAATTTTTCGGTTTTACAGTATTCATTTTTCCTTTCACCATCGTCAATAGTTAAAAGTTCCCTATAGCACTGTCCATTCACAGGTCCTGAAAGAGCTAATGTACAATGGAATGAAATCCTTGATCCAGGAGTACTTGTTAGTGTCCACGTCCAGTCACGAATTGGTAAAGGTACTTTTGGTGGTGCTTCAATGACTAGTGGATCAGCGCCTGGTCGTAATACTACAGGTAGCTCAAATAGTTCTTTGGTATTGTATGCTGTACATTTTACAAAACCACTTCCATCTTTTGACACCAA…	753	15	>Venom S1 protease with CUB domain 7, complete	MHVWYLLVILSSLGCIYGQEVYYKALLPGIPYEDIKSPKYPIDELPHDTSIQWNLVVRADSTIRVLCDDIRMTQNEPWTDDCTHVYLSFDEGNGETKICGDKKGGYQYRSTGPNLFVRLVSKDGSGFVKCTAYNTKELFELPVVLRPGADPLVIEAPPKVPLPIRDWTWTLTSTPGSRISFHCTLALSGPVNGQCYRELLTIDDGERKNEYCKTEKLVVYSSKNLAKIRVQLNENNPGSVRCLVQDYTKF	250	0.847	yes	yes	yes	QEVYYKALLPGIPYEDIKSPKYPIDELPHDTSIQWNLVVRADSTIRVLCDDIRMTQNEPWTDDCTHVYLSFDEGNGETKICGDKKGGYQYRSTGPNLFVRLVSKDGSGFVKCTAYNTKELFELPVVLRPGADPLVIEAPPKVPLPIRDWTWTLTSTPGSRISFHCTLALSGPVNGQCYRELLTIDDGERKNEYCKTEKLVVYSSKNLAKIRVQLNENNPGSVRCLVQDYTKF	QEVYYKALLPGIPYEDIKSPKYPIDELPHDTSIQWNLVVRADSTIRVLCDDIRMTQNEPWTDDCTHVYLSFDEGNGETKICGDKKGGYQYRSTGPNLFVRLVSKDGSGFVKCTAYNTKELFELPVVLRPGADPLVIEAPPKVPLPIRDWTWTLTSTPGSRISFHCTLALSGPVNGQCYRELLTIDDGERKNEYCKTEKLVVYSSKNLAKIRVQLNENNPGSVRCLVQDYTKF	232	5.896	8	Venom s1 protease with cub domain 4 n=2 Tax=Pristhesancus plagipennis TaxID=1955184 RepID=A0A1Q1NPJ4_9HEMI	2e-59	Venom_S1_protease_with_CUB_domain_4	7e-65	CUB domain	1.3e-06	CUB domain	1.3e-06	Immunoglobulin domain	0.081	S1 protease with CUB domain	S1 protease	7	Venom S1 protease with CUB domain 7	complete	9884	245.776	208374	3348.76	0.073393	13.6253	13.6253
Venom pacifastin 2, complete	62	26.58	27.58	58.27	P_T_contig92718	ATTTGTTATAAAAGAGCTATTTTATCAATGAGAATATAGTTTTATCATTAAATGAACTAAACTTTTCTTCAATATGAAAACTGCTCTGTTTCTTTTATTTGCGCTGGTTTTTATAGCAGTTGAAGCGAGATTTTGTACTCCAGGCCAAAGGATACGTGCACCTGATGGCTGTAATTGGTGCCGTTGTACGAAAGGTGGAAGGATAGGCGGATGTACAAAAATGTTTTGTCGCAAAAACCTCGTTAAAATGGATTGTAAACCTGGTAAAAAATTTAAAATTGATTGCAACACATGCATATGTTCCAAAGAAGGTAAAGCGGCTGCTTGTACACAAAAATTGTGCCTTAAAAAAAGGCCTAAAAGGAGTCTTATAAATATTGAGAAAAGCGAAAGAAATTG…	746	74	490	forward	ATGAAAACTGCTCTGTTTCTTTTATTTGCGCTGGTTTTTATAGCAGTTGAAGCGAGATTTTGTACTCCAGGCCAAAGGATACGTGCACCTGATGGCTGTAATTGGTGCCGTTGTACGAAAGGTGGAAGGATAGGCGGATGTACAAAAATGTTTTGTCGCAAAAACCTCGTTAAAATGGATTGTAAACCTGGTAAAAAATTTAAAATTGATTGCAACACATGCATATGTTCCAAAGAAGGTAAAGCGGCTGCTTGTACACAAAAATTGTGCCTTAAAAAAAGGCCTAAAAGGAGTCTTATAAATATTGAGAAAAGCGAAAGAAATTGCAAACCTGGCCAGAATTACATGTCCAAGGATAGATGTAAAAAATGTGTCTGTATGAAAGATGGAAATTCAGCA…	420	15	>Venom pacifastin 2, complete	MKTALFLLFALVFIAVEARFCTPGQRIRAPDGCNWCRCTKGGRIGGCTKMFCRKNLVKMDCKPGKKFKIDCNTCICSKEGKAAACTQKLCLKKRPKRSLINIEKSERNCKPGQNYMSKDRCKKCVCMKDGNSACTKVKC	139	0.9	yes	yes	yes	RFCTPGQRIRAPDGCNWCRCTKGGRIGGCTKMFCRKNLVKMDCKPGKKFKIDCNTCICSKEGKAAACTQKLCLKKRPKRSLINIEKSERNCKPGQNYMSKDRCKKCVCMKDGNSACTKVKC	RFCTPGQRIRAPDGCNWCRCTKGGRIGGCTKMFCRKNLVKMDCKPGKKFKIDCNTCICSKEGKAAACTQKLCLKKRPKRSLINIEKSERNCKPGQNYMSKDRCKKCVCMKDGNSACTKVKC	121	9.933	18	Putative pacifastin inhibitor lcmii with vwf domain protein n=2 Tax=Rhodnius prolixus TaxID=13249 RepID=R4FNR7_RHOPR	3e-17	Venom_pacifastin-like-protein_1	7e-17	Pacifastin inhibitor (LCMII)	1.9e-26	Pacifastin inhibitor (LCMII)	1.9e-26	Pacifastin inhibitor (LCMII)	1.9e-26	pacifastin	Pacifastin (3 domains)	2	Venom pacifastin 2	complete	25112	1654	376	16.0058	103.338	0.00967701	103.338
Venom pacifastin domain peptide Pr11a, complete	63	26.18	51.37	81.44	P_clc34_contig_73	TTTTTTTTTTTTCTTTTATAAATATATTTTATTTATCTTTCTTAATCATTGTAATTGTTTTACATTATTTATTTTATGATCTATGAAGGTAAGTTAAAAATTTATTATAGTAATAATGAAAGTAATGCTTATTAAGTTTAGAGGGGGGGGGGAGGCTTAACTTCTAACTATCAATTTAGGTGTGTTAACGGGGGCCAGAAGCTCATACTTTACTTAAATAATTTTTTTAACAAATGTAAATTTAGTGGCTATACAGCGGGACTCGAACCGGGGAACCTCCCCAGTTACAAGTTCAACGCTCTAACCACTACACTTTACCAGTATATTACAGTAGTAATAATTTCAAAATTGTTATTTAATGATTTCCATTTGAATTATTAATAATCAGCTAATAGTACT…	911	759	469	reverse	TTACAAGCACAATTTCGATGTACATAATGCGTTCTTACCATCATCGGAACATTTACATGTGTTGCAACCATCTTTGTGCTTAAAAGTTGTTCCAGGTTTACAAGACTTTTCAATGGTTCTTGGTGGGCACATCATTTTTGTACAAGCCATTAAAATTCCTTTTTCTGAACAGCGGCAATGGTTGCACCCATCCGGTGCTAAAACCGTTTGGCCTGGTTTGGAACAAGCTCTCGACATTTTCCCTTCAACTGCTATAAAAGCTAAAGCAAATACAAGAAATAGTGCAGTTTTCAT	294	60	>Venom pacifastin domain peptide Pr11a, complete	MKTALFLVFALAFIAVEGKMSRACSKPGQTVLAPDGCNHCRCSEKGILMACTKMMCPPRTIEKSCKPGTTFKHKDGCNTCKCSDDGKNALCTSKLCL	97	0.815	yes	yes	yes	KMSRACSKPGQTVLAPDGCNHCRCSEKGILMACTKMMCPPRTIEKSCKPGTTFKHKDGCNTCKCSDDGKNALCTSKLCL	SRACSKPGQTVLAPDGCNHCRCSEKGILMACTKMMCPPRTIEKSCKPGTTFKHKDGCNTCKCSDDGKNALCTSKLCL	77	8.153	12	Uncharacterized protein n=1 Tax=Phlebotomus papatasi TaxID=29031 RepID=A0A1B0DFD1_PHLPP	2e-14	Venom_pacifastin-like-protein_1	9e-15	Pacifastin inhibitor (LCMII)	2e-19	Pacifastin inhibitor (LCMII)	2e-19	TILa domain	0.019	pacifastin domain peptide	Pacifastin (2 domains)	Pr11a	Venom pacifastin domain peptide Pr11a	complete	123667	6670.04	133112	4640.09	1.43748	0.695661	1.43748
Heteropteran venom family 8-like peptide Pr8a, complete	64	25.9	25.9	74.53	P_clc29_contig_825	TTTCTTTTTTCATGTGATCTGTCATCACCTGTGGAGTTTTTACTGTCTGTTGGATGGTTATTTGAGTTTATTGCATTTATTTGATATATTTTATTACATGTATATACGTTAACACTTCTAAGGACTTAAGGGATCTAGGGAGTAATAGTACTAAAGGGCAAACAAAGAGGGAACTAATAAAATTTGAATTTTAGGGCAAAATAATTTTAATCTTCTGTTTAAATGAATTTATTTTTTCAAATGAATATTCTAGGCTATAGTTTTACAAATAGTCTATACAGTTTAACCACTATATTTTTGTGTTAAACTATTAAATTCAGCCATTTCTTCAGCTGATAATTTTCCACTTGTTGATATGCTTACTGATCCATGACAATTAACCATAGAAGCACCATGTTT…	803	603	286	reverse	TTAACCACTATATTTTTGTGTTAAACTATTAAATTCAGCCATTTCTTCAGCTGATAATTTTCCACTTGTTGATATGCTTACTGATCCATGACAATTAACCATAGAAGCACCATGTTTACTGCTGACAATGATACAACTGCTATCTTCAACTGGTCTGTACACTGTGCAACATTTTGAACGTTCTAATACTGTTGCTTTTGTTAAATCAACTATTTTATTATCTAAACGTATTTCTGTTACACCATTGTTAGACGTGGTAGATACATTTGTTGACAAGACCATCTGCAGTAGAAATGGAAGTAGAAATGCAATAGGGCTCAT	321	17	>Heteropteran venom family 8-like peptide Pr8a, complete	MSPIAFLLPFLLQMVLSTNVSTTSNNGVTEIRLDNKIVDLTKATVLERSKCCTVYRPVEDSSCIIVSSKHGASMVNCHGSVSISTSGKLSAEEMAEFNSLTQKYSG	106	0.846	yes	yes	yes	TNVSTTSNNGVTEIRLDNKIVDLTKATVLERSKCCTVYRPVEDSSCIIVSSKHGASMVNCHGSVSISTSGKLSAEEMAEFNSLTQKYSG	TNVSTTSNNGVTEIRLDNKIVDLTKATVLERSKCCTVYRPVEDSSCIIVSSKHGASMVNCHGSVSISTSGKLSAEEMAEFNSLTQKYSG	89	6.755	4	Venom protein family 8 protein 1 n=1 Tax=Pristhesancus plagipennis TaxID=1955184 RepID=A0A1Q1NPD7_9HEMI	2e-16	Venom_protein_family_8_protein_1	8e-22	#N/A	#N/A	#N/A	#N/A	#N/A	#N/A	peptide, heteropteran venom family 8-like	Peptide (other)	Pr8a	Heteropteran venom family 8-like peptide Pr8a	complete	1563	95.6393	1841857	72839.6	0.00131301	761.608	761.608
Venom S1 protease 20, complete	66	24.39	26.81	27.83	P_clc44_contig_134	CTACCATGTCACCAGGTAACATCAGCCTCTCTGTTTATACACACTCAACAACGAGTAGTATTAAACCTGGTACTCTCAAAATTGTCCTTGTAATCATTACATCGGAGTTCTTTATATAATTGCATAATTCTCTGAAATTACTAAGCACTGATATTATTTACACTTTGCCACAGGTAGCCACTGTTGGATCAGTACGATTAATTATTTCCTGAATCCATTCATAGAAATAAGCGATAAGTGTAGATAATGAAGCAGTACTTTTGCAGTCATCATGCCCTCTTGAAACTAATGATACTTGGGTATACCTATTTGTTTCAGGATTAAGCCATACCAATGGACCACCAGAGTCTCCACTACAAGTTGCACTTGGTGAAGTCATTGTACAAACATCCCAGATAT…	1959	1777	161	reverse	TTACACTTTGCCACAGGTAGCCACTGTTGGATCAGTACGATTAATTATTTCCTGAATCCATTCATAGAAATAAGCGATAAGTGTAGATAATGAAGCAGTACTTTTGCAGTCATCATGCCCTCTTGAAACTAATGATACTTGGGTATACCTATTTGTTTCAGGATTAAGCCATACCAATGGACCACCAGAGTCTCCACTACAAGTTGCACTTGGTGAAGTCATTGTACAAACATCCCAGATATTACCACCGCATACACTTTGATCCATAACTCTTGCTTTAGATTTCCTCAAATAATTTGATGCTTTAAATTCTTCAGTTAAACCCCATCCCATAATAATAATACGTCGGTTAATTACAGGAAGTTCTTCTGGTTCAATACATATTGGACCAATATAATT…	1620	14	>Venom S1 protease 20, complete	MYRIKMLQLLFVCLICIHLSSCLKIYNVVIERGQPYKFKNENYPKLLENAENKIEYNFVADGEKSQIKIVCDDIKMAQNSDWTKDCPNVYFSTVENDKSSKVCNESIDNFVQKSIGSKLTINIVTTSKGSISYKCTAFNNLEPKAEIVKLHPNGKAVMIGELPEPVPYYDHVWEFSSPKGTRMSFQCVIGMAGITPVCGRNVFIFDDGEKINEYCESDYMVLFSKVNKARIRVQLDEAGDGYFECLAQAVTGPNANEYENVISIEVDSSEHGVTPGLKKTSCKCGWANKRGARIIQGKEARINEFPWMVYLEILHEVEELSWDSSCGASIITPRHILTAAHCLVAGKEVARPEHVQIVLGKHNSKISTKYERRVSCEEIFIRDIFHHKGISDHDIAIIF…	539	0.899	yes	yes	yes	LKIYNVVIERGQPYKFKNENYPKLLENAENKIEYNFVADGEKSQIKIVCDDIKMAQNSDWTKDCPNVYFSTVENDKSSKVCNESIDNFVQKSIGSKLTINIVTTSKGSISYKCTAFNNLEPKAEIVKLHPNGKAVMIGELPEPVPYYDHVWEFSSPKGTRMSFQCVIGMAGITPVCGRNVFIFDDGEKINEYCESDYMVLFSKVNKARIRVQLDEAGDGYFECLAQAVTGPNANEYENVISIEVDSSEHGVTPGLKKTSCKCGWANKRGARIIQGKEARINEFPWMVYLEILHEVEELSWDSSCGASIITPRHILTAAHCLVAGKEVARPEHVQIVLGKHNSKISTKYERRVSCEEIFIRDIFHHKGISDHDIAIIFTKEKIEFNNYIGPICIEPEELP…	LKIYNVVIERGQPYKFKNENYPKLLENAENKIEYNFVADGEKSQIKIVCDDIKMAQNSDWTKDCPNVYFSTVENDKSSKVCNESIDNFVQKSIGSKLTINIVTTSKGSISYKCTAFNNLEPKAEIVKLHPNGKAVMIGELPEPVPYYDHVWEFSSPKGTRMSFQCVIGMAGITPVCGRNVFIFDDGEKINEYCESDYMVLFSKVNKARIRVQLDEAGDGYFECLAQAVTGPNANEYENVISIEVDSSEHGVTPGLKKTSCKCGWANKRGARIIQGKEARINEFPWMVYLEILHEVEELSWDSSCGASIITPRHILTAAHCLVAGKEVARPEHVQIVLGKHNSKISTKYERRVSCEEIFIRDIFHHKGISDHDIAIIFTKEKIEFNNYIGPICIEPEELP…	517	5.871	19	Venom s1 protease 20 n=1 Tax=Pristhesancus plagipennis TaxID=1955184 RepID=A0A1Q1NPF8_9HEMI	0	Venom_S1_protease_20	0	Trypsin	7.1e-39	Chymotrypsin family Peptidase-S1	0.0013	Chymotrypsin family Peptidase-S1	0.0013	S1 protease	S1 protease	20	Venom S1 protease 20	complete	16974	425.738	1796	29.1138	14.6232	0.0683843	14.6232
Venom S1 protease 21, incomplete	67	23.89	24.94	38.26	P_clc44_contig_111	AAAAAAAAAATTCAGCAGTTGTAAACTTCAAAAAAATAAAATAAAAAATTCAGTTCGAAGATCGAATATCAGCTGGATTTACAGGATATTATTTCTTCTTAATCACTGCCCTTTTGAATTATTCATATTCCAAAGTTTCTGCATAATAGTATTTCGGTAGGTTAAGCGGTATGATGACATAAAGGTGCTAATTGTGAAGATAAAGAAGGTTAAATTAACCAACTTTCACTAACATACATCTGATTTTTACTTCAAATTAATATATAAAAAAATAATTTATTTGATTTTCTGAAAAACGGATGTGTCAATATTGTTTAAAATTTGTATTTCAACATAGCTACTGGTTTCATGATGGATACGGCAATAGGAAATTACTAGGAAAATTTTGAACGGGTAATT…	2275	2155	878	reverse	TCACACTTTGGTGCAAGTTACACCACGAGGATTAGAATTTTGAATTTCAAGTTGGATCCAGTCCCAAAAGTATGAAACATCAGTATTTACTGAGGGTATATCACCTGTACAACCCATGGAATGTGATACTAATGCACTCTGAGTATATCTGTTAGTCTCTGGATCTAGCCAGACTAGAGGACTTCCTGAATCACCTTTACAACTGCTCGTTTTATGTGCCCAAGTACATATATGGAATGGATCGTCCACTATCATGAAGTAATGATATTTAGCGTTGCAGATATTTATATCTACACCTTTAACGTATGTTACTTTAGCAATTGTCGAGAAGTAACCTTCATCGTCCACTCGTCCCCATCCCATCACTTTGATCCATTGATCTCTGACATCAAGTCGACC…	1281	13	>Venom S1 protease 21, incomplete	MFTSILISCYLVASVIGIRTIPITLVPGLDPYLLENPNYPKGSEAGIDINWIFDTQSPARISIHCTDFRFIKTEPCRESYVVINAGQPDEERLCGADYDYKKISQTSRMTIGYYGGKWGGGAMKCIVQATTTDNVYHYQGADPTGLDSGEAGFINRPGRRTTSCKCGWVNKNPARIYGGREVRPHEYPWLVALVSGEQRTMPMCGGSIITQFHVLTAAHCVTSKGKLTGGTYSVLVGEHDWQDDNNKARQVIKVKDVIIYGNYSSYVKDFDIAILNLEKEIQFSELVGPICLPRGRLDVRDQWIKVMGWGRVDDEGYFSTIAKVTYVKGVDINICNAKYHYFMIVDDPFHICTWAHKTSSCKGDSGSPLVWLDPETNRYTQSALVSHSMGCTGDIPSVN…	426	0.445	no	yes	no	#N/A	#N/A	#N/A	#N/A	#N/A	Venom s1 protease with cub domain 11 n=2 Tax=Pristhesancus plagipennis TaxID=1955184 RepID=A0A1Q1NPI4_9HEMI	0	Venom_S1_protease_with_CUB_domain_18	0	Trypsin	1.6e-42	CUB domain	2.7e-06	Trypsin-like peptidase domain	0.0005	S1 protease	S1 protease	21	Venom S1 protease 21	incomplete	59412	1283.17	374	5.22057	245.792	0.00406848	245.792
Venom lysozyme 1, complete	68	23.64	23.64	68.12	P_clc44_contig_269	TTTTTATTTAAATAAAAAATATTTATATATTGAATTAAAAATTAAATAAATACTGTACAGAATAAAAACAATTAATTTATTTTAAACAGTGAGCAACTGATGGGACTGATTTGTTTTTGCAACGGTTCTTCCAACCGTACCATGCGTTGAAACCTTGCCTCTTTTTAATTAATAAAGCACATTTAACGGCTGCTGTTATATCATCTTTTCTTAAATCTTCGCAAGACACTTTGCAGTCACCACCCTTGTGGCCATTTTTACACCAATAGCGATCGTTTATCTGGAACAATCCATGATCGTAGCTCTTGTTTGAATTTGGTCCTCCTTTAAGTTTCGTGTTTCTACTACTTTCAGATTCCACTAAGCACACCCAATTATCAATATCACCACGTGGAATTC…	687	493	80	reverse	TTATTTTAAACAGTGAGCAACTGATGGGACTGATTTGTTTTTGCAACGGTTCTTCCAACCGTACCATGCGTTGAAACCTTGCCTCTTTTTAATTAATAAAGCACATTTAACGGCTGCTGTTATATCATCTTTTCTTAAATCTTCGCAAGACACTTTGCAGTCACCACCCTTGTGGCCATTTTTACACCAATAGCGATCGTTTATCTGGAACAATCCATGATCGTAGCTCTTGTTTGAATTTGGTCCTCCTTTAAGTTTCGTGTTTCTACTACTTTCAGATTCCACTAAGCACACCCAATTATCAATATCACCACGTGGAATTCCTTTTGCCACTAGTTCTTTAGCTAATCCACATCTTGTGAATACTTTCGCCTGTGAAAGGCCAAATAGAAATAAAAG…	417	14	>Venom lysozyme 1, complete	MKVAFILLFLFGLSQAKVFTRCGLAKELVAKGIPRGDIDNWVCLVESESSRNTKLKGGPNSNKSYDHGLFQINDRYWCKNGHKGGDCKVSCEDLRKDDITAAVKCALLIKKRQGFNAWYGWKNRCKNKSVPSVAHCLK	138	0.918	yes	yes	yes	KVFTRCGLAKELVAKGIPRGDIDNWVCLVESESSRNTKLKGGPNSNKSYDHGLFQINDRYWCKNGHKGGDCKVSCEDLRKDDITAAVKCALLIKKRQGFNAWYGWKNRCKNKSVPSVAHCLK	KVFTRCGLAKELVAKGIPRGDIDNWVCLVESESSRNTKLKGGPNSNKSYDHGLFQINDRYWCKNGHKGGDCKVSCEDLRKDDITAAVKCALLIKKRQGFNAWYGWKNRCKNKSVPSVAHCLK	122	9.671	8	Putative lysozyme (Fragment) n=1 Tax=Panstrongylus megistus TaxID=65343 RepID=A0A069DNP6_9HEMI	4e-70	Venom_lysozyme_1	1e-40	C-type lysozyme/alpha-lactalbumin family	6e-29	#N/A	#N/A	#N/A	#N/A	lysozyme	Lysozyme	1	Venom lysozyme 1	complete	5735	410.175	47719	2205.78	0.185955	5.37765	5.37765
Heteropteran venom protein family 2 protein 8, complete	69	22.73	23.06	33.21	P_T_contig85704	AACCACTTGTGCATTAATTCAATAATTACAACTGAATAAACAATACAAGGGCACATGTTTAAAAAAAGGGGGTTCTATAATGAATCTTCATTGTTTGGAGCCGTTTACAACCATGGCAGATTGTTGGAAGCTAGGATTTTTTGCCTTGTGCTTGATAGCATTTCTTCCAAGCAATGAGGCCGAAGCAGCAAAACGAGAGTACAATGAAATTGAACGAATGGTTCTTCAAGATTTAAAAGCACAAACACAAGCACAATCGAGAGGTTTATTCGATAGATTGGAAAAACCAAAATGTTGGTTTGAAGATTTTACAGCGGCCTGCTGTATTAAAATGAAGTATAGAACTGGGGAAAAGGATAAAAAAGGAAAAGAAATTTTTGGAAAACACAGAGCTTGTGT…	1177	80	865	forward	ATGAATCTTCATTGTTTGGAGCCGTTTACAACCATGGCAGATTGTTGGAAGCTAGGATTTTTTGCCTTGTGCTTGATAGCATTTCTTCCAAGCAATGAGGCCGAAGCAGCAAAACGAGAGTACAATGAAATTGAACGAATGGTTCTTCAAGATTTAAAAGCACAAACACAAGCACAATCGAGAGGTTTATTCGATAGATTGGAAAAACCAAAATGTTGGTTTGAAGATTTTACAGCGGCCTGCTGTATTAAAATGAAGTATAGAACTGGGGAAAAGGATAAAAAAGGAAAAGAAATTTTTGGAAAACACAGAGCTTGTGTAGAAGCTGGTATTGAATTCAAAGCTCTAAAGGCATTCTTGCGTATAGTTTATGATGGCAAAGTACTCGGAAAGGAACTC…	789	14	>Heteropteran venom protein family 2 protein 8, complete	MNLHCLEPFTTMADCWKLGFFALCLIAFLPSNEAEAAKREYNEIERMVLQDLKAQTQAQSRGLFDRLEKPKCWFEDFTAACCIKMKYRTGEKDKKGKEIFGKHRACVEAGIEFKALKAFLRIVYDGKVLGKELAYSFGKFCWPLPEPLDQLNACVWLWHVDISIQKKYAEACFIFSFTSFVHVKIDCIRWENGSFKLHNRIVPKKDQAIFTFYMGVEGVKLEVKNNYLIKLWKTLQKVWEKIKVVFGKSKDMAAWVKKTYSN	262	0.598	yes	yes	yes	EAAKREYNEIERMVLQDLKAQTQAQSRGLFDRLEKPKCWFEDFTAACCIKMKYRTGEKDKKGKEIFGKHRACVEAGIEFKALKAFLRIVYDGKVLGKELAYSFGKFCWPLPEPLDQLNACVWLWHVDISIQKKYAEACFIFSFTSFVHVKIDCIRWENGSFKLHNRIVPKKDQAIFTFYMGVEGVKLEVKNNYLIKLWKTLQKVWEKIKVVFGKSKDMAAWVKKTYSN	EAAKREYNEIERMVLQDLKAQTQAQSRGLFDRLEKPKCWFEDFTAACCIKMKYRTGEKDKKGKEIFGKHRACVEAGIEFKALKAFLRIVYDGKVLGKELAYSFGKFCWPLPEPLDQLNACVWLWHVDISIQKKYAEACFIFSFTSFVHVKIDCIRWENGSFKLHNRIVPKKDQAIFTFYMGVEGVKLEVKNNYLIKLWKTLQKVWEKIKVVFGKSKDMAAWVKKTYSN	228	9.345	8	Venom protein family 2 protein 3 n=1 Tax=Pristhesancus plagipennis TaxID=1955184 RepID=A0A1Q1NPC5_9HEMI	1e-138	Venom_protein_family_2_protein_3	4e-144	YopX protein	0.058	MORF4 family-associated protein1	0.061	#N/A	#N/A	Heteropteran venom protein family 2	Family 2	8	Heteropteran venom protein family 2 protein 8	complete	152060	6347.92	1322	35.6683	177.971	0.00561889	177.971
Venom S1 protease 22, complete	70	22.22	31.67	41.32	P_clc34_contig_10996	TGAAAATTTTAGTAAAAAACAGTGAAATTCGACTGCTTTGAAGAGCAACATCTACTGCGTGATAACGGACTGCAGCCATATTGGATTACGTCATCGTGACGTCATGGAAAATTTTCTAGACTTGTCCAAACATTCTGAAATTGAATCCATCCTAACGAAAACTTTATTTCTTCAGATAAAATATCCTATATGAAAATAAATTCAATTTATGTACTGCACATTATCCCCAAACTTTCCTTCCAATATATTTCGCTCTCTGCTTAAAAGTTGTTTATCACATTATTCCCAAACAGTGTCTCAATCTGACTGCAATAAATACTTTAATGAAGAAGCAAGGCCTCTTTATGTGCAAGACGAAAAACAAGTTTTGAATTGTTAGAAGTTTCAGAGTAGCTATAG…	3494	3320	2094	reverse	TTAAACGCAGACTTCGTGAGGAACAGTTTCAGCAATAACTTTTTTTATCCAGTCCATAAAATAGCTAACATCGCTGTTAACTGCAGGATCTGTAGAACCACAAACTCTCCCAAAAGAAACTACAGCTACCTGAGTAAATCTATTGGTTTCAGGATCCCTCCATACTAATGGACCACCGGAATCACCTTGGCATGAATCTCTGTTGGGAGCCCATGTACAAATTTGATACGGATTCTTCGTTTCTACATAAGAATACATTGATCTACAAATATCTAGGTCTATCACTCGTAGATGGACTTTGCGTAAGACTGTAGAAGAAGGACCCTTAGATATCAAACGACCCCATCCCATGACTTTGATATATTCTCCAAGCAAATTAGTCCTAGCGTTAGGTAAACA…	1230	19	>Venom S1 protease 22, complete	MTVWVILLITCAVATFSNAAVHNLVLKAREEKRMNHKSEEGTAETTWNLETCEGCKFVLSCYLYSKSCDDHLLTIFDGNSTFTHCGPRMIGSVWKNSIYNKMRVTIMTKGMTQGSMCHVAATKPYTNIQYEEIDSSEFGLGTGAKRQTSCKCGWANKSPGRIVGGKEALPNEYPFAVILKIKHDNLPLCGASIITPYHVLTASHCTYPFQTMALSVVVGEHDYNRPNENPFTKEIDVEKTIEHPKYEDRNLEYDIAIGLLKEKIIFNEAVGPVCLPNARTNLLGEYIKVMGWGRLISKGPSSTVLRKVHLRVIDLDICRSMYSYVETKNPYQICTWAPNRDSCQGDSGGPLVWRDPETNRFTQVAVVSFGRVCGSTDPAVNSDVSYFMDWIKKVIAETV…	405	0.649	yes	yes	yes	AVHNLVLKAREEKRMNHKSEEGTAETTWNLETCEGCKFVLSCYLYSKSCDDHLLTIFDGNSTFTHCGPRMIGSVWKNSIYNKMRVTIMTKGMTQGSMCHVAATKPYTNIQYEEIDSSEFGLGTGAKRQTSCKCGWANKSPGRIVGGKEALPNEYPFAVILKIKHDNLPLCGASIITPYHVLTASHCTYPFQTMALSVVVGEHDYNRPNENPFTKEIDVEKTIEHPKYEDRNLEYDIAIGLLKEKIIFNEAVGPVCLPNARTNLLGEYIKVMGWGRLISKGPSSTVLRKVHLRVIDLDICRSMYSYVETKNPYQICTWAPNRDSCQGDSGGPLVWRDPETNRFTQVAVVSFGRVCGSTDPAVNSDVSYFMDWIKKVIAETVPHEVCV	AVHNLVLKAREEKRMNHKSEEGTAETTWNLETCEGCKFVLSCYLYSKSCDDHLLTIFDGNSTFTHCGPRMIGSVWKNSIYNKMRVTIMTKGMTQGSMCHVAATKPYTNIQYEEIDSSEFGLGTGAKRQTSCKCGWANKSPGRIVGGKEALPNEYPFAVILKIKHDNLPLCGASIITPYHVLTASHCTYPFQTMALSVVVGEHDYNRPNENPFTKEIDVEKTIEHPKYEDRNLEYDIAIGLLKEKIIFNEAVGPVCLPNARTNLLGEYIKVMGWGRLISKGPSSTVLRKVHLRVIDLDICRSMYSYVETKNPYQICTWAPNRDSCQGDSGGPLVWRDPETNRFTQVAVVSFGRVCGSTDPAVNSDVSYFMDWIKKVIAETVPHEVCV	386	6.896	16	Venom s1 protease 29 n=1 Tax=Pristhesancus plagipennis TaxID=1955184 RepID=A0A1Q1NPG4_9HEMI	0	Venom_S1_protease_29	0	Trypsin	1.4e-49	CXC domain of E3 ubiquitin-protein ligase MSL2	4.6	CXC domain of E3 ubiquitin-protein ligase MSL2	4.6	S1 protease	S1 protease	22	Venom S1 protease 22	complete	27371	384.911	867	7.87995	48.8469	0.0204721	48.8469
Heteropteran venom protein family 5 protein 1, complete	72	20.45	20.45	57.87	P_clc34_contig_13	TAAAGTGTTTGTATGTGTATTTTACTTGCAAATAAACTAATTAATATGCGCACACATGTGTGACACAATTTGTATTTAAACTGCGATTTATTGGTGAAATTCCTAATTTTTATCGTTAATTAGAATATTGTCGCCATACAAAATGTTGTCTTTGTTTAAAGTTACCATTTTAGCATACACTGTGGCATTTGCCATTGGTTCTAAGCATTTTAATATTAATAAACAGATAGATGCTATCTTACCAAAGTTTAATGAACATCTCGTAGCAAGAAAGTTTCAAACAATACTTCTACCTGACTTTGGATTCTCAGCAGCTCCGGTTTTTATTGGAGTTACTCTTAAAGATTTGAGCACCCTTTATAGAACAGGAGATTGTGAAATATGGGCAGATGGTGGTAG…	853	143	790	forward	ATGTTGTCTTTGTTTAAAGTTACCATTTTAGCATACACTGTGGCATTTGCCATTGGTTCTAAGCATTTTAATATTAATAAACAGATAGATGCTATCTTACCAAAGTTTAATGAACATCTCGTAGCAAGAAAGTTTCAAACAATACTTCTACCTGACTTTGGATTCTCAGCAGCTCCGGTTTTTATTGGAGTTACTCTTAAAGATTTGAGCACCCTTTATAGAACAGGAGATTGTGAAATATGGGCAGATGGTGGTAGCTTAAAAATGAAGATGAATGTTGGACTCAAAGATATGGTCACGAATATCTACCTAGTTCCATATATGAGAGGTTCAGGTTCATTTGATTTTGTTGGCGCCAGTGCAGAAATAGGAATTACTTTAAGCCCAACTGGTACTAGT…	651	14	>Heteropteran venom protein family 5 protein 1, complete	MLSLFKVTILAYTVAFAIGSKHFNINKQIDAILPKFNEHLVARKFQTILLPDFGFSAAPVFIGVTLKDLSTLYRTGDCEIWADGGSLKMKMNVGLKDMVTNIYLVPYMRGSGSFDFVGASAEIGITLSPTGTSSCKTSWDYIKLTTLGTVTTHTANKEFDGKPPPEELNNEIIPYYNKYLNNNEMFSIKHLDHLIDICELDLVVKTFQEHKKLMGA	216	0.568	yes	yes	yes	SKHFNINKQIDAILPKFNEHLVARKFQTILLPDFGFSAAPVFIGVTLKDLSTLYRTGDCEIWADGGSLKMKMNVGLKDMVTNIYLVPYMRGSGSFDFVGASAEIGITLSPTGTSSCKTSWDYIKLTTLGTVTTHTANKEFDGKPPPEELNNEIIPYYNKYLNNNEMFSIKHLDHLIDICELDLVVKTFQEHKKLMGA	SKHFNINKQIDAILPKFNEHLVARKFQTILLPDFGFSAAPVFIGVTLKDLSTLYRTGDCEIWADGGSLKMKMNVGLKDMVTNIYLVPYMRGSGSFDFVGASAEIGITLSPTGTSSCKTSWDYIKLTTLGTVTTHTANKEFDGKPPPEELNNEIIPYYNKYLNNNEMFSIKHLDHLIDICELDLVVKTFQEHKKLMGA	197	6.328	3	Venom protein family 5 protein 1 n=1 Tax=Pristhesancus plagipennis TaxID=1955184 RepID=A0A1Q1NPD8_9HEMI	1e-78	Venom_protein_family_5_protein_1	5e-84	#N/A	#N/A	#N/A	#N/A	#N/A	#N/A	Heteropteran venom protein family 5	Family 5	1	Heteropteran venom protein family 5 protein 1	complete	20810	1198.72	53991	2010.02	0.596371	1.67681	1.67681
Venom S1 protease 23, complete	73	20.39	22.25	35.05	P_T_contig38641	TTTTTTTTGTTGTCATTATCGTATAAAACGACGTAATATTATTCTTCCACCATTCATTAACAGTGAGCACTTACATAAAAAATGTGGAAGTTTATAATAATACTTGCTCTATCTGTAGCATTAAGTTTATCTCAAGATGTAGATATAGATTCAAGTGAACATGGCGTAACTGAAGGTAAAGTTAAAACCAATTGTACTTGCGGTCTTTCAAACAAGAGTCCAAAACGAATCATTGGAGGAGAAGAATCTGGAGTGAATGAATGGCCCATGATGGTTGCTGTTATAGTAAAAAATTGGCGAAATATAACAGAAAATATGTTTACTTGCGGTGGTACTATTATTACACATCGACATATTATTACTGCTGGACATTGTCTTCATGATGATAAAGGACGACCA…	1084	82	1014	forward	ATGTGGAAGTTTATAATAATACTTGCTCTATCTGTAGCATTAAGTTTATCTCAAGATGTAGATATAGATTCAAGTGAACATGGCGTAACTGAAGGTAAAGTTAAAACCAATTGTACTTGCGGTCTTTCAAACAAGAGTCCAAAACGAATCATTGGAGGAGAAGAATCTGGAGTGAATGAATGGCCCATGATGGTTGCTGTTATAGTAAAAAATTGGCGAAATATAACAGAAAATATGTTTACTTGCGGTGGTACTATTATTACACATCGACATATTATTACTGCTGGACATTGTCTTCATGATGATAAAGGACGACCATATAAAGAAGAAGAACTTGGTTTTGTTTTAGGAGCTCATAATTTAAAGAAAATTGACTATAAAGATCCAAATATATTGAGA…	936	12	>Venom S1 protease 23, complete	MWKFIIILALSVALSLSQDVDIDSSEHGVTEGKVKTNCTCGLSNKSPKRIIGGEESGVNEWPMMVAVIVKNWRNITENMFTCGGTIITHRHIITAGHCLHDDKGRPYKEEELGFVLGAHNLKKIDYKDPNILRTAEKFIKHPKYKWAVTYDVAIVILPKIEFSKIIGPACLPTERFDFENKRLKIAGWGFIDPSGPISDVLKKTNLISQKLETCWNVYKHVIGAPLEIKDPYQACTSQPGTSPCRGDSGGPIMWVDPKTNRYMLVAVPSYAVYFCHLYPQVSSDASYFEPWIQQVISETYPEEKTCAKISS	311	0.904	yes	yes	yes	QDVDIDSSEHGVTEGKVKTNCTCGLSNKSPKRIIGGEESGVNEWPMMVAVIVKNWRNITENMFTCGGTIITHRHIITAGHCLHDDKGRPYKEEELGFVLGAHNLKKIDYKDPNILRTAEKFIKHPKYKWAVTYDVAIVILPKIEFSKIIGPACLPTERFDFENKRLKIAGWGFIDPSGPISDVLKKTNLISQKLETCWNVYKHVIGAPLEIKDPYQACTSQPGTSPCRGDSGGPIMWVDPKTNRYMLVAVPSYAVYFCHLYPQVSSDASYFEPWIQQVISETYPEEKTCAKISS	QDVDIDSSEHGVTEGKVKTNCTCGLSNKSPKRIIGGEESGVNEWPMMVAVIVKNWRNITENMFTCGGTIITHRHIITAGHCLHDDKGRPYKEEELGFVLGAHNLKKIDYKDPNILRTAEKFIKHPKYKWAVTYDVAIVILPKIEFSKIIGPACLPTERFDFENKRLKIAGWGFIDPSGPISDVLKKTNLISQKLETCWNVYKHVIGAPLEIKDPYQACTSQPGTSPCRGDSGGPIMWVDPKTNRYMLVAVPSYAVYFCHLYPQVSSDASYFEPWIQQVISETYPEEKTCAKISS	294	7.188	10	Venom s1 protease 25 n=2 Tax=Pristhesancus plagipennis TaxID=1955184 RepID=A0A1Q1NPF2_9HEMI	2e-136	Venom_S1_protease_24	7e-143	Trypsin	2e-31	Chymotrypsin family Peptidase-S1	0.014	Trypsin-like peptidase domain	0.058	S1 protease	S1 protease	23	Venom S1 protease 23	complete	24049	1090.09	266	7.79255	139.888	0.00714857	139.888
Venom S1 protease 24, complete	74	20.35	25.3	54.58	P_T_contig72625	AAAAATAATTTTTTGTTCAACACTTCATTTTTAAACTCTTTACTTAATTGGGCTAATCATACTTTTGAAATTATAGTTCAAGTAAGATGAAACTTATTTGGATATTCATTTTAACAGCAATCAAATTACATAGGTCACTGGCCGAGGAAGATTCTAGTGAATACGGAGTTACACCAGGCACTCGGAAAACAACATGCCCTTGTGGGCATCTTAATAAGGATCAGGCAAGGATTGTAGGTGGAAGAGAGACTGAAATAAATGAATTTCCTTTTATTGCTGGCATTAGAACCCAGTTCAGCCCTTTTGTATTTTGTGGAGGTACAATAATATCAGCCTATCATGTTCTCACTGCAGCTCACTGCATAGAACCTAGAAGACATGAAGATTTTGCTGTGGTTC…	1506	87	971	forward	ATGAAACTTATTTGGATATTCATTTTAACAGCAATCAAATTACATAGGTCACTGGCCGAGGAAGATTCTAGTGAATACGGAGTTACACCAGGCACTCGGAAAACAACATGCCCTTGTGGGCATCTTAATAAGGATCAGGCAAGGATTGTAGGTGGAAGAGAGACTGAAATAAATGAATTTCCTTTTATTGCTGGCATTAGAACCCAGTTCAGCCCTTTTGTATTTTGTGGAGGTACAATAATATCAGCCTATCATGTTCTCACTGCAGCTCACTGCATAGAACCTAGAAGACATGAAGATTTTGCTGTGGTTCTTGGCGATCATAATGTATACGACTCTGTGGATACAAAACATTCAATAGTATATAATATAAAGAAAGTAATTGAACATGAATTATAT…	888	13	>Venom S1 protease 24, complete	MKLIWIFILTAIKLHRSLAEEDSSEYGVTPGTRKTTCPCGHLNKDQARIVGGRETEINEFPFIAGIRTQFSPFVFCGGTIISAYHVLTAAHCIEPRRHEDFAVVLGDHNVYDSVDTKHSIVYNIKKVIEHELYDKQGLTEYDIALLTSEKEIKFSIFIEPACFPNSKINLVGQRVKVIGWGADYTNGPYSEILRKVNLNVVDLKKCDEYYTKIERTNPSQICTHTPNADSCQGDSGGPVVWRDPDTNRYILVGVVSYGDICGKSPGINTDVFYHRNWINKHMSETVPSSKRCTKI	295	0.824	yes	yes	yes	EEDSSEYGVTPGTRKTTCPCGHLNKDQARIVGGRETEINEFPFIAGIRTQFSPFVFCGGTIISAYHVLTAAHCIEPRRHEDFAVVLGDHNVYDSVDTKHSIVYNIKKVIEHELYDKQGLTEYDIALLTSEKEIKFSIFIEPACFPNSKINLVGQRVKVIGWGADYTNGPYSEILRKVNLNVVDLKKCDEYYTKIERTNPSQICTHTPNADSCQGDSGGPVVWRDPDTNRYILVGVVSYGDICGKSPGINTDVFYHRNWINKHMSETVPSSKRCTKI	EEDSSEYGVTPGTRKTTCPCGHLNKDQARIVGGRETEINEFPFIAGIRTQFSPFVFCGGTIISAYHVLTAAHCIEPRRHEDFAVVLGDHNVYDSVDTKHSIVYNIKKVIEHELYDKQGLTEYDIALLTSEKEIKFSIFIEPACFPNSKINLVGQRVKVIGWGADYTNGPYSEILRKVNLNVVDLKKCDEYYTKIERTNPSQICTHTPNADSCQGDSGGPVVWRDPDTNRYILVGVVSYGDICGKSPGINTDVFYHRNWINKHMSETVPSSKRCTKI	276	6.176	10	Venom s1 protease 16 n=1 Tax=Pristhesancus plagipennis TaxID=1955184 RepID=A0A1Q1NPG2_9HEMI	2e-176	Venom_S1_protease_16	0	Trypsin	2.8e-53	Trypsin-like peptidase domain	2.2e-06	Domain of unknown function (DUF1986)	5.6e-05	S1 protease	S1 protease	24	Venom S1 protease 24	complete	7793	254.257	60	1.26518	200.964	0.00497601	200.964
Venom S1 protease with CUB domain 8, complete	75	20.17	24.62	40.57	P_T_contig29536	CAATAAGAATAGAAAAATTAGTGTAAAATTGAAAAATCTTTCTTTATCATTTGAGAAAGATTGAAGTAAATGATGAAGTTTTCAATGCTACTTGTGGTATTTCTTATAAGTTGTTGCAGTAATGTGTTTGGGGATACAGAAAATATTTACATTAAAGTAGGAGATCCATCTTATGACAGTATTTACTATCCAACTTTACCTAAAAATTTTGAAAAAACATGGTCATTTACAACAGACGATAATGCTCGGATCAGTTTTCACTGTAAGGAGTTTCAAATTTCAAGAAGGGCAGTATGTAAAAATGAAGAGATATTAGTTGACACTGGACTATCAGAGAGGCAACTCTGTGGATCACAATTTGATATTCATATTATATCAAAGAAAAATAAAATGTCAATA…	1539	70	1341	forward	ATGATGAAGTTTTCAATGCTACTTGTGGTATTTCTTATAAGTTGTTGCAGTAATGTGTTTGGGGATACAGAAAATATTTACATTAAAGTAGGAGATCCATCTTATGACAGTATTTACTATCCAACTTTACCTAAAAATTTTGAAAAAACATGGTCATTTACAACAGACGATAATGCTCGGATCAGTTTTCACTGTAAGGAGTTTCAAATTTCAAGAAGGGCAGTATGTAAAAATGAAGAGATATTAGTTGACACTGGACTATCAGAGAGGCAACTCTGTGGATCACAATTTGATATTCATATTATATCAAAGAAAAATAAAATGTCAATAAAACTAAAAACAAGTAACGATGATGGATATATGAATTGTTTAGTGCAAGCTGTAACAGGACTTGATCAA…	1275	14	>Venom S1 protease with CUB domain 8, complete	MMKFSMLLVVFLISCCSNVFGDTENIYIKVGDPSYDSIYYPTLPKNFEKTWSFTTDDNARISFHCKEFQISRRAVCKNEEILVDTGLSERQLCGSQFDIHIISKKNKMSIKLKTSNDDGYMNCLVQAVTGLDQDQYKNIESVEIDSSEFGVQKGIKSTTCPCGWANKKTFQNLARIVNGKEAGKYEFPWMAAIRRDGAQFCGGAIITEYHVLTAAHCTVNKHDIELEVLVGTNIRWAELEGQRIKVKKIVENKYDKSKGHIHDISILVLEEKINFSEKVGPICLSPEIPNLVNKYITVMGWGYMQQFRSDLSDYLRKTNVRVVDFNTCNYKFNRKFDTKSPSRICTWSFDKDSCMGDSGGPLVWLDPETNRYTQVALVSYGKGCNTPNPKVNTAVSYYY…	424	0.873	yes	yes	yes	DTENIYIKVGDPSYDSIYYPTLPKNFEKTWSFTTDDNARISFHCKEFQISRRAVCKNEEILVDTGLSERQLCGSQFDIHIISKKNKMSIKLKTSNDDGYMNCLVQAVTGLDQDQYKNIESVEIDSSEFGVQKGIKSTTCPCGWANKKTFQNLARIVNGKEAGKYEFPWMAAIRRDGAQFCGGAIITEYHVLTAAHCTVNKHDIELEVLVGTNIRWAELEGQRIKVKKIVENKYDKSKGHIHDISILVLEEKINFSEKVGPICLSPEIPNLVNKYITVMGWGYMQQFRSDLSDYLRKTNVRVVDFNTCNYKFNRKFDTKSPSRICTWSFDKDSCMGDSGGPLVWLDPETNRYTQVALVSYGKGCNTPNPKVNTAVSYYYEWIREVVRDTSTGVATCTKIG…	DTENIYIKVGDPSYDSIYYPTLPKNFEKTWSFTTDDNARISFHCKEFQISRRAVCKNEEILVDTGLSERQLCGSQFDIHIISKKNKMSIKLKTSNDDGYMNCLVQAVTGLDQDQYKNIESVEIDSSEFGVQKGIKSTTCPCGWANKKTFQNLARIVNGKEAGKYEFPWMAAIRRDGAQFCGGAIITEYHVLTAAHCTVNKHDIELEVLVGTNIRWAELEGQRIKVKKIVENKYDKSKGHIHDISILVLEEKINFSEKVGPICLSPEIPNLVNKYITVMGWGYMQQFRSDLSDYLRKTNVRVVDFNTCNYKFNRKFDTKSPSRICTWSFDKDSCMGDSGGPLVWLDPETNRYTQVALVSYGKGCNTPNPKVNTAVSYYYEWIREVVRDTSTGVATCTKIG…	403	7.545	14	Venom s1 protease with cub domain 9 n=1 Tax=Pristhesancus plagipennis TaxID=1955184 RepID=A0A1Q1NPJ6_9HEMI	0	Venom_S1_protease_with_CUB_domain_9	0	Trypsin	5.5e-49	Domain of unknown function (DUF1986)	1.8e-06	CUB domain	2.3e-06	S1 protease with CUB domain	S1 protease	8	Venom S1 protease with CUB domain 8	complete	51005	1628.42	489	10.0901	161.387	0.00619627	161.387
Venom S1 protease 25, complete	76	19.95	36.77	39.75	P_clc44_contig_85	ACCATTTGTTTAAAAATAAATAAACATATAATAGGATAGACTATATAAATTTATATTTTATTATGGCATTCTTTTAACTATAATTATGTAATTAATCTAAAATAAATTGATACTATTAATTATATTGTAACTTTATTAAGTAATAAAACAAAATAAAATGAAAATATTTGTAAAGACTGTTCCCAATAAACGTAATAATTAAATATTTATAACAGATTCTCTTAGTTGCAGAGTTCAACATTCTTAGTGGTTTTAATCACTTTCTTTATCCAATCCATATAGAAAGCAACGTTACTGTTAACACCTGGATCAGTGGAAGCACATTTCCTACCAAAAGATACCACGGCTACTTGTTCAAACATGTTGGTTTGTGGGTTCAATCTGACCAATGGACCACCA…	1551	1439	225	reverse	TTAGTTGCAGAGTTCAACATTCTTAGTGGTTTTAATCACTTTCTTTATCCAATCCATATAGAAAGCAACGTTACTGTTAACACCTGGATCAGTGGAAGCACATTTCCTACCAAAAGATACCACGGCTACTTGTTCAAACATGTTGGTTTGTGGGTTCAATCTGACCAATGGACCACCAGAATCCCCTTGGCAAGAATCTTTAGCATTATTATATGTACAGATCTGTCTTATTTGAGTTGTATCTATACCATAGATGGTTTTACAGATATCAACATCTATAATTCTTACATTGACTTTTCTCAATACTGGTGATGCCTTACCGCCTTCTTCTTCATCTTTGGTTAAGCCCCATCCCATAACCTTAATGTATTCATTGAGTAGATTTTGCTGAGCTGATGG…	1218	21	>Venom S1 protease 25, complete	MLVLFVFIGVGSAINLNIASDGKNVFLKPKTGNGLVETQWILKAAKGCKLVMGCVFKTQSCKSAKLIIDVGGTFSQHCPEESMTVFNTSTKDIMSVTIENVGPNMAAYCHVKATKSYIDQPEIPIDSSEHGLITRAKKKTSCRCGWSNKSPKRIVGGNEAGINEYPFIVLLMETKTRFPFCGGSIITTRHVLTAAHCTYPNRDVDLSVLVGEHDIRTFKETPATKVIDVEKKLDHPDYNNITQIHDISLLLLKENIPLSDFVGPVCMPSAQQNLLNEYIKVMGWGLTKDEEEGGKASPVLRKVNVRIIDVDICKTIYGIDTTQIRQICTYNNAKDSCQGDSGGPLVRLNPQTNMFEQVAVVSFGRKCASTDPGVNSNVAFYMDWIKKVIKTTKNVELCN	399	0.878	yes	yes	yes	INLNIASDGKNVFLKPKTGNGLVETQWILKAAKGCKLVMGCVFKTQSCKSAKLIIDVGGTFSQHCPEESMTVFNTSTKDIMSVTIENVGPNMAAYCHVKATKSYIDQPEIPIDSSEHGLITRAKKKTSCRCGWSNKSPKRIVGGNEAGINEYPFIVLLMETKTRFPFCGGSIITTRHVLTAAHCTYPNRDVDLSVLVGEHDIRTFKETPATKVIDVEKKLDHPDYNNITQIHDISLLLLKENIPLSDFVGPVCMPSAQQNLLNEYIKVMGWGLTKDEEEGGKASPVLRKVNVRIIDVDICKTIYGIDTTQIRQICTYNNAKDSCQGDSGGPLVRLNPQTNMFEQVAVVSFGRKCASTDPGVNSNVAFYMDWIKKVIKTTKNVELCN	INLNIASDGKNVFLKPKTGNGLVETQWILKAAKGCKLVMGCVFKTQSCKSAKLIIDVGGTFSQHCPEESMTVFNTSTKDIMSVTIENVGPNMAAYCHVKATKSYIDQPEIPIDSSEHGLITRAKKKTSCRCGWSNKSPKRIVGGNEAGINEYPFIVLLMETKTRFPFCGGSIITTRHVLTAAHCTYPNRDVDLSVLVGEHDIRTFKETPATKVIDVEKKLDHPDYNNITQIHDISLLLLKENIPLSDFVGPVCMPSAQQNLLNEYIKVMGWGLTKDEEEGGKASPVLRKVNVRIIDVDICKTIYGIDTTQIRQICTYNNAKDSCQGDSGGPLVRLNPQTNMFEQVAVVSFGRKCASTDPGVNSNVAFYMDWIKKVIKTTKNVELCN	386	7.762	15	Venom serine protease 34 (Fragment) n=2 Tax=Pristhesancus plagipennis TaxID=1955184 RepID=A0A1Q1NP77_9HEMI	6e-171	Venom_S1_protease_11	0	Trypsin	7.8e-49	Domain of unknown function (DUF1986)	0.019	Trypsin-like peptidase domain	0.11	S1 protease	S1 protease	25	Venom S1 protease 25	complete	51952	1645.82	304	6.22428	264.42	0.00378186	264.42
Venom S1 protease with CUB domain 9, complete	77	19.71	23.57	30.77	P_clc24_contig_21	ATTTCATTTATTTATTTGCCTTTAACTTATTTTTTTTTAATTATATAAATACAGAATAAAAACATTTCTTCTTATTTTAAGTGAATTAAATGCATTAAAGAATCCTCAATTAGGAATGTTGTATCTTGAAATACAACAGAAACTTCCTCTGCAGATTTCAAATGAAACTTTGTAAAGACGTCTCATAAAATAAGGAATTGATAATATTTCTTTATTAGAATCTTTATTTGGTAAATCAAGTAATAATAAGACGAATTAAAGTTACATTTTTCGGCAGGTCATCATACCTGGCATGGATTCTGTAATAGTTTTTTGTATCCAGTCATAATGATACGGTACGTTAGCGTTGATTTTAGGAATGGCAGTATTACATCCTCGCCCCATTGATACTATGCCTAA…	2069	1863	265	reverse	TTACATTTTTCGGCAGGTCATCATACCTGGCATGGATTCTGTAATAGTTTTTTGTATCCAGTCATAATGATACGGTACGTTAGCGTTGATTTTAGGAATGGCAGTATTACATCCTCGCCCCATTGATACTATGCCTAACAACGTATATCTGTTTATCTCTGGATCCAGCCATACTACAGGTCCGCCAGAGTCTCCAAAACAAGAATCCCTATTTGATGCCCAAGTACATAATCTATCAGGACCTGAAGCGTCAAATTTTCGATACCAAAGAAATGAACAAGTAGTAAAATCAACAACTCTGATATGAGCTCTCATTAGTTGTTGTGGATATCGCCATTCTCCTTCTTTGCCAAGGTTACCCCAACCCATGACAGTGACATATTTGTGGTCCAGAGATAA…	1602	15	>Venom S1 protease with CUB domain 9, complete	MIILMVLLLVTVKASPSLIQKQNLKIAKGQVIDIKSPGYPDVAQTGTKVTWFLTGDIDTNLLLTCEDVRISPTPNCENGYFMVNDGEKGEKYCGAEHDLIIKSVSSTMKLEFDLTWAAGVVKCQVKAVEEEKQNLGDLSEEEIELEANGPSYDKIYFNQLPANIHLKWRFTTRPSNKISVYCTMINLAECELKRDYLIADDTVKVETICGNHYNKRVILSAANKLTLELRIGKSGAYRLDCLAQAVTGNKPFQYLNTVSEEIDSSEYGIRAGPKKTNCDCGWSAKSPARIVNGEEVSDGQYPWMVSVNHRGGHFCGGSILTEYHVLTAAHCTSSRVAKDFRVFIGTTNNTHAVRGQIIQVKKIIEADYKGDYNVNDIAMLVLKEKIHFTRRIGPVCLTP…	533	0.699	yes	yes	yes	SLIQKQNLKIAKGQVIDIKSPGYPDVAQTGTKVTWFLTGDIDTNLLLTCEDVRISPTPNCENGYFMVNDGEKGEKYCGAEHDLIIKSVSSTMKLEFDLTWAAGVVKCQVKAVEEEKQNLGDLSEEEIELEANGPSYDKIYFNQLPANIHLKWRFTTRPSNKISVYCTMINLAECELKRDYLIADDTVKVETICGNHYNKRVILSAANKLTLELRIGKSGAYRLDCLAQAVTGNKPFQYLNTVSEEIDSSEYGIRAGPKKTNCDCGWSAKSPARIVNGEEVSDGQYPWMVSVNHRGGHFCGGSILTEYHVLTAAHCTSSRVAKDFRVFIGTTNNTHAVRGQIIQVKKIIEADYKGDYNVNDIAMLVLKEKIHFTRRIGPVCLTPARLSLDHKYVTVMGWG…	SLIQKQNLKIAKGQVIDIKSPGYPDVAQTGTKVTWFLTGDIDTNLLLTCEDVRISPTPNCENGYFMVNDGEKGEKYCGAEHDLIIKSVSSTMKLEFDLTWAAGVVKCQVKAVEEEKQNLGDLSEEEIELEANGPSYDKIYFNQLPANIHLKWRFTTRPSNKISVYCTMINLAECELKRDYLIADDTVKVETICGNHYNKRVILSAANKLTLELRIGKSGAYRLDCLAQAVTGNKPFQYLNTVSEEIDSSEYGIRAGPKKTNCDCGWSAKSPARIVNGEEVSDGQYPWMVSVNHRGGHFCGGSILTEYHVLTAAHCTSSRVAKDFRVFIGTTNNTHAVRGQIIQVKKIIEADYKGDYNVNDIAMLVLKEKIHFTRRIGPVCLTPARLSLDHKYVTVMGWG…	517	7.211	18	Venom s1 protease with cub domain 5 n=1 Tax=Pristhesancus plagipennis TaxID=1955184 RepID=A0A1Q1NPK5_9HEMI	0	Venom_S1_protease_with_CUB_domain_5	0	Trypsin	1.6e-49	CUB domain	8.5e-10	CUB domain	8.5e-10	S1 protease with CUB domain	S1 protease	9	Venom S1 protease with CUB domain 9	complete	36253	860.947	117	1.79578	479.428	0.00208582	479.428
Venom S1 protease 26, complete	78	18.46	20.7	38.1	P_clc34_contig_7223	CTCATGTATTGTACATAAAAAGCACATTTAAACAAAATGAGAATTAAAATTCATATTGATGGTTTACTATTCCATTATCATAATTAAGGCAAAGTCTAAGATCACATTTCAGATCTTTTGTTCGGAAAAGTTACTTTAGAGCATACATAGTTTAATGTAGTCGTAGAGAAGAATTAAAAAAAAAAATCAGGCCCAGACATCAAATTCATCTATGTTATTCTAAAACATTTGTTATCGCTTAACTACATTTTAGCTTTCCGTTATGAGATTCTGGCATTTCAGGAACAGGTATGAACCCCAGGATGTGATTCTGCAATATTTTGTTGTATCCATTCTCTGTAAGCAAATACATCAGTCCAGACTCCTCCATGTTTAGTACCACATGATTTTCCAAAAGAG…	1229	1163	282	reverse	TCAGGAACAGGTATGAACCCCAGGATGTGATTCTGCAATATTTTGTTGTATCCATTCTCTGTAAGCAAATACATCAGTCCAGACTCCTCCATGTTTAGTACCACATGATTTTCCAAAAGAGACAATACCTACTACAACATACCTATTTACGGCTGGATTAAGGTAGAGCAATGGTCCTCCTGAATCACCCTTGCAGGAATCTTTATTCTCGGTATGTGTGCATATCTGCGTGGGTGGGTTTGTCTTGAGGTGGCTGTAGCTTTTAAGACAATACTCTAATGGAACAACATCCAAATCCACTTTCATTAGAACATTCGAGCCAGAACCTTTGGGAGCTGTGCGACCCCAGCCAGCTACTGTTACTTTCTTGCCAACCAGATCAAAATGTTCATAGGGCAA…	885	11	>Venom S1 protease 26, complete	MNSLLCGFTILVTIIVRFVTALNPEEYGIIEGRIKTNCSCGWSNRNVNRIIGGIEADMHEFPLIAALVTPRVMIGFCGGTIITEYHVLTAAHCFVPMKGRELAVSVGEHDLDRKNETPFTQVIPIARIIEHSKYNRLSQQHDIALAVLERPIKFNQQVGPACLPYEHFDLVGKKVTVAGWGRTAPKGSGSNVLMKVDLDVVPLEYCLKSYSHLKTNPPTQICTHTENKDSCKGDSGGPLLYLNPAVNRYVVVGIVSFGKSCGTKHGGVWTDVFAYREWIQQNIAESHPGVHTCS	294	0.85	yes	yes	yes	LNPEEYGIIEGRIKTNCSCGWSNRNVNRIIGGIEADMHEFPLIAALVTPRVMIGFCGGTIITEYHVLTAAHCFVPMKGRELAVSVGEHDLDRKNETPFTQVIPIARIIEHSKYNRLSQQHDIALAVLERPIKFNQQVGPACLPYEHFDLVGKKVTVAGWGRTAPKGSGSNVLMKVDLDVVPLEYCLKSYSHLKTNPPTQICTHTENKDSCKGDSGGPLLYLNPAVNRYVVVGIVSFGKSCGTKHGGVWTDVFAYREWIQQNIAESHPGVHTCS	LNPEEYGIIEGRIKTNCSCGWSNRNVNRIIGGIEADMHEFPLIAALVTPRVMIGFCGGTIITEYHVLTAAHCFVPMKGRELAVSVGEHDLDRKNETPFTQVIPIARIIEHSKYNRLSQQHDIALAVLERPIKFNQQVGPACLPYEHFDLVGKKVTVAGWGRTAPKGSGSNVLMKVDLDVVPLEYCLKSYSHLKTNPPTQICTHTENKDSCKGDSGGPLLYLNPAVNRYVVVGIVSFGKSCGTKHGGVWTDVFAYREWIQQNIAESHPGVHTCS	273	7.232	10	Venom s1 protease 17 n=1 Tax=Pristhesancus plagipennis TaxID=1955184 RepID=A0A1Q1NPH0_9HEMI	7e-159	Venom_S1_protease_17	3e-164	Trypsin	2.4e-53	Trypsin-like peptidase domain	0.0041	Domain of unknown function (DUF1986)	0.0062	S1 protease	S1 protease	26	Venom S1 protease 26	complete	5388	215.411	170	4.39263	49.0393	0.0203918	49.0393
Venom cystatin domain peptide Pr15a, complete	79	17.63	17.63	57.89	P_clc64_contig_775	TCAAAGTTGCCACAATAACTATGGCAAGGCTAACATATGCAGTTTTGCAGATCTTCACTTGATTTGTGCTCGGATTTATTAACTCAAAATTCTCCAATTTCGATACAAAAAAAAAATGTATTCATTAAAAACAATTATTAAGCTTTACATCCAAATTCTAGTACATTGTACCCTTCGTATTCCCAAGGGCGGCTAACATATGCAGTTTTGCAGATCTTCACTTGATTTGTGCTCGGATTTTTAACTTCAAACACCACTTTGTATTTGATTCCATTGACAACCTGTGTGGAAGCTTTAATAATTCTGACTAATTCATCTGGTGAATTTTTTGCCGCCATTACATGGGCTAAACTTTTTTTAATATCTTCTCTGTTTGGGTCAACTTCCACAGGACAACCA…	580	482	141	reverse	TTAAGCTTTACATCCAAATTCTAGTACATTGTACCCTTCGTATTCCCAAGGGCGGCTAACATATGCAGTTTTGCAGATCTTCACTTGATTTGTGCTCGGATTTTTAACTTCAAACACCACTTTGTATTTGATTCCATTGACAACCTGTGTGGAAGCTTTAATAATTCTGACTAATTCATCTGGTGAATTTTTTGCCGCCATTACATGGGCTAAACTTTTTTTAATATCTTCTCTGTTTGGGTCAACTTCCACAGGACAACCAGCGCAGACTTTAGGTGTTGCCTCAGCTAAATGTTGCAAACTAACAGCAACCACCATAAAAGCCAACAGTTTAACGGTAAACAT	345	9	>Venom cystatin domain peptide Pr15a, complete	MFTVKLLAFMVVAVSLQHLAEATPKVCAGCPVEVDPNREDIKKSLAHVMAAKNSPDELVRIIKASTQVVNGIKYKVVFEVKNPSTNQVKICKTAYVSRPWEYEGYNVLEFGCKA	114	0.873	yes	yes	yes	TPKVCAGCPVEVDPNREDIKKSLAHVMAAKNSPDELVRIIKASTQVVNGIKYKVVFEVKNPSTNQVKICKTAYVSRPWEYEGYNVLEFGCKA	TPKVCAGCPVEVDPNREDIKKSLAHVMAAKNSPDELVRIIKASTQVVNGIKYKVVFEVKNPSTNQVKICKTAYVSRPWEYEGYNVLEFGCKA	92	8.41	4	Venom cystatin-like protein 5 n=1 Tax=Pristhesancus plagipennis TaxID=1955184 RepID=A0A1Q1NPB3_9HEMI	5e-43	Venom_cystatin-like_protein_5	2e-48	Cystatin domain	6.4e-08	Aspartic acid proteinase inhibitor	0.00019	#N/A	#N/A	cystatin domain peptide	Cystatin	Pr15a	Venom cystatin domain peptide Pr15a	complete	5236	443.572	1419969	77746	0.0057054	175.272	175.272
Venom cystatin domain peptide Pr16a, complete	80	17.35	17.35	52.07	P_clc34_contig_1123	CTAATATCTAAAAGGAATTAATACATGTAATAAGATAAGAAAAGATAACTAAATCAGCGGGAATATATTCTCTTATATTTGCATAGCGTTACAGAATACACGCACAAACATACAAACAGGAATGTTTATAGTATTATCTTATTTATTTATTTGCTTTTACAATTAAATTGACGCGTATCAATAGCGGTTCCTTTTAATATAAATATAACATTGCATATTTTCACATCTTGTGATCCTTTCGATTTGGCTTCGAATGACAACATATATTTGATTCCATTCACTACCTGAGCGCTTCCTTTAATTATCTTGATTAGTTGAATATCTGCGTTTCTTTGACTGATTACTCTATTCAACATTCCAATCACTTTCGGATTATTCAGATAAGTTATTTGGGAAGTA…	707	512	150	reverse	TTATTTGCTTTTACAATTAAATTGACGCGTATCAATAGCGGTTCCTTTTAATATAAATATAACATTGCATATTTTCACATCTTGTGATCCTTTCGATTTGGCTTCGAATGACAACATATATTTGATTCCATTCACTACCTGAGCGCTTCCTTTAATTATCTTGATTAGTTGAATATCTGCGTTTCTTTGACTGATTACTCTATTCAACATTCCAATCACTTTCGGATTATTCAGATAAGTTATTTGGGAAGTACAACCCATACATGCTCCTTTTTCAGCAATTGATTCCTTTTCCTGTGCTCGGCATACATTATCAGAGAGAAGTACAAAAAAGAATAATGCAGCAAGCAGCTTTGAGATGAACAT	366	9	>Venom cystatin domain peptide Pr16a, complete	MFISKLLAALFFFVLLSDNVCRAQEKESIAEKGACMGCTSQITYLNNPKVIGMLNRVISQRNADIQLIKIIKGSAQVVNGIKYMLSFEAKSKGSQDVKICNVIFILKGTAIDTRQFNCKSK	121	0.85	yes	yes	yes	QEKESIAEKGACMGCTSQITYLNNPKVIGMLNRVISQRNADIQLIKIIKGSAQVVNGIKYMLSFEAKSKGSQDVKICNVIFILKGTAIDTRQFNCKSK	QEKESIAEKGACMGCTSQITYLNNPKVIGMLNRVISQRNADIQLIKIIKGSAQVVNGIKYMLSFEAKSKGSQDVKICNVIFILKGTAIDTRQFNCKSK	98	9.855	4	Venom cystatin-like protein 5 n=1 Tax=Pristhesancus plagipennis TaxID=1955184 RepID=A0A1Q1NPB3_9HEMI	2e-09	Venom_cystatin-like_protein_5	7e-15	Aspartic acid proteinase inhibitor	1.2e-05	Cystatin domain	0.0018	#N/A	#N/A	cystatin domain peptide	Cystatin	Pr16a	Venom cystatin domain peptide Pr16a	complete	52222	3629.33	805	36.158	100.374	0.00996269	100.374
Heteropteran venom protein family 2 protein 9, complete	81	17.28	17.31	21.9	P_clc34_contig_1492	AGTTAGAGGCATATCACACAGTTTCTCTTCTAGCAGTGTTTATATCTTTCTTCTTTCACCATATTTTACTTTCAGCCCTGAAGAAGGCAACAAATATTGCCGAAACGTTGGCCAGGAAGTATATTTTTTCTTATACTTTTCTATTAACTATTCTAGACTCAGGCCGATCCTTAATATTTTATATCATAGAAAGAATACCAGAAATACAATTTAAACACTATACTGTCAACCATTCGCAAAATTTTATAGATCTGATAAACGGAGCGTATACCCAAAGTACTGAGTCGCTCTGAGCTTCAGCGAAAAGAAGAAATAAAATTGAAACAAGTACACTATTAGATTCGTACCTTTGCAAATGTATGTGGGGGGAAAAAAAAATGAAGGGAACGACCTTTTTGA…	2941	2607	1786	reverse	TCAACCAAACAATCCAGAAATTTTGTCACCAATACCCGCAATAGCTGCAGTAGCTTTATTGAATTCATTCACAATGGCTTCTTTGGCTTTGTCCGTTGCTTTATCCAATTCTTTTTCAACTTGCTTTGCTACATCACTAATTTGCTTACCAGCATTATCTACAAAATTACTAGCCTCTTTTTCAAATATACTCCAACCTTTTTCAATTTTGTCCATTACATCTTTTGGTATTGGATTGTGTACATCAAATTTTACATTTCCATCTTCAAGACTTAACATCAATATTCCTTTACTCTCTGGTTTGATATCAGCATTTTGTGAAAATTTACCATTCTTATCTAGTTTGATACAGTTTAATCTAAGATGGAAAAAGCCTCCGAGTTTAACGACGAAACAAGC…	825	9	>Heteropteran venom protein family 2 protein 9, complete	MKSLTSVIFLALLVGVLGRTVPSEDEHTLQAIKELRHMASSRFLSDVSEPTCTDKKKENSIECCISMKWMKQKRTICIELGFNTTRLQVDFALYFDGEQIIDHALSVGELCAPLPGLLKKLNICVHAYYVDVDTKPPRISFDACFVVKLGGFFHLRLNCIKLDKNGKFSQNADIKPESKGILMLSLEDGNVKFDVHNPIPKDVMDKIEKGWSIFEKEASNFVDNAGKQISDVAKQVEKELDKATDKAKEAIVNEFNKATAAIAGIGDKISGLFG	274	0.904	yes	yes	yes	RTVPSEDEHTLQAIKELRHMASSRFLSDVSEPTCTDKKKENSIECCISMKWMKQKRTICIELGFNTTRLQVDFALYFDGEQIIDHALSVGELCAPLPGLLKKLNICVHAYYVDVDTKPPRISFDACFVVKLGGFFHLRLNCIKLDKNGKFSQNADIKPESKGILMLSLEDGNVKFDVHNPIPKDVMDKIEKGWSIFEKEASNFVDNAGKQISDVAKQVEKELDKATDKAKEAIVNEFNKATAAIAGIGDKISGLFG	RTVPSEDEHTLQAIKELRHMASSRFLSDVSEPTCTDKKKENSIECCISMKWMKQKRTICIELGFNTTRLQVDFALYFDGEQIIDHALSVGELCAPLPGLLKKLNICVHAYYVDVDTKPPRISFDACFVVKLGGFFHLRLNCIKLDKNGKFSQNADIKPESKGILMLSLEDGNVKFDVHNPIPKDVMDKIEKGWSIFEKEASNFVDNAGKQISDVAKQVEKELDKATDKAKEAIVNEFNKATAAIAGIGDKISGLFG	256	6.318	8	Venom protein family 2 protein 2 n=1 Tax=Pristhesancus plagipennis TaxID=1955184 RepID=A0A1Q1NPC8_9HEMI	1e-27	Venom_protein_family_2_protein_2	4e-33	Domain of unknown function (DUF4773)	2.6e-07	Bacterial protein of unknown function (DUF948)	0.091	Bacterial protein of unknown function (DUF948)	0.091	Heteropteran venom protein family 2	Family 2	9	Heteropteran venom protein family 2 protein 9	complete	106671	1782.15	2552	27.5558	64.6742	0.0154621	64.6742
Venom redulysin 9, complete	82	17.19	17.2	37.73	P_clc34_contig_4363	CAGATCGTTCTGCTCAGCTGCAGCATTTAGTTAATCAGTTTTAAATTTATCACCTTATATATAAACAATATTACCGTCTATCAACTTTACCATATCACCACGATCATCTAAAGTACCAGCAAATGTTTCTGGCTTAGATTTCTCCTTTAGTTTGTTATTTTCATAAGTAGCACAGAATATACAACCAATTTTTAATTTCTCTCCTAGAATAGCTAAGCAGAAGTTAGTTTTAGCTTGTCCTTTACCTGATTCAGTTGTACTCTTTATGTAAACTTTACCAAAATTACCACCATCCACACTTTTAGGTGCATCATCCAATTTGATTTCAAATGCTTTGCCTTTATTAATTCGGAGAATCAATGTATTCTCCTTGATTTTCGTAGTATCCACATTTAGGCA…	781	717	58	reverse	TTATATATAAACAATATTACCGTCTATCAACTTTACCATATCACCACGATCATCTAAAGTACCAGCAAATGTTTCTGGCTTAGATTTCTCCTTTAGTTTGTTATTTTCATAAGTAGCACAGAATATACAACCAATTTTTAATTTCTCTCCTAGAATAGCTAAGCAGAAGTTAGTTTTAGCTTGTCCTTTACCTGATTCAGTTGTACTCTTTATGTAAACTTTACCAAAATTACCACCATCCACACTTTTAGGTGCATCATCCAATTTGATTTCAAATGCTTTGCCTTTATTAATTCGGAGAATCAATGTATTCTCCTTGATTTTCGTAGTATCCACATTTAGGCACCAGGTTTGCTTTGTAGGATTTTTAAGTATTACACAATTGTTGCATCTTCCTCC…	663	10	>Venom redulysin 9, complete	MSKIWLLLLLVAVFQFVHSYPAEYDDVDEYMSDEYLSDAKNNEELGRKNDKYIGDVLKEKLRKLKKSMLEGLRRLKNKVIIAIPSKCGGGRCNNCVILKNPTKQTWCLNVDTTKIKENTLILRINKGKAFEIKLDDAPKSVDGGNFGKVYIKSTTESGKGQAKTNFCLAILGEKLKIGCIFCATYENNKLKEKSKPETFAGTLDDRGDMVKLIDGNIVYI	220	0.917	yes	yes	yes	YPAEYDDVDEYMSDEYLSDAKNNEELGRKNDKYIGDVLKEKLRKLKKSMLEGLRRLKNKVIIAIPSKCGGGRCNNCVILKNPTKQTWCLNVDTTKIKENTLILRINKGKAFEIKLDDAPKSVDGGNFGKVYIKSTTESGKGQAKTNFCLAILGEKLKIGCIFCATYENNKLKEKSKPETFAGTLDDRGDMVKLIDGNIVYI	YPAEYDDVDEYMSDEYLSDAKNNEELGRKNDKYIGDVLKEKLRKLKKSMLEGLRRLKNKVIIAIPSKCGGGRCNNCVILKNPTKQTWCLNVDTTKIKENTLILRINKGKAFEIKLDDAPKSVDGGNFGKVYIKSTTESGKGQAKTNFCLAILGEKLKIGCIFCATYENNKLKEKSKPETFAGTLDDRGDMVKLIDGNIVYI	201	9.844	7	Trialysin n=2 Tax=Triatoma matogrossensis TaxID=162370 RepID=E2J773_9HEMI	3e-28	Venom_redulysin_protein_5	7e-22	2Fe-2S iron-sulfur cluster binding domain	0.015	2Fe-2S iron-sulfur cluster binding domain	0.015	HlyD membrane-fusion protein of T1SS	0.14	redulysin	Redulysin	9	Venom redulysin 9	complete	38973	2451.92	608	24.7218	99.1804	0.0100826	99.1804
Venom redulysin-related 1, complete	83	17.02	17.02	30.18	P_clc24_contig_70	ATTTATTTATTTATTTTTGGCGCATCGACTACATTGGGCATTAGCGCCTATTATTATTATTACATATGCAGATATACAGGGGTGCAGGTATACAGATATATAGGATAAGAGAAAGTAAAATTGAATAATCAGAATGAAGCAAAATGAAGATCACCATGTTTATTGGAAAAATTATCACGTTTAATAAGTCTAATAATTTTATTTTCAGTTTAATGGTTTTTCTTCAAATTTTCTATAAGTTTTCAATAACTGTACTCAACTGAGTGCATATCTTTGGAAGGATATTAACTACAGCTTTCTTCAAATCTTCTCTCCAATCCCGTTTTCCTCTCACCATCTTTTTGTGCAGTTCGACAAAAAATTGCTTACTAATGTTAATTTCACCTTGAGCTTCATCGC…	851	742	236	reverse	CTATAAGTTTTCAATAACTGTACTCAACTGAGTGCATATCTTTGGAAGGATATTAACTACAGCTTTCTTCAAATCTTCTCTCCAATCCCGTTTTCCTCTCACCATCTTTTTGTGCAGTTCGACAAAAAATTGCTTACTAATGTTAATTTCACCTTGAGCTTCATCGCTTTCATTTTCGTCTATTTCAACACTTTCCTCCTGAGTACAAAGCTTTTTATGAATATATGTAAACATTTCTTTCAGTTTTTCTTTAGAAATTACTAGAGGGCGACGTAAACCTGAGGTACCCTTCACTGCCCATGGACTACCTTGGGCTGCCCACTCTTTGGCTTTGGCGACTGCCCATTCTTTACTTGTTTCTGCGAAGCTTTCCAATTTAGCTATTATATATTCCCTACT…	510	10	>Venom redulysin-related 1, complete	MSNICLLLLLVAAFQFAHSYPAEYELEDEYLSDVQRNSREYIIAKLESFAETSKEWAVAKAKEWAAQGSPWAVKGTSGLRRPLVISKEKLKEMFTYIHKKLCTQEESVEIDENESDEAQGEINISKQFFVELHKKMVRGKRDWREDLKKAVVNILPKICTQLSTVIENL	169	0.895	yes	yes	yes	YPAEYELEDEYLSDVQRNSREYIIAKLESFAETSKEWAVAKAKEWAAQGSPWAVKGTSGLRRPLVISKEKLKEMFTYIHKKLCTQEESVEIDENESDEAQGEINISKQFFVELHKKMVRGKRDWREDLKKAVVNILPKICTQLSTVIENL	YPAEYELEDEYLSDVQRNSREYIIAKLESFAETSKEWAVAKAKEWAAQGSPWAVKGTSGLRRPLVISKEKLKEMFTYIHKKLCTQEESVEIDENESDEAQGEINISKQFFVELHKKMVRGKRDWREDLKKAVVNILPKICTQLSTVIENL	150	#N/A	2	#N/A	#N/A	Venom_redulysin_protein_2a	7e-06	#N/A	#N/A	#N/A	#N/A	#N/A	#N/A	redulysin-related	Other	1	Venom redulysin-related 1	complete	78458	4530.02	189	7.05277	642.305	0.00155689	642.305
Venom S1 protease 27, incomplete	84	16.34	17.96	37.34	P_T_contig51351	CTGGGGACATGGTTATGCAGAATGTTTAATACAAGCAGTTACTGGACCACATCCAAATGAATATGACAATGTAGTTTCTGAAGAAGTTGATTCATCAGAACATGGAGTGACAGCAGGTTCAAGACAAACTTCCTGCAAATGTGGATGGACTAATAAGAGTGGAGCCAGAATAATCCATGGTAAAGAAGCCAGAGTGAATGAGTTCCCTTGGATGGTACATCTTTATGTAATGTTTGTCGTGAACGATATTTCTTGGACTTCATCTTGTGGTGCATCAATTATAACAGCTCGCCACGTTCTTACAGCTGCACATTGTGTTGTATCCAATGGAATAGTAGTAAGACCAGAAAATTTGGAAATGATATTGGCAAAACATGATCGAGATAAACCAACTGGAAA…	1021	212	910	forward	ATGGTACATCTTTATGTAATGTTTGTCGTGAACGATATTTCTTGGACTTCATCTTGTGGTGCATCAATTATAACAGCTCGCCACGTTCTTACAGCTGCACATTGTGTTGTATCCAATGGAATAGTAGTAAGACCAGAAAATTTGGAAATGATATTGGCAAAACATGATCGAGATAAACCAACTGGAAAAGAAATAACAATCAAAGCTGAACGAGTATTTGTCAGAGATATATATCTTCAAAAAGGACTATCATTCCATGATATAGCAGTGATCTTTACAAAAGAGACAATAGATTTCAGCACCCCACTTGTTGGACCAATATGTGTTGAAAAAGAAGAGTATCCAATCATTAACAGACGTATCAATATTATGGGTTGGGGATTGACTGAGAATTATGTG…	702	10	>Venom S1 protease 27, incomplete	MVHLYVMFVVNDISWTSSCGASIITARHVLTAAHCVVSNGIVVRPENLEMILAKHDRDKPTGKEITIKAERVFVRDIYLQKGLSFHDIAVIFTKETIDFSTPLVGPICVEKEEYPIINRRINIMGWGLTENYVASPFLRKSKARVMDPIICGGRAWDVCTMTSISSTCNGDSGGPLVWLDKETNRYSQISLVSRGSEKCRGKQSISTLVAYFYDWIQEIISDTDPSVQTCHKI	233	0.304	no	yes	no	#N/A	#N/A	#N/A	#N/A	#N/A	Venom s1 protease with cub domain 12 n=1 Tax=Pristhesancus plagipennis TaxID=1955184 RepID=A0A1Q1NPJ5_9HEMI	4e-131	Venom_S1_protease_with_CUB_domain_12	2e-136	Trypsin	1.4e-29	Trypsin-like peptidase domain	0.0053	#N/A	#N/A	S1 protease	S1 protease	27	Venom S1 protease 27	incomplete	14985	721.147	31	0.964191	747.929	0.00133702	747.929
Venom cystatin domain peptide Pr17a, complete	85	16.19	16.19	53.51	P_T_contig73086	GGGGGGTTTTGGGGTTAGAATTAAAAAAAGAAAAAACATTTTTTTTTTTAAATTAATAAAATTTATTATTATATTTCTTTTATTACCCATTTATTTACATGAGAAATTTTTAACTGAAGTCTTCTTCAACCATGCTTGTTCAATGTAAACAGTTCTGCAGACTTTCTGTTTATTAGTTCCTGCAACTTTGGCGACGAATTCTACTACATATTTGAAACCAGCTACAACCTGTCTGGTTGCTTTAGTAATCTTCACAACGACAACACCTGCATTTTGAGATGAAATTGCCTTGGCCAAGGATATTTTTAGATTGGCATCATTAGGATTGATCTGTTCGGGAGCTCCAACACGGTGCTTTCCTTTCTGATTTGCAATACTGGAAGCAATGACAGCTGCCAA…	608	435	94	reverse	TTATTTACATGAGAAATTTTTAACTGAAGTCTTCTTCAACCATGCTTGTTCAATGTAAACAGTTCTGCAGACTTTCTGTTTATTAGTTCCTGCAACTTTGGCGACGAATTCTACTACATATTTGAAACCAGCTACAACCTGTCTGGTTGCTTTAGTAATCTTCACAACGACAACACCTGCATTTTGAGATGAAATTGCCTTGGCCAAGGATATTTTTAGATTGGCATCATTAGGATTGATCTGTTCGGGAGCTCCAACACGGTGCTTTCCTTTCTGATTTGCAATACTGGAAGCAATGACAGCTGCCAAAAATAAAAACAGGGTAATTATCTTCAGACAAGACAT	345	15	>Venom cystatin domain peptide Pr17a, complete	MSCLKIITLFLFLAAVIASSIANQKGKHRVGAPEQINPNDANLKISLAKAISSQNAGVVVVKITKATRQVVAGFKYVVEFVAKVAGTNKQKVCRTVYIEQAWLKKTSVKNFSCK	114	0.914	yes	yes	yes	SSIANQKGKHRVGAPEQINPNDANLKISLAKAISSQNAGVVVVKITKATRQVVAGFKYVVEFVAKVAGTNKQKVCRTVYIEQAWLKKTSVKNFSCK	SSIANQKGKHRVGAPEQINPNDANLKISLAKAISSQNAGVVVVKITKATRQVVAGFKYVVEFVAKVAGTNKQKVCRTVYIEQAWLKKTSVKNFSCK	96	10.627	2	Venom cystatin-like protein 5 n=1 Tax=Pristhesancus plagipennis TaxID=1955184 RepID=A0A1Q1NPB3_9HEMI	2e-15	Venom_cystatin-like_protein_5	8e-21	Cystatin domain	1.3e-07	Aspartic acid proteinase inhibitor	0.0002	Phage tail assembly chaperone, TAC	0.016	cystatin domain peptide	Cystatin	Pr17a	Venom cystatin domain peptide Pr17a	complete	119424	9651.19	3096	161.705	59.6838	0.016755	59.6838
Venom S1 protease with CUB domain 10, complete	86	15.59	17.56	29.15	P_clc24_contig_158	ACTGAAACAGCTCACTCATCTATATGAATATATAGGAAGTGAAAGTATTGTAATCGGCCCAAATTTTCTATGTCGAGTTTTCACCGGAAATATCCGTTTTAGGTCTCCTGAGTCTAAAAAAAGTGGGTTTTAGCAAATGGTCTGTGTGTGTTTGTGAACATGATAGCACTCAAACTAAAAAGCGGATGGAACTCAAATTTTTAATTTCAGTTAGAATTGCCTGTTGCAAGCTTTTGGTTAAAATCCACCCACTGGAACTGCCCCTTTACCTCATTAATTTTCATGTTTTTTGTAGTTTCTCAAAAATGGTTGCAATAATTTTCTCTAAATTTAATATTTTTACTGGACACTGAACGACTTAAATTTTACAAGAAATGAATTTTTGTGAGAAATATGTCT…	2500	2410	1145	reverse	TTAAACTTTAGAACAAGTAACGCCTCTTGGGTTGGAATTTCTAATTTCAAGGTGAATCCAATCCAGGAAGTAAGAAACATCAGTATTTACTGAAGGTGCATCGCCTGCACAAGAAATTGAATGTGAAACAAGTGCACTTTGGGTATATCTGTTCGTGTCAGGATCAAGCCATACTAATGGTCCACCAGAATCACCTCTACAACTATCTGTATTCTTTGCCCAAGTACAAATATGAAATGGATCCTCAGTAATCATTAAGAAATAATATTTAGCACTGCAGATATTAATATCAACACCTTTTAGGTAGGTTACTTTAGCAATCGTTGAAAAATATTCTTTGTCAACTCTCCCCCAACCCATTACTTTAAGCCATTGATCTCTAACATCTAACCTTCCATT…	1269	11	>Venom S1 protease with CUB domain 10, complete	MMLRCTIVLLALLAISQAYEVIQVNLVAGLEPYLLMNPNYPSRSEPLVDITWVMDTQSPAKISIHCVDFRFIKSEPCRESYVIINEGQPDEETLCGSHDNFMKISQTSRMALRYLGGKWGGGSLKCVVQATTSDNVYHYQGADPTGLDSSEAGLINRPGRRSTSCKCGWVNKSPARIYGGREVSPHEYPWLVALVRGTERRMPFCGGSIITQYHVLTAAHCVVDTQKQYSVMVGEYDWQDDNNRARQLIKVKDVILYQNYSSYIKDFDIAILNLENEIQFNELVGPVCLPNGRLDVRDQWLKVMGWGRVDKEYFSTIAKVTYLKGVDINICSAKYYFLMITEDPFHICTWAKNTDSCRGDSGGPLVWLDPDTNRYTQSALVSHSISCAGDAPSVNTDVS…	422	0.916	yes	yes	yes	YEVIQVNLVAGLEPYLLMNPNYPSRSEPLVDITWVMDTQSPAKISIHCVDFRFIKSEPCRESYVIINEGQPDEETLCGSHDNFMKISQTSRMALRYLGGKWGGGSLKCVVQATTSDNVYHYQGADPTGLDSSEAGLINRPGRRSTSCKCGWVNKSPARIYGGREVSPHEYPWLVALVRGTERRMPFCGGSIITQYHVLTAAHCVVDTQKQYSVMVGEYDWQDDNNRARQLIKVKDVILYQNYSSYIKDFDIAILNLENEIQFNELVGPVCLPNGRLDVRDQWLKVMGWGRVDKEYFSTIAKVTYLKGVDINICSAKYYFLMITEDPFHICTWAKNTDSCRGDSGGPLVWLDPDTNRYTQSALVSHSISCAGDAPSVNTDVSYFLDWIHLEIRNSNPRGV…	YEVIQVNLVAGLEPYLLMNPNYPSRSEPLVDITWVMDTQSPAKISIHCVDFRFIKSEPCRESYVIINEGQPDEETLCGSHDNFMKISQTSRMALRYLGGKWGGGSLKCVVQATTSDNVYHYQGADPTGLDSSEAGLINRPGRRSTSCKCGWVNKSPARIYGGREVSPHEYPWLVALVRGTERRMPFCGGSIITQYHVLTAAHCVVDTQKQYSVMVGEYDWQDDNNRARQLIKVKDVILYQNYSSYIKDFDIAILNLENEIQFNELVGPVCLPNGRLDVRDQWLKVMGWGRVDKEYFSTIAKVTYLKGVDINICSAKYYFLMITEDPFHICTWAKNTDSCRGDSGGPLVWLDPDTNRYTQSALVSHSISCAGDAPSVNTDVSYFLDWIHLEIRNSNPRGV…	404	5.807	14	Venom s1 protease with cub domain 16 n=1 Tax=Pristhesancus plagipennis TaxID=1955184 RepID=A0A1Q1NPJ7_9HEMI	0	Venom_S1_protease_with_CUB_domain_16	0	Trypsin	2.6e-46	Trypsin	2.6e-46	CUB domain	1e-05	S1 protease with CUB domain	S1 protease	10	Venom S1 protease with CUB domain 10	complete	21895	430.326	1081	13.7313	31.339	0.0319091	31.339
Venom hemolysin-like protein 2, complete	87	15.02	15.02	22.96	P_T_contig92415	AATTTACAAATATTTACCATCAGCCATCTAAATAGAGAAAAAGTAGCTATTCTAACATATTTATACAATGGAATGTTTTCCTTCTTTTTTATTTGTACAGCTGCAGAGAGGAAGAAGAGTCAGGAAATATAAGAGTGGAAATTTCTTTCATCAACTACTTTAAAATATTCTGCCTTTGTAAAATTTCAGTAGTTAAATCTCAAAAAAATCCAGAGTATGATGTCGCCAATCCTCTTTCTAACTCTTACATTCCTATTGCTGGGAACAACTTTCAGTCAAGAAGCCCAGCAGAATGGATATAAAGTTGGTTCTGTAACAAAGCAAGGAATCCAACTTCTTGATAGTTCTGTTACATTAGGTACATCGCTTACTGAGCAAGCTGTAGAACATGGAACTAAT…	1598	217	804	forward	ATGATGTCGCCAATCCTCTTTCTAACTCTTACATTCCTATTGCTGGGAACAACTTTCAGTCAAGAAGCCCAGCAGAATGGATATAAAGTTGGTTCTGTAACAAAGCAAGGAATCCAACTTCTTGATAGTTCTGTTACATTAGGTACATCGCTTACTGAGCAAGCTGTAGAACATGGAACTAATATTGGTAAACATGCAATGGCTTCGGCCAATAAATTAGGTAAACAAGCTCTGGAAGGGGGAACCGGTCTTGCTAAACAAGGTTTGGAATTTGTTAATACTTTAACCGGTGGTATGCCTTTTATAAGACATCCAATAAAATTTGCAACAGGAATTGGTAAATGGGCACTTAATCTCGGCAATACAGTAGGACAGAAAGCAATTAAAGCAGGAACAGAT…	591	7	>Venom hemolysin-like protein 2, complete	MMSPILFLTLTFLLLGTTFSQEAQQNGYKVGSVTKQGIQLLDSSVTLGTSLTEQAVEHGTNIGKHAMASANKLGKQALEGGTGLAKQGLEFVNTLTGGMPFIRHPIKFATGIGKWALNLGNTVGQKAIKAGTDLGGNAMDYVNKVTKLTTGTIKNFSNAGTTLTKETIDNTVNVMSNAIGSGSGVPSDRATIQQVL	196	0.889	yes	yes	yes	QEAQQNGYKVGSVTKQGIQLLDSSVTLGTSLTEQAVEHGTNIGKHAMASANKLGKQALEGGTGLAKQGLEFVNTLTGGMPFIRHPIKFATGIGKWALNLGNTVGQKAIKAGTDLGGNAMDYVNKVTKLTTGTIKNFSNAGTTLTKETIDNTVNVMSNAIGSGSGVPSDRATIQQVL	QEAQQNGYKVGSVTKQGIQLLDSSVTLGTSLTEQAVEHGTNIGKHAMASANKLGKQALEGGTGLAKQGLEFVNTLTGGMPFIRHPIKFATGIGKWALNLGNTVGQKAIKAGTDLGGNAMDYVNKVTKLTTGTIKNFSNAGTTLTKETIDNTVNVMSNAIGSGSGVPSDRATIQQVL	176	9.912	0	Putative hemolysin-like secreted salivary protein 2 n=2 Tax=Triatoma infestans TaxID=30076 RepID=A0A023FD25_TRIIF	2e-23	Venom_hemolysin-like_protein_4	2e-39	Synuclein	0.0018	Synuclein	0.0018	Phasin protein	0.002	hemolysin-like protein	Hemolysin-like	2	Venom hemolysin-like protein 2	complete	725	22.2923	935528	18591.2	0.00119908	833.975	833.975
Heteropteran venom protein family 6 protein 2, complete	88	14.78	14.78	52.63	P_clc44_contig_1586	GTATTTATTACAGAAATTCTATAATGAAAATTCATGGATAAATATTTTTCTATATGCTTTCTTAAACATTGCAGTTTACTATTTGGTTCAAAGAGCTTCTAAACAATATTCGATCTTAATAATAAAATTAATTGGGAAGAATGAGGTAAATTAATTGATAGATAATTAATAGATAGAGGCGGAAAGTACTTTCAGCCTCTTGAAAATCCACTTCGCTTTTACTGAAAATAAACTATTTTTTCTGTAGCCGTTTAATTTTATTTAACTAAAAACTATTACCTCGGATGACCAAATACTTTCGCCAAGAACGTGAAAATGATGTTGCGAAAGTATTTTGTGGAAAATTAAGGAAGGAAAATTATGTGGAAAGTATTAAGGAAAATTGTTGGTGCCAGTTAA…	2202	2103	1591	reverse	TTAATCATGTTTACAGCATTTATCATGTACAGTTTTATCAAAGGTAAGCGTATCTTGACTAATTTCTTTCAGCATATACTCTACAGAATTCTGCATCTGTTTAAAATAGGAGCCTTCCTCTGATAGCATATGTTTTGTATGCTCTAGTTCGCCTTCATCAAACATACCACTTTTCAAGTCATTTATTAAAGATCTTGACGAACGAATATAGCCACCAAGACTTTCGTCAATTCTTAAATTAACCGTATCCTGGAAAGGTTTTGCAAGTTCTCTAAAACATTTCAAACCATCCTCGCCATTATCCTCTTGGGCATGATCCTTTAAATAATTGATCGTAACTTGCATACTACCCTCCAGATGTTGCTTCATTATTTCTAACTGTTTTATTGAATCATTTAA…	516	9	>Heteropteran venom protein family 6 protein 2, complete	MKSIILLAIVCVAVQANISNSDVNEMVKNLNDSIKQLEIMKQHLEGSMQVTINYLKDHAQEDNGEDGLKCFRELAKPFQDTVNLRIDESLGGYIRSSRSLINDLKSGMFDEGELEHTKHMLSEEGSYFKQMQNSVEYMLKEISQDTLTFDKTVHDKCCKHD	161	0.725	yes	yes	yes	NISNSDVNEMVKNLNDSIKQLEIMKQHLEGSMQVTINYLKDHAQEDNGEDGLKCFRELAKPFQDTVNLRIDESLGGYIRSSRSLINDLKSGMFDEGELEHTKHMLSEEGSYFKQMQNSVEYMLKEISQDTLTFDKTVHDKCCKHD	NISNSDVNEMVKNLNDSIKQLEIMKQHLEGSMQVTINYLKDHAQEDNGEDGLKCFRELAKPFQDTVNLRIDESLGGYIRSSRSLINDLKSGMFDEGELEHTKHMLSEEGSYFKQMQNSVEYMLKEISQDTLTFDKTVHDKCCKHD	145	4.811	3	Putative secreted protein (Fragment) n=1 Tax=Triatoma infestans TaxID=30076 RepID=A0A023EWZ4_TRIIF	9e-42	Venom_protein_family_11_protein_2	2e-56	Uncharacterised protein family (UPF0259)	0.058	Mid domain of argonaute	0.068	Mid domain of argonaute	0.068	Heteropteran venom protein family 6	Family 6	2	Heteropteran venom protein family 6 protein 2	complete	1334	29.7668	926084	13355.5	0.0022288	448.672	448.672
Venom S1 protease 28, complete	89	14.34	14.66	38.06	P_clc34_contig_1584	TTCTTTCTTGACGTGGTCTCCCCTTCTTGAAGTTGTGTTCGCCTTGTTCTCTTGATAATTTTAACGAATTAAGCTATTTCCAATGAAAATTTTAGTAAAAAACAGTGAAATTCGACAGCTTTGTAGAGCAACATCTACTGCGCAATAACGCACTGCAGCCATATTGGATTACGTCATCGTGACGTCATGGAAAATTATCTAGAGTTGCCCAACTTTATTTTCTGATTTGAATTTTAAACTTGTCAGTAAGGAATTTCTTGTTTTTTTTTTTTTTACTGCATCAAATCTGGTGAATTCACTGTTTGGAACAGGTTCTTGCTTCAGGTTGTGTACTTGATACGACTTCCTGTATCCAAGGTAAGAAATAAGTTACATCAGTACATACTGCTGGTTTTATAA…	1305	1228	299	reverse	TCACTGTTTGGAACAGGTTCTTGCTTCAGGTTGTGTACTTGATACGACTTCCTGTATCCAAGGTAAGAAATAAGTTACATCAGTACATACTGCTGGTTTTATAACACAGCCTATATAACCAAATGATGGTAGTGCAACCAAAGTAAATCTATTAGTTTCAGGATCATTCCATAATACTGGTCCACCAGAGTCACCAACACACTGTCCAGAACGGTCCTCTTGGAATGTACACATCTGGTAATGATCAGCTTTATCAAATAAATCTCCATAAAAACTACATTTATCCGTATCAACTCCATTCAATGTACTTTTCTTCAAAATATCTGGTATTGTACCTCGATGATCAATATCTCCCCAACCTATGACTTTAAGTCTGCTGCCAACGAAATCAAATCTTTT…	933	9	>Venom S1 protease 28, complete	MKIMIRLYSLIFVSYFLCFSVASPADEVDSSEHGVTPGNKATTCKCGWANKVGRRIIGGSDAGKNEWPMMAGIIVKNPVNKVYMHMCGGTIITNWHIVTAGHCIYDESGIPKKETELGVILGAHSLKEVDYENPEVLLAPKKLIAHPKYIWPSTYDIAIILMKKFEFSNIIGPACLPIKRFDFVGSRLKVIGWGDIDHRGTIPDILKKSTLNGVDTDKCSFYGDLFDKADHYQMCTFQEDRSGQCVGDSGGPVLWNDPETNRFTLVALPSFGYIGCVIKPAVCTDVTYFLPWIQEVVSSTQPEARTCSKQ	310	0.72	yes	yes	yes	DEVDSSEHGVTPGNKATTCKCGWANKVGRRIIGGSDAGKNEWPMMAGIIVKNPVNKVYMHMCGGTIITNWHIVTAGHCIYDESGIPKKETELGVILGAHSLKEVDYENPEVLLAPKKLIAHPKYIWPSTYDIAIILMKKFEFSNIIGPACLPIKRFDFVGSRLKVIGWGDIDHRGTIPDILKKSTLNGVDTDKCSFYGDLFDKADHYQMCTFQEDRSGQCVGDSGGPVLWNDPETNRFTLVALPSFGYIGCVIKPAVCTDVTYFLPWIQEVVSSTQPEARTCSKQ	DEVDSSEHGVTPGNKATTCKCGWANKVGRRIIGGSDAGKNEWPMMAGIIVKNPVNKVYMHMCGGTIITNWHIVTAGHCIYDESGIPKKETELGVILGAHSLKEVDYENPEVLLAPKKLIAHPKYIWPSTYDIAIILMKKFEFSNIIGPACLPIKRFDFVGSRLKVIGWGDIDHRGTIPDILKKSTLNGVDTDKCSFYGDLFDKADHYQMCTFQEDRSGQCVGDSGGPVLWNDPETNRFTLVALPSFGYIGCVIKPAVCTDVTYFLPWIQEVVSSTQPEARTCSKQ	285	6.207	11	Venom s1 protease 25 n=2 Tax=Pristhesancus plagipennis TaxID=1955184 RepID=A0A1Q1NPF2_9HEMI	2e-101	Venom_S1_protease_25	6e-107	Trypsin	9.3e-38	#N/A	#N/A	#N/A	#N/A	S1 protease	S1 protease	28	Venom S1 protease 28	complete	41606	1566.53	699	17.0096	92.0968	0.0108581	92.0968
Venom S1 protease 29, complete	90	14.25	24.45	45.03	P_T_contig10384	TTCCTCCCTGTGGTCCTACGATCATCCCCCATTAATGTGGTTTAAAAAAAAAATGAACTAACATTTGAAGAGAAACTCCCAAATCATAATACAATTTGTTTGCACAGATGTCTACATCACAGTAATTAGGGGCATATAACACAAAAGGACTAATTAACAGTATTTCAATCATTTGTATGCACAGCATATGATGAAAGAAATTTAAAAATATTTGATTTGTTGCCCTCCCGTGGTAAGCATCAAATTGAAAGAAAATAATCAAGATGAAATATGTACTAATCTTACATTTCTTGGCAATCTACTCGGTCATTTTAAGAAAATCATCTGCTGAAGAGGAGGATTCTAGTGAGTATGGGGTCACCCCTGGTGCCAAGAAAACCAGTTGCCCCTGTGGACATC…	1513	264	1169	forward	ATGAAATATGTACTAATCTTACATTTCTTGGCAATCTACTCGGTCATTTTAAGAAAATCATCTGCTGAAGAGGAGGATTCTAGTGAGTATGGGGTCACCCCTGGTGCCAAGAAAACCAGTTGCCCCTGTGGACATCTTAATAAAAATCAGGCCAGAATAGTGGGCGGTGATGAAGCACAAATGAATGAATTTCCTTTTATGGCGGGAATCAGAACTCAGCATAGTCCCTTCGTATTTTGCGGCGGTACGATCATATCAGTCTTCCATGTTCTTACAGCAGCGCATTGTACAGATCCCAGAAGATATGAGCAGTTGGCTGTTATGGTCGGAGATCACAACATATACGACTTCAAAGATACAAAGCACGCTGTTATGCACAATGTAAAGAAAGTTGTCCAA…	909	16	>Venom S1 protease 29, complete	MKYVLILHFLAIYSVILRKSSAEEEDSSEYGVTPGAKKTSCPCGHLNKNQARIVGGDEAQMNEFPFMAGIRTQHSPFVFCGGTIISVFHVLTAAHCTDPRRYEQLAVMVGDHNIYDFKDTKHAVMHNVKKVVQHDLYDKKGEVEYDIALLVTEKISFNNFVEPACFPNEKINLEKQRVKVIGWGKLSSKGPYSEVLRKVNLDVISLETCDDYFNGIDTKNPSQICTLTPHADSCQGDSGGPLVWRDPATNRYTLVGIVSFGDMCGKEDAPAVSTDVYFHREWIRQKNGRYPTKGEDLLQNII	302	0.786	yes	yes	yes	EEEDSSEYGVTPGAKKTSCPCGHLNKNQARIVGGDEAQMNEFPFMAGIRTQHSPFVFCGGTIISVFHVLTAAHCTDPRRYEQLAVMVGDHNIYDFKDTKHAVMHNVKKVVQHDLYDKKGEVEYDIALLVTEKISFNNFVEPACFPNEKINLEKQRVKVIGWGKLSSKGPYSEVLRKVNLDVISLETCDDYFNGIDTKNPSQICTLTPHADSCQGDSGGPLVWRDPATNRYTLVGIVSFGDMCGKEDAPAVSTDVYFHREWIRQKNGRYPTKGEDLLQNII	EEEDSSEYGVTPGAKKTSCPCGHLNKNQARIVGGDEAQMNEFPFMAGIRTQHSPFVFCGGTIISVFHVLTAAHCTDPRRYEQLAVMVGDHNIYDFKDTKHAVMHNVKKVVQHDLYDKKGEVEYDIALLVTEKISFNNFVEPACFPNEKINLEKQRVKVIGWGKLSSKGPYSEVLRKVNLDVISLETCDDYFNGIDTKNPSQICTLTPHADSCQGDSGGPLVWRDPATNRYTLVGIVSFGDMCGKEDAPAVSTDVYFHREWIRQKNGRYPTKGEDLLQNII	280	5.788	9	Uncharacterized protein n=1 Tax=Rhodnius prolixus TaxID=13249 RepID=T1HNY5_RHOPR	8e-153	Venom_S1_protease_21	5e-155	Trypsin	2e-51	Chymotrypsin family Peptidase-S1	0.00047	Chymotrypsin family Peptidase-S1	0.00047	S1 protease	S1 protease	29	Venom S1 protease 29	complete	16373	531.719	85	1.78405	298.04	0.00335525	298.04
Venom Ptu1 family peptide Pr1a, complete	91	14.24	14.24	57.41	P_clc29_contig_47	AAAATCGTTAGAACCGTTTTTGAGAAAATCGCAAAAAACAAGAATTCTTTCAGGTAAAGGGGCAGTTCCCGTGGGTGGATTACTACCAAAAGCTTGCTGTCGCGTGCCACAGCGATTCGTAACTGAAATACTAAATTTGAGTATCCTCCTTCTTTTCGTTTGGACGCTATGTTGTTCACACACACACACACAGACACACACACACACACAGACCATTTGCTAAAACCAACTTTTTGGGACTCAGGGGACCTCAAAACGGATATTTCCGGTGAAAACTCGACATCGAAAATTTCGGCCGATTACAATACTTTCATTTCCTATATATTCATATAGGTTGAATGAAAGTAAAAAAGAGAAAGGACAGTCACTATCATAAACGGTCTCTCATGAATTTCTTTA…	1197	1040	879	reverse	TCACACTCCTACGCATCTGTTTGCATAATACATGCAAGTAGTTCCTTTACAACAGGGTTTATTCTCACCAACACACTTTTGGCCTCTTGCAATACAATCTTTTTCGTCAGCAAAAGCTAATGCCATGAAGGTGAAAACTAGCAACAGCAGTCCTAACAGTTTCAT	165	14	>Venom Ptu1 family peptide Pr1a, complete	MKLLGLLLLVFTFMALAFADEKDCIARGQKCVGENKPCCKGTTCMYYANRCVGV	54	0.927	yes	yes	yes	DEKDCIARGQKCVGENKPCCKGTTCMYYANRCVGV	DEKDCIARGQKCVGENKPCCKGTTCMYYANRCVGV	35	7.367	6	Toxin Ado1 n=1 Tax=Agriosphodrus dohrni TaxID=184613 RepID=ADO1_AGRDO	3e-10	Venom_Ptu1_family_peptide_Pp1a	1e-15	Ptu family	3.6e-19	Toxin with inhibitor cystine knot ICK or Knottin scaffold	0.0002	Ion channel inhibitory toxin	0.11	Ptu1 family peptide	Peptide (Ptu1-like)	Pr1a	Venom Ptu1 family peptide Pr1a	complete	230860	9476.49	6879	182.498	51.9265	0.019258	51.9265
Venom S1 protease with CUB domain 11, incomplete	92	13.8	16.09	24.44	P_clc44_contig_262	GTAGTAAATTATTTTATTTCAATTTATACTGCAATACTACAGATTAATAAAAAAAAATGGTACATTTTGATATTCGTTTTTTTTTATTTAACCAGTCACTCCAGTTTATTGCACACCATTTCTTGTGGATATGTATCTTTAATTACTTTCAGTATCCAATCATAGAACGGTGCTATTTCTGTACTAACAGATGGCTTTCCAACATTGCAACCGGCTCCAAAAGATACAAGAGACACCTGAGTATATCTATTTGTCTCAGGATCAAGAGTTACCAAAGGGCCACCTGAATCTCCGGAGCAAGAATCCCTTTTTCTGGAATCAGTACACACTTTATGTGCATCTTCATCTATATTGAATCCGTAACCCCAAAGATCACCGCAAACATTCAAATCCAGTACT…	1878	1718	99	reverse	TCACTCCAGTTTATTGCACACCATTTCTTGTGGATATGTATCTTTAATTACTTTCAGTATCCAATCATAGAACGGTGCTATTTCTGTACTAACAGATGGCTTTCCAACATTGCAACCGGCTCCAAAAGATACAAGAGACACCTGAGTATATCTATTTGTCTCAGGATCAAGAGTTACCAAAGGGCCACCTGAATCTCCGGAGCAAGAATCCCTTTTTCTGGAATCAGTACACACTTTATGTGCATCTTCATCTATATTGAATCCGTAACCCCAAAGATCACCGCAAACATTCAAATCCAGTACTCTAAGATAGGCTTTCATGAGAATGTCAGAGGGACGAAACGTTTGGGTCAATCCCCAACCTGTAAGTAGGATATGCTTATAAGCCAAGTTGAATTT…	1623	10	>Venom S1 protease with CUB domain 11, incomplete	MGARSKAYGFLYLFFGIICSSKTQNVDILLEGDRSVEVNSPNYPNYASSANMRWNLFSKDPKAKIQLTCGDFRLINTSPCQDYVSIDTGGEIKKLCGTHSGITVISEGQSMVVQLYVGLGSSCALNCEARLLLPIIPTEVTLHLRDPAYLLHTPKDNRPHTDRRWIFRTVPGIRLALTCNDFRYSLTNPCKNGMEVSDGQQTHIFCGSQSGLQIFSVGQEIKVKLFTGIYGGGTAKCIVQAVNGPSNLQFENEVSQEIDSSEHGTKPGIKSTTCKCGWTNKAAGRIAHGKETGINEYPWMVAIRESLKPGDKPPPFHFCGGSILTHYHVLSAAHCVYYRMDEELYAVLGEHNIRTTTETDATQHIKIVKKIIPDDYNYPDQYHDIALLVLEKSIIFNER…	540	0.461	no	yes	no	QNVDILLEGDRSVEVNSPNYPNYASSANMRWNLFSKDPKAKIQLTCGDFRLINTSPCQDYVSIDTGGEIKKLCGTHSGITVISEGQSMVVQLYVGLGSSCALNCEARLLLPIIPTEVTLHLRDPAYLLHTPKDNRPHTDRRWIFRTVPGIRLALTCNDFRYSLTNPCKNGMEVSDGQQTHIFCGSQSGLQIFSVGQEIKVKLFTGIYGGGTAKCIVQAVNGPSNLQFENEVSQEIDSSEHGTKPGIKSTTCKCGWTNKAAGRIAHGKETGINEYPWMVAIRESLKPGDKPPPFHFCGGSILTHYHVLSAAHCVYYRMDEELYAVLGEHNIRTTTETDATQHIKIVKKIIPDDYNYPDQYHDIALLVLEKSIIFNERVGPICLSPKKFNLAYKHILLTGW…	QNVDILLEGDRSVEVNSPNYPNYASSANMRWNLFSKDPKAKIQLTCGDFRLINTSPCQDYVSIDTGGEIKKLCGTHSGITVISEGQSMVVQLYVGLGSSCALNCEARLLLPIIPTEVTLHLRDPAYLLHTPKDNRPHTDRRWIFRTVPGIRLALTCNDFRYSLTNPCKNGMEVSDGQQTHIFCGSQSGLQIFSVGQEIKVKLFTGIYGGGTAKCIVQAVNGPSNLQFENEVSQEIDSSEHGTKPGIKSTTCKCGWTNKAAGRIAHGKETGINEYPWMVAIRESLKPGDKPPPFHFCGGSILTHYHVLSAAHCVYYRMDEELYAVLGEHNIRTTTETDATQHIKIVKKIIPDDYNYPDQYHDIALLVLEKSIIFNERVGPICLSPKKFNLAYKHILLTGW…	517	6.407	19	Venom s1 protease with cub domain 6 n=1 Tax=Pristhesancus plagipennis TaxID=1955184 RepID=A0A1Q1NPJ8_9HEMI	0	Venom_S1_protease_with_CUB_domain_6	0	Trypsin	1e-44	CUB domain	1.5e-12	CUB domain	1.5e-12	S1 protease with CUB domain	S1 protease	11	Venom S1 protease with CUB domain 11	incomplete	20560	537.923	192	3.24663	165.687	0.00603549	165.687
Venom S1 protease 30, incomplete	93	12.8	17.71	27.94	P_T_contig57221	AATTTACTTGTAATTATAAAAATATTTTTGAACAAATTTTTGAAACTGCATTGTATAAATTTCGAAACTGTAAATGATGGTCCTTATACTTTGTGGCACGTGCTAACATTGGGATCAGTAGCATTAATAATTTCTTGTATCCAATCGTAGAAATAAACGACAAGTGTTGATACGGAAGCTCCACTTTTGCAGTCTGCACTACTTCCTCTGGATACTAAAGCTACTTGGCTGTATCTGTTCGTCTCTGGATCTAGCCATACTAAAGGTCCTCCAGAATCACCATTACATGTACTGCTAGGTGACGCCACAGTACATACATCCCACCCTCTGCCACCACATACAGCAGTATCCATCACCCTGGCTCTAGCTTTTCTCAAAAAGTTTGATGGCACATAATTC…	1223	1106	87	reverse	TTATACTTTGTGGCACGTGCTAACATTGGGATCAGTAGCATTAATAATTTCTTGTATCCAATCGTAGAAATAAACGACAAGTGTTGATACGGAAGCTCCACTTTTGCAGTCTGCACTACTTCCTCTGGATACTAAAGCTACTTGGCTGTATCTGTTCGTCTCTGGATCTAGCCATACTAAAGGTCCTCCAGAATCACCATTACATGTACTGCTAGGTGACGCCACAGTACATACATCCCACCCTCTGCCACCACATACAGCAGTATCCATCACCCTGGCTCTAGCTTTTCTCAAAAAGTTTGATGGCACATAATTCTCAGTCAGTCCCCAACCCATAATTACGATATGTTTATTGACCAGATCATATTCCGTTGGTTCCAAACATGCTGGTCCAACAAA…	1023	11	>Venom S1 protease 30, incomplete	MLTFNNGEYDEEFCEYKEYVWFSKQNKAKIRLQLDEIGFGTVYCLVQAITGPHPNEYENLVSEEIDSTEHGVTRGVRQTSCKCGWANKNNPRILGGKETKLNEFPWMVYLNVLFTTSGSKWLSNCGASVITARHVLTAAHCVVSRGIVTNPENVEIILAKHDAEKPTGRERSLSAEKIFVQDIYLQKGLSFHDIAMIFTKETIDFSTPFVGPACLEPTEYDLVNKHIVIMGWGLTENYVPSNFLRKARARVMDTAVCGGRGWDVCTVASPSSTCNGDSGGPLVWLDPETNRYSQVALVSRGSSADCKSGASVSTLVVYFYDWIQEIINATDPNVSTCHKV	340	0.104	no	yes	no	#N/A	#N/A	#N/A	#N/A	#N/A	Venom s1 protease 22 n=1 Tax=Pristhesancus plagipennis TaxID=1955184 RepID=A0A1Q1NPG8_9HEMI	1e-173	Venom_S1_protease_22	4e-179	Trypsin	1.4e-34	Trypsin-like peptidase domain	0.0053	Chymotrypsin family Peptidase-S1	0.041	S1 protease	S1 protease	30	Venom S1 protease 30	incomplete	18868	758.04	137	3.55731	213.094	0.00469277	213.094
Venom S1 protease with CUB domain 12, complete	94	12.68	12.81	15.56	P_T_contig85863	AAAGAGTGATTGATCCATTTAATATTGCCTGCCATCTACAGTATTACAGTGTATAACAGAACTGAAATTATTTGGTTTAGAGAAGGAAAAGAGTTTTTATTAATGAATAATTGGAAATGAAGATATCCAACGAGTCGATGGGGTACTTAACGAAAATCTTACTAGTAGTTATTAGCTTCATTGTTAGTGGAGGCCATTGCGGTCCTGAGCAAAGGGATGTGCAATTGATAGCTGGTGGAGAAGCAACAATAGAATCTCCAGGATATCCGACAACATCACCAGAACCAGGCACATCTATACTATGGTCTGTTTCATCTCCTGAAGGTACTACCATCACCATTAAATGTCCGGATATTAGAATATCACCGAGCGAAGGATGCAAGAAAGGTTCCCTATTAG…	1941	117	1793	forward	ATGAAGATATCCAACGAGTCGATGGGGTACTTAACGAAAATCTTACTAGTAGTTATTAGCTTCATTGTTAGTGGAGGCCATTGCGGTCCTGAGCAAAGGGATGTGCAATTGATAGCTGGTGGAGAAGCAACAATAGAATCTCCAGGATATCCGACAACATCACCAGAACCAGGCACATCTATACTATGGTCTGTTTCATCTCCTGAAGGTACTACCATCACCATTAAATGTCCGGATATTAGAATATCACCGAGCGAAGGATGCAAGAAAGGTTCCCTATTAGTTATTCATTCTGGCGAAAAGAGCTCACACTTTTGCGGTTCTGAATCTGGACTCCAAATTACATCCAATGATAATCGTATGACTGTTCATTTTGAATTGATATGGGCAGCTGGACTG…	1680	8	>Venom S1 protease with CUB domain 12, complete	MKISNESMGYLTKILLVVISFIVSGGHCGPEQRDVQLIAGGEATIESPGYPTTSPEPGTSILWSVSSPEGTTITIKCPDIRISPSEGCKKGSLLVIHSGEKSSHFCGSESGLQITSNDNRMTVHFELIWAAGLVHCQVRASRSVDPPLKLVSEPEDIKKVIIMPGDKLYTAMDLRPVPTGEKIKWEFSTVSDYKIGIKCPSLWFTYSGSCNGGNATFDLGDRKEVFCQSHKNVSFVSDRNTLTVTLETVKSTVGFLVCSVLATKGPYFEPWRNLPWKQEDSSEHGLLQKKGPKQTTCNCGWANKPNRRILNGVDAGPNEFPWMAALLHKGAQICGGSIITEYHVMTAAHCTDRFLPEDVTVAVGINHLSKQERYRQIIQAASFINHDGYQLGYASKRDI…	559	0.637	yes	yes	yes	GPEQRDVQLIAGGEATIESPGYPTTSPEPGTSILWSVSSPEGTTITIKCPDIRISPSEGCKKGSLLVIHSGEKSSHFCGSESGLQITSNDNRMTVHFELIWAAGLVHCQVRASRSVDPPLKLVSEPEDIKKVIIMPGDKLYTAMDLRPVPTGEKIKWEFSTVSDYKIGIKCPSLWFTYSGSCNGGNATFDLGDRKEVFCQSHKNVSFVSDRNTLTVTLETVKSTVGFLVCSVLATKGPYFEPWRNLPWKQEDSSEHGLLQKKGPKQTTCNCGWANKPNRRILNGVDAGPNEFPWMAALLHKGAQICGGSIITEYHVMTAAHCTDRFLPEDVTVAVGINHLSKQERYRQIIQAASFINHDGYQLGYASKRDIGLIVLDDKIIFNEKVGPVCLPVYEPSNV…	GPEQRDVQLIAGGEATIESPGYPTTSPEPGTSILWSVSSPEGTTITIKCPDIRISPSEGCKKGSLLVIHSGEKSSHFCGSESGLQITSNDNRMTVHFELIWAAGLVHCQVRASRSVDPPLKLVSEPEDIKKVIIMPGDKLYTAMDLRPVPTGEKIKWEFSTVSDYKIGIKCPSLWFTYSGSCNGGNATFDLGDRKEVFCQSHKNVSFVSDRNTLTVTLETVKSTVGFLVCSVLATKGPYFEPWRNLPWKQEDSSEHGLLQKKGPKQTTCNCGWANKPNRRILNGVDAGPNEFPWMAALLHKGAQICGGSIITEYHVMTAAHCTDRFLPEDVTVAVGINHLSKQERYRQIIQAASFINHDGYQLGYASKRDIGLIVLDDKIIFNEKVGPVCLPVYEPSNV…	531	6.26	18	Venom s1 protease with cub domain 13 n=1 Tax=Pristhesancus plagipennis TaxID=1955184 RepID=A0A1Q1NPI6_9HEMI	1e-167	Venom_S1_protease_with_CUB_domain_13	5e-173	Trypsin	1.3e-40	Trypsin	1.3e-40	CUB domain	5.4e-10	S1 protease with CUB domain	S1 protease	12	Venom S1 protease with CUB domain 12	complete	29631	750.091	276	4.51555	166.113	0.00602001	166.113
Venom Ptu1 family peptide Pr2a, complete	95	12.6	12.6	61.82	P_T_contig18249	AACATTAGTATATAATTAACTATTAAAAGTTAAACACTTGTTATTATAATAATCACTGTCAATCATGATGAAGTTCTTACTAGTTTTATTTCTTATTACGATTACCTTAATTACTATGGCTTATAGTGAGGAGCATGGTTGTATACCACCTTTTCAACCATGCGAAGGTGTAAACTCTAGATGTTGCGGACTGTACGTTTGTTTTAACAAAATATGTCTAGCAACTCCGTAAACAAATAGTATTAATAGACTTTTTTTTTTATAAAACAATATTATTGAAATTAAAAAACATACTTGTAAATAAATATTTATAAACATGTTTTAAGAAATAACTTTTATTCTTCCTTAACAATTCTAAAGAGATGTTTTTTGGTTAATTAAAACATTTTTCTAAAACAA…	407	65	229	forward	ATGATGAAGTTCTTACTAGTTTTATTTCTTATTACGATTACCTTAATTACTATGGCTTATAGTGAGGAGCATGGTTGTATACCACCTTTTCAACCATGCGAAGGTGTAAACTCTAGATGTTGCGGACTGTACGTTTGTTTTAACAAAATATGTCTAGCAACTCCGTAA	168	16	>Venom Ptu1 family peptide Pr2a, complete	MMKFLLVLFLITITLITMAYSEEHGCIPPFQPCEGVNSRCCGLYVCFNKICLATP	55	0.911	yes	yes	yes	EEHGCIPPFQPCEGVNSRCCGLYVCFNKICLATP	EEHGCIPPFQPCEGVNSRCCGLYVCFNKICLATP	34	5.091	6	Venom ptu1 family peptide pp4 n=1 Tax=Pristhesancus plagipennis TaxID=1955184 RepID=A0A1Q1NPE3_9HEMI	4e-08	Venom_Ptu1_family_peptide_Pp4	1e-13	Conotoxin	0.053	Conotoxin	0.053	Ptu family	0.1	Ptu1 family peptide	Peptide (Ptu1-like)	Pr2a	Venom Ptu1 family peptide Pr2a	complete	16694	2015.39	93	7.25631	277.743	0.00360045	277.743
Venom S1 protease 31, incomplete	96	12.42	50.13	83.03	P_clc54_contig_130	AGCTTCTCTACCACCGACAATACGACTTGGAGCCTTGTTAGTCCAACCACATTTACATGAGTTTGGTTTTTTGCTTCTATGTACCAATCCATGTTCACTTGAATCAATCAATTTTTCTGGAATATCAATATAGGGTTTGGTAGCTTCGACATAACAGGTAGCTTCAGCAGTTGGTCCAGAATTTTCGAAGGTAACAGTCATCCTGTTCTTATAGGAAGACGTTAAAACATACTGTAATACTTCTGGACAATGTTGAGTGAATATCTCACCATTGTCTACTTTGATTTTGGCCAAACGACAGGAGTTTGTCGTGAAACTACAAAAGAGGGTCATCTTACAACCCGCTGGAGCGACCAAATCGAAACGGGTTTCTATTAGACCAGCACCAGTCTTTGGAAC…	586	495	1	reverse	AGCTTCTCTACCACCGACAATACGACTTGGAGCCTTGTTAGTCCAACCACATTTACATGAGTTTGGTTTTTTGCTTCTATGTACCAATCCATGTTCACTTGAATCAATCAATTTTTCTGGAATATCAATATAGGGTTTGGTAGCTTCGACATAACAGGTAGCTTCAGCAGTTGGTCCAGAATTTTCGAAGGTAACAGTCATCCTGTTCTTATAGGAAGACGTTAAAACATACTGTAATACTTCTGGACAATGTTGAGTGAATATCTCACCATTGTCTACTTTGATTTTGGCCAAACGACAGGAGTTTGTCGTGAAACTACAAAAGAGGGTCATCTTACAACCCGCTGGAGCGACCAAATCGAAACGGGTTTCTATTAGACCAGCACCAGTCTTTGGAAC…	498	36	>Venom S1 protease 31, incomplete	MRAFGVFIGICLLAYTSAARVDIKASDGLVTLVPKTGAGLIETRFDLVAPAGCKMTLFCSFTTNSCRLAKIKVDNGEIFTQHCPEVLQYVLTSSYKNRMTVTFENSGPTAEATCYVEATKPYIDIPEKLIDSSEHGLVHRSKKPNSCKCGWTNKAPSRIVGGREA	165	0.849	yes	no	no	ARVDIKASDGLVTLVPKTGAGLIETRFDLVAPAGCKMTLFCSFTTNSCRLAKIKVDNGEIFTQHCPEVLQYVLTSSYKNRMTVTFENSGPTAEATCYVEATKPYIDIPEKLIDSSEHGLVHRSKKPNSCKCGWTNKAPSRIVGGREA	ARVDIKASDGLVTLVPKTGAGLIETRFDLVAPAGCKMTLFCSFTTNSCRLAKIKVDNGEIFTQHCPEVLQYVLTSSYKNRMTVTFENSGPTAEATCYVEATKPYIDIPEKLIDSSEHGLVHRSKKPNSCKCGWTNKAPSRIVGGREA	147	7.96	7	Venom s1 protease 1 n=1 Tax=Pristhesancus plagipennis TaxID=1955184 RepID=A0A1Q1NPF6_9HEMI	2e-75	Venom_S1_protease_2	8e-81	#N/A	#N/A	#N/A	#N/A	#N/A	#N/A	S1 protease	S1 protease	31	Venom S1 protease 31	incomplete	43517	3648.84	220	11.9221	306.057	0.00326737	306.057
Venom S1 protease 32, complete	97	12.27	12.28	27.01	P_T_contig48447	GTTCTTGAATAACTTCAATAATCTCCTCATTAAAGTTGAACTTTTTCTCTCTTTATTCATTAAAAATGTTTACATCTTCTTGCAAACGCCAGCTTCAGGATTAGTTTCAGCAATTTTTTGTTGAATCCAACTTGTAAAAAATGCCAGATCGGTACTTATACCAGGTGAATCAGAACCACATCCAGAACCATATGAAATAATACCAACTTGTGTATACATATTTGTATCAGGATCTACCCATATTAATGGTCCACCAGAATCACCCTGGCAGGCATCTTTCCTATAATTAAATGTGCATAATTGATGCGGATTACTTGTTGGTACTTCAGCAGCAAATGTTTTGGCACATATTTCAAGTGGAATTACCCTTAAATTGACTCCCTGCAAAGTTTTAGGTCT…	1082	1005	73	reverse	TTACATCTTCTTGCAAACGCCAGCTTCAGGATTAGTTTCAGCAATTTTTTGTTGAATCCAACTTGTAAAAAATGCCAGATCGGTACTTATACCAGGTGAATCAGAACCACATCCAGAACCATATGAAATAATACCAACTTGTGTATACATATTTGTATCAGGATCTACCCATATTAATGGTCCACCAGAATCACCCTGGCAGGCATCTTTCCTATAATTAAATGTGCATAATTGATGCGGATTACTTGTTGGTACTTCAGCAGCAAATGTTTTGGCACATATTTCAAGTGGAATTACCCTTAAATTGACTCCCTGCAAAGTTTTAGGTCTTTTACCTTTAGATCGTAATTTACCCCAACCTAAAACTTTTACAACTTCATCGACTAGATTTCTCTGTGA…	936	8	>Venom S1 protease 32, complete	MAFKIFNLFLLICINNIIFVWCADIRDYMNAPDIDIDSSEYGMHPGKVKTNCRCGWSNKNTKRIVGGTETGVNEYPLVAGLANGQYGYMICGASIITAYHGLTAAHCTIKEKGNPLAIIVGEHDVMRTDDTDATRMHQVKTVIEHEKYEQVNQQYDISLLVLEIKIEFSQKVGPACLPTSQRNLVDEVVKVLGWGKLRSKGKRPKTLQGVNLRVIPLEICAKTFAAEVPTSNPHQLCTFNYRKDACQGDSGGPLIWVDPDTNMYTQVGIISYGSGCGSDSPGISTDLAFFTSWIQQKIAETNPEAGVCKKM	311	0.886	yes	yes	yes	ADIRDYMNAPDIDIDSSEYGMHPGKVKTNCRCGWSNKNTKRIVGGTETGVNEYPLVAGLANGQYGYMICGASIITAYHGLTAAHCTIKEKGNPLAIIVGEHDVMRTDDTDATRMHQVKTVIEHEKYEQVNQQYDISLLVLEIKIEFSQKVGPACLPTSQRNLVDEVVKVLGWGKLRSKGKRPKTLQGVNLRVIPLEICAKTFAAEVPTSNPHQLCTFNYRKDACQGDSGGPLIWVDPDTNMYTQVGIISYGSGCGSDSPGISTDLAFFTSWIQQKIAETNPEAGVCKKM	ADIRDYMNAPDIDIDSSEYGMHPGKVKTNCRCGWSNKNTKRIVGGTETGVNEYPLVAGLANGQYGYMICGASIITAYHGLTAAHCTIKEKGNPLAIIVGEHDVMRTDDTDATRMHQVKTVIEHEKYEQVNQQYDISLLVLEIKIEFSQKVGPACLPTSQRNLVDEVVKVLGWGKLRSKGKRPKTLQGVNLRVIPLEICAKTFAAEVPTSNPHQLCTFNYRKDACQGDSGGPLIWVDPDTNMYTQVGIISYGSGCGSDSPGISTDLAFFTSWIQQKIAETNPEAGVCKKM	289	6.346	10	Venom s1 protease 32 n=1 Tax=Pristhesancus plagipennis TaxID=1955184 RepID=A0A1Q1NPG5_9HEMI	1e-179	Venom_S1_protease_32	0	Trypsin	3.4e-46	Domain of unknown function (DUF1986)	0.0024	Protein of unknown function (DUF1195)	0.15	S1 protease	S1 protease	32	Venom S1 protease 32	complete	11398	517.6	155	4.54917	113.779	0.00878896	113.779
Venom S1 protease 33, complete	98	12.02	15.16	37.46	P_clc29_contig_254	GTTATATAGATTTTTTATTTATTTAATGATTATATATATTGTACGAAATTTCAAAATACTTTAACTTTTCAAAAGATAATTGCCTTTAATACAAACAGAATAGATGCTCAACTAGGACGAATTATATCAATATATCAAGCTTACATAAGTAAGCTTTATTTGAAATGGCATTGTTAATTCTAAAACTGTGTTCGACGTACAATTTGTTGTAATGGAAAGTAAAACCTTAAGAGTTCCATACATTGTTTATCTTCTAAGAAATTCAATCAGATTTCTTGTAAAAACTAAAAACTATTTAAAGAATTTTCTTAATGTAAAGTCAAATTAACATGATTTGAAGGCAACACATCTTCTTTAGCCTTTCTTGGATGACAGAATCTTTCAGATTGAGACGTTTTA…	2004	1922	1002	reverse	TTAATCCTTCTTGATACATACATTTGCTTCACGATTTGTGGCTTCTATAGTACGTTTTATCCAGTCTATATATGCAAAAACATCAGTATTTACTGTTGGAATAGTACTTGCACAATTTTTACCAAATGAAACTAAACCTAATAATGTATATCTGTTAGTTTCTTTATCTAACCATAATAGTGGACCTCCAGAATCACCCTGACAAGAACCTTTTCTCCTTCCAAATGTACATATTTGTGTAGCTGCTGCTGCATTTACTTGTCCTGCATAATTATAAGAGCATGTTTTAAGAGGCACAACTCTAAGATTGACTTTCTTTAGAACCGGTGAATTTTCTCCATCATTATTTATGCTTCCCCAACCAATTATTCTAACGTATTTGTGATCTAAATTCTTTCT…	924	8	>Venom S1 protease 33, complete	MWIITPLALFFFYFCFIKAEISYLQISSEEIDSSEYGVTKGNKETTCPCGWSNKRGSRIVGGKAAQPNEFPFAVGIVDKYTGFLFCGGALITDSHVVTGAHCTWRRRVEKDPIAVALGEHDVTKESKSRVIIDVRRIIEHQNFHRVTLVNDIAILVLQEKVTFNKFIGPICLPTERKNLDHKYVRIIGWGSINNDGENSPVLKKVNLRVVPLKTCSYNYAGQVNAAAATQICTFGRRKGSCQGDSGGPLLWLDKETNRYTLLGLVSFGKNCASTIPTVNTDVFAYIDWIKRTIEATNREANVCIKKD	307	0.837	yes	yes	yes	EISYLQISSEEIDSSEYGVTKGNKETTCPCGWSNKRGSRIVGGKAAQPNEFPFAVGIVDKYTGFLFCGGALITDSHVVTGAHCTWRRRVEKDPIAVALGEHDVTKESKSRVIIDVRRIIEHQNFHRVTLVNDIAILVLQEKVTFNKFIGPICLPTERKNLDHKYVRIIGWGSINNDGENSPVLKKVNLRVVPLKTCSYNYAGQVNAAAATQICTFGRRKGSCQGDSGGPLLWLDKETNRYTLLGLVSFGKNCASTIPTVNTDVFAYIDWIKRTIEATNREANVCIKKD	EISYLQISSEEIDSSEYGVTKGNKETTCPCGWSNKRGSRIVGGKAAQPNEFPFAVGIVDKYTGFLFCGGALITDSHVVTGAHCTWRRRVEKDPIAVALGEHDVTKESKSRVIIDVRRIIEHQNFHRVTLVNDIAILVLQEKVTFNKFIGPICLPTERKNLDHKYVRIIGWGSINNDGENSPVLKKVNLRVVPLKTCSYNYAGQVNAAAATQICTFGRRKGSCQGDSGGPLLWLDKETNRYTLLGLVSFGKNCASTIPTVNTDVFAYIDWIKRTIEATNREANVCIKKD	288	8.295	10	Venom s1 protease 12 n=1 Tax=Pristhesancus plagipennis TaxID=1955184 RepID=A0A1Q1NPF5_9HEMI	0	Venom_S1_protease_12	0	Trypsin	1.2e-52	Domain of unknown function (DUF1986)	2e-07	Trypsin-like peptidase domain	0.0054	S1 protease	S1 protease	33	Venom S1 protease 33	complete	11500	281.964	151	2.3928	117.838	0.00848621	117.838
Venom S1 protease 34, complete	100	11.86	15.03	15.51	P_clc64_contig_74	TCCCAACAAAAAAAGAAACTTTATTTAAAAGTAAAATTAAATTTCCACATTTAAATTTTGTTGCATGTTGTAGAAGAAGGATCGGTACTTCTGATAATATTATGTATCCATTCGTAGAAAGATGGAACATGTGTAGCTATGGCTCGACCTTTTTCACAAATGGTATGTGTACCTCTTGATACCAAGGCTACTTGAGTGTACCTATTAGTTTCTGGATCACGCCATACTAATGGACCACCTGAATCACCATAACAAGCTGTGCTCGGAATAGTGTGAGTACATATTTCATAATCTGCAACACCACATAGCAAGTTGTCAATAACTGTAGATTTAGCTTTGAGAAGAACATCTGATCCACGTCTCTGTTCAGTTTGACCCCAACCCATTACTGTAATTCGT…	1726	1658	54	reverse	TTAAATTTTGTTGCATGTTGTAGAAGAAGGATCGGTACTTCTGATAATATTATGTATCCATTCGTAGAAAGATGGAACATGTGTAGCTATGGCTCGACCTTTTTCACAAATGGTATGTGTACCTCTTGATACCAAGGCTACTTGAGTGTACCTATTAGTTTCTGGATCACGCCATACTAATGGACCACCTGAATCACCATAACAAGCTGTGCTCGGAATAGTGTGAGTACATATTTCATAATCTGCAACACCACATAGCAAGTTGTCAATAACTGTAGATTTAGCTTTGAGAAGAACATCTGATCCACGTCTCTGTTCAGTTTGACCCCAACCCATTACTGTAATTCGTCGATTATTAACTGGTAAGGGATCTCTTGATAAACAGACTGGTCCAATAAT…	1608	9	>Venom S1 protease 34, complete	MLVTNLLIILSYVGFIYGQAVHNVAIRSGQPYEDIKNPEYPKGVLPHGTSIQWNLVVEADSKIKILCDDIRMGQHGPWTDECPHVYVSFDEGNGETRVCGPNKARSRYLSKGPRLTVKLVSKEGSGFFKCTAFNIKEPIPEYIDLKTGGHIKVISTTGTPTPYLDKMWIIRSPPNTRISLQCSVSLENVEPCYKEMLSIDIGEEIKEFCGYKDVTVFTKENTGKVRIQLDEHGKRNAECFIQAVTGPHANEFLNVVSEEVDSTEFGVTRGSRQTSCKCGWRNRVPGRIIGGKEVEENEFPWMVLLNIYYPLEGGARMMFYCGASVITQRHVLTAGHCVVDKATRTVVPPQDVIVRLAEHHSGKSSGKEKEISSQQIFVHENYLKKGSHDIAVIFTKDVI…	535	0.814	yes	yes	yes	QAVHNVAIRSGQPYEDIKNPEYPKGVLPHGTSIQWNLVVEADSKIKILCDDIRMGQHGPWTDECPHVYVSFDEGNGETRVCGPNKARSRYLSKGPRLTVKLVSKEGSGFFKCTAFNIKEPIPEYIDLKTGGHIKVISTTGTPTPYLDKMWIIRSPPNTRISLQCSVSLENVEPCYKEMLSIDIGEEIKEFCGYKDVTVFTKENTGKVRIQLDEHGKRNAECFIQAVTGPHANEFLNVVSEEVDSTEFGVTRGSRQTSCKCGWRNRVPGRIIGGKEVEENEFPWMVLLNIYYPLEGGARMMFYCGASVITQRHVLTAGHCVVDKATRTVVPPQDVIVRLAEHHSGKSSGKEKEISSQQIFVHENYLKKGSHDIAVIFTKDVIEFNDIIGPVCLSRDPLPV…	QAVHNVAIRSGQPYEDIKNPEYPKGVLPHGTSIQWNLVVEADSKIKILCDDIRMGQHGPWTDECPHVYVSFDEGNGETRVCGPNKARSRYLSKGPRLTVKLVSKEGSGFFKCTAFNIKEPIPEYIDLKTGGHIKVISTTGTPTPYLDKMWIIRSPPNTRISLQCSVSLENVEPCYKEMLSIDIGEEIKEFCGYKDVTVFTKENTGKVRIQLDEHGKRNAECFIQAVTGPHANEFLNVVSEEVDSTEFGVTRGSRQTSCKCGWRNRVPGRIIGGKEVEENEFPWMVLLNIYYPLEGGARMMFYCGASVITQRHVLTAGHCVVDKATRTVVPPQDVIVRLAEHHSGKSSGKEKEISSQQIFVHENYLKKGSHDIAVIFTKDVIEFNDIIGPVCLSRDPLPV…	517	6.97	18	Venom s1 protease with cub domain 4 n=2 Tax=Pristhesancus plagipennis TaxID=1955184 RepID=A0A1Q1NPJ4_9HEMI	0	Venom_S1_protease_with_CUB_domain_4	0	Trypsin	1.7e-40	Trypsin-like peptidase domain	0.00033	Chymotrypsin family Peptidase-S1	0.047	S1 protease	S1 protease	34	Venom S1 protease 34	complete	31644	900.831	26	0.478366	1883.14	0.000531027	1883.14
Venom pacifastin domain peptide Pr12a, complete	101	11.56	11.56	76.04	P_clc29_contig_3145	CTAAGTTAAGTCCCCATTGCGCTAGACCTGAATTATTAGTTTTCTTTATTTGTATTGTTTTTATTTTATACTTCAATTAATTATTTACAGGTGTAAATAACTTGTAAATATTTTAAAATTGTATTACATGTTTTTCCAGTCATTTCAGTAATATTATGAGAGTGGTGTGTTAGCGATCATCTTGAAGAATTGTTTCCTTTTATGGCTTTTTATGGATACATAGTTTTCTTGTACATTTTGCCGTCAAACCATCTTCAGAACATATACAGTCGTTGCAATCATTTTTGAAGGGTTTTCCAGGTTCACATTCCAGTTTAAACATTCTCGGTGGACAAATCAAGTCGTGCGTACATCTACCAAGTTTACCATTGCTCAAACATGTGCACATGTTACAGCCAT…	612	490	203	reverse	TTATGGCTTTTTATGGATACATAGTTTTCTTGTACATTTTGCCGTCAAACCATCTTCAGAACATATACAGTCGTTGCAATCATTTTTGAAGGGTTTTCCAGGTTCACATTCCAGTTTAAACATTCTCGGTGGACAAATCAAGTCGTGCGTACATCTACCAAGTTTACCATTGCTCAAACATGTGCACATGTTACAGCCATCAGGGGCAACAGTTAACGCACCTGGTCTGCATGCTTCCGTTTCAAATGCGATAAAAACCAAAGCAAAAAATAGTAACAGGGCTGTTTTCAT	291	10	>Venom pacifastin domain peptide Pr12a, complete	MKTALLLFFALVFIAFETEACRPGALTVAPDGCNMCTCLSNGKLGRCTHDLICPPRMFKLECEPGKPFKNDCNDCICSEDGLTAKCTRKLCIHKKP	96	0.91	yes	yes	yes	CRPGALTVAPDGCNMCTCLSNGKLGRCTHDLICPPRMFKLECEPGKPFKNDCNDCICSEDGLTAKCTRKLCIHKKP	CRPGALTVAPDGCNMCTCLSNGKLGRCTHDLICPPRMFKLECEPGKPFKNDCNDCICSEDGLTAKCTRKLCIHKKP	76	7.596	12	Uncharacterized protein n=1 Tax=Phlebotomus papatasi TaxID=29031 RepID=A0A1B0DFD1_PHLPP	6e-09	Venom_pacifastin-like-protein_1	5e-11	Pacifastin inhibitor (LCMII)	9e-18	Pacifastin inhibitor (LCMII)	9e-18	#N/A	#N/A	pacifastin domain peptide	Pacifastin (2 domains)	Pr12a	Venom pacifastin domain peptide Pr12a	complete	1101	88.3952	620990	32222.6	0.00274327	364.529	364.529
Venom S1 protease 35, incomplete	102	11.5	11.88	18.31	P_clc44_contig_900	TGGATATTTTATTTTTTATTTTCTAAACCAGTGGTTCTTAACTAGAGTTGCATGCAGCCCTGGGGGAGTGTGGGAAGCTTCTTCAAGGAGTGTGAGACGTTATGATAATAAAGTATTGCTTATTATAACGGTTGTACAAACCAACAAGTAAACGAATAAGTGTTACTTACTTTTGTTGGACTTTATTTCAGCACATTAATATTTCAGCAAAATATTTTCTCAATAAAAATCACCATTATACTATATTTTATTATGTAAAATTATGTATGCAGTTTGACATGGACATTGGGCTTACTGAACTGCTGAGATTGGTTGCTACATTATCTTAGTGTTTTAGAATATTCACGCTAGGATTATCTTTTATAAAAATTCAATTGAAAATAATGACTCGCAAACAAT…	2572	2472	982	reverse	TCAAACTTTATGGCACGTTCTTACACCAGGGTCAGTATCTTTTATAATTTCCTGAATCCAGTCATAAAAATAAGAAATAAGAGTGGATATAGAAAATTTCCCCGTACAACTTTGACTTCTGGATACCAGTGATACCTCACTGTAACGGTTTGTTTCTGGATTTAACCAAACTATTGGACCTCCGGAATCTCCACTACAAAATGAAGATGGTTTGGCTGATGTACATACATCCCATTTACCAACTTCGCATACAGCACGATCGATTACTCTAGAATAACCTTTCTTTAAATAAGTCGATGCTTGATTATGTTCAGTTAGACCCCAACCCATAAGCAGAACAAGTTTGTTTGTAACAGGAAGTTCATACGGTTCGATACATACTGGTCCTATCAAAGGTGT…	1494	10	>Venom S1 protease 35, incomplete	MGWKDASIEWNFKVESDAKVKLICDDIRMMQMAPEWINECPLVYFSAIDGTGERKVCGSTVYNYMHISDGSNLKIKVVSTKKGTGLFKCTAINTGEPEPSERIKLVSDGVAKRLKIYGDRETPFPNLDKLWVFESPAGTRMSFQCDLGIPEGRPKCGFNVVTFHNGEIVEEFCGHEQIIRFSKDNKARLRFQFDKYGHGWMNCLVQAVTGPNPDEYENIALEVIDSSEHGVTPGARQTSCKCGWSNKKGARIISGGEARVNEFPWMVHLYTVHETPKGNWGSSCGASVITARHILTAAHCVVASGIVDKPENVEMTLAKHDSQKKTGNEIAIGAEKIFVRKEYLFSGLANHDIAVIFTKQTIDFSTPLIGPVCIEPYELPVTNKLVLLMGWGLTEHNQA…	497	0.111	no	yes	no	#N/A	#N/A	#N/A	#N/A	#N/A	Venom s1 protease with cub domain 12 n=1 Tax=Pristhesancus plagipennis TaxID=1955184 RepID=A0A1Q1NPJ5_9HEMI	0	Venom_S1_protease_with_CUB_domain_12	0	Trypsin	2.6e-33	Trypsin-like peptidase domain	0.0096	Chymotrypsin family Peptidase-S1	0.035	S1 protease	S1 protease	35	Venom S1 protease 35	incomplete	6284	120.049	71	0.876627	136.944	0.00730225	136.944
Venom S1 protease with CUB domain 13, complete	103	11.15	23.07	14.59	P_clc34_contig_10014	TTTTTTTTTTTTACTAATTCATGTTAGGTAACGGTACAATGTATCAATGTCATACGTTTATAAATGTATTAATCCCTGTTTAATCACTTTACATTTTAATCTATCTTTGTACAAACCTTTTGATCACCATGGTTATTACTTCTGATAACGTCCATCAACCAAGGATAGTAGTAATGTAAAGCGGTATGAATTGATGGTTTCTGAAGCCTACAACCATCGCATACAGATGGTATTCCAACTAATGTATACCTGTTAGTCTCAGGATCTAGCCATACCACTGGGCCACCAGAATCACCGTAACAAACATCTTGTCGTTTGTTCCATGTACATATTTGTGACGCTGGAGATACAGTCCATCTTCCATCCCAGACTGGATTACAAGACTCCATACTAATTACA…	1817	1763	99	reverse	TTAATCTATCTTTGTACAAACCTTTTGATCACCATGGTTATTACTTCTGATAACGTCCATCAACCAAGGATAGTAGTAATGTAAAGCGGTATGAATTGATGGTTTCTGAAGCCTACAACCATCGCATACAGATGGTATTCCAACTAATGTATACCTGTTAGTCTCAGGATCTAGCCATACCACTGGGCCACCAGAATCACCGTAACAAACATCTTGTCGTTTGTTCCATGTACATATTTGTGACGCTGGAGATACAGTCCATCTTCCATCCCAGACTGGATTACAAGACTCCATACTAATTACACGAAGTTTAGCTTTCTTTAATTGGCTGTAATCCCTACCCATCTCGTCAAATGCTATTCCTCCCCAACCCATTGTTACCACAGGTTGGTTTAGAAG…	1668	13	>Venom S1 protease with CUB domain 13, complete	MSFLQRLIVASTLAVLATCLTEQKEIQVPRGREITVQNPDYPQTSPQPTTSLIWTLVSPPGTQILLECSDVRISPSTNCDNGFFVITHSGGKTPHYCGTTSGLKITSPDNRMIVHFELTWAAGVFNCKAKSEGVAEHPQKPNKPQLNGEKINLSVDEVRYHDINMNPMPQIDKLYHWEYTTQPGYKIGIRCTSLWMGNHQNRSECAEGYFSFDLGKEEVQFCNNSNGLSLASSGEKLGFTVKSTRNIMGGFQCIVLSTKGPYFEQYKNEPDLPEEDSSEYGHPQKKGPKRTTCECGSANKPAPARILHGDYVSPHEFPWMAGLLKSEQALQTFCGGTIITRRHVISASHCTLKTVATHVVVGTDHMAKREGGKIYPVEKIINHDNENKSEFAPSKDISV…	555	0.678	yes	yes	yes	LTEQKEIQVPRGREITVQNPDYPQTSPQPTTSLIWTLVSPPGTQILLECSDVRISPSTNCDNGFFVITHSGGKTPHYCGTTSGLKITSPDNRMIVHFELTWAAGVFNCKAKSEGVAEHPQKPNKPQLNGEKINLSVDEVRYHDINMNPMPQIDKLYHWEYTTQPGYKIGIRCTSLWMGNHQNRSECAEGYFSFDLGKEEVQFCNNSNGLSLASSGEKLGFTVKSTRNIMGGFQCIVLSTKGPYFEQYKNEPDLPEEDSSEYGHPQKKGPKRTTCECGSANKPAPARILHGDYVSPHEFPWMAGLLKSEQALQTFCGGTIITRRHVISASHCTLKTVATHVVVGTDHMAKREGGKIYPVEKIINHDNENKSEFAPSKDISVLIMAEEIQFGHNVGAACLP…	LTEQKEIQVPRGREITVQNPDYPQTSPQPTTSLIWTLVSPPGTQILLECSDVRISPSTNCDNGFFVITHSGGKTPHYCGTTSGLKITSPDNRMIVHFELTWAAGVFNCKAKSEGVAEHPQKPNKPQLNGEKINLSVDEVRYHDINMNPMPQIDKLYHWEYTTQPGYKIGIRCTSLWMGNHQNRSECAEGYFSFDLGKEEVQFCNNSNGLSLASSGEKLGFTVKSTRNIMGGFQCIVLSTKGPYFEQYKNEPDLPEEDSSEYGHPQKKGPKRTTCECGSANKPAPARILHGDYVSPHEFPWMAGLLKSEQALQTFCGGTIITRRHVISASHCTLKTVATHVVVGTDHMAKREGGKIYPVEKIINHDNENKSEFAPSKDISVLIMAEEIQFGHNVGAACLP…	536	6.601	19	Venom s1 protease with cub domain 14 n=1 Tax=Pristhesancus plagipennis TaxID=1955184 RepID=A0A1Q1NPK0_9HEMI	0	Venom_S1_protease_with_CUB_domain_14	0	Trypsin	2.6e-40	CUB domain	2.5e-07	CUB domain	2.5e-07	S1 protease with CUB domain	S1 protease	13	Venom S1 protease with CUB domain 13	complete	6569	177.639	64	1.11854	158.813	0.00629673	158.813
Venom S1 protease with CUB domain 14, incomplete	104	10.75	10.76	36.74	P_T_contig28114	CCTAGTGATCTAGGATGGGAAGGTGCTACATTACAGTGGAATTTTGATGTTGAACCTGATGCAAGAATAAAAGTTGTTTGCGATGATATTAGAATGGTTCAAAGATCTCCTTGGACTGAGGATTGCCCAGATGTTTATTTTAGCGCAATAGATGGTAACGGCGAAAGAAGAGTTTGTAGTGGTAGTATCTTCAACTATGTACATAAATCAGATGGACCAAGATTAACAATTAAAGTGGTAACAATTAGTGGAGGAACTGCTCTATTTAAGTGTACCGCCATTAATATGGGTGAACCAGTACAGAAAGAAATTATCAAATTTGAACAAAATGGTAGAGCAAAAAGAATAGAAATTGAAGGACGTGGCAAGACATTATTTCCTTATTTAGATCGACTTTGG…	739	94	738	forward	ATGGTTCAAAGATCTCCTTGGACTGAGGATTGCCCAGATGTTTATTTTAGCGCAATAGATGGTAACGGCGAAAGAAGAGTTTGTAGTGGTAGTATCTTCAACTATGTACATAAATCAGATGGACCAAGATTAACAATTAAAGTGGTAACAATTAGTGGAGGAACTGCTCTATTTAAGTGTACCGCCATTAATATGGGTGAACCAGTACAGAAAGAAATTATCAAATTTGAACAAAATGGTAGAGCAAAAAGAATAGAAATTGAAGGACGTGGCAAGACATTATTTCCTTATTTAGATCGACTTTGGGTCTTTGAAGGTCCTCCAGGAACACGTCTTTCAATACAATGTGATGTTAATATTCGACCGGGGGAGGAGATTTGTGGAAAAAATATGTTAACA…	646	6	>Venom S1 protease with CUB domain 14, incomplete	MVQRSPWTEDCPDVYFSAIDGNGERRVCSGSIFNYVHKSDGPRLTIKVVTISGGTALFKCTAINMGEPVQKEIIKFEQNGRAKRIEIEGRGKTLFPYLDRLWVFEGPPGTRLSIQCDVNIRPGEEICGKNMLTFNNGEYDEEFCEYKEYVWFSKQNKAKIRLQLDEIGFGTVYCLVQAITGPHPNEYENLVSEEIDSTEHGVTRGVRQTSCKSGW	215	0.107	no	no	no	#N/A	#N/A	#N/A	#N/A	#N/A	Venom s1 protease with cub domain 12 n=1 Tax=Pristhesancus plagipennis TaxID=1955184 RepID=A0A1Q1NPJ5_9HEMI	2e-84	Venom_S1_protease_with_CUB_domain_12	8e-90	#N/A	#N/A	#N/A	#N/A	#N/A	#N/A	S1 protease with CUB domain	S1 protease	14	Venom S1 protease with CUB domain 14	incomplete	6667	443.281	52	2.23453	198.378	0.00504089	198.378
Venom hemolysin-like protein 3, complete	106	10.2	10.2	17.25	P_clc34_contig_65	CGCGCTTTTAGGTCCGTGCATTTTTTTCTTGTGCGCTTTTTTCATGTGCGCTTTTTTCTTGTGCGCTTTTTTCATAGAACCGTTATGTGAATGTTACAATCAGATTTTTCTGTTATGTCTTCTTTTTGAGAAGTTATGAGTTAGTTAAGTTATTCATAACTGCTGTCAGTAGTGAATTCTACAATTTTAATTAAGTGAAGAAAAAAAGCGAACAAAAAATGCAATTTTATTAATAAATTTCTCAAAAATCTGCTTTATTAACAAATAATAAAACCACTTTAAAAAACACTACTATTAGATGTTAAGATAACAATGTTGCTTTGTTGTGTAAATTTAATAAGGCGTTTTCTTTAAAAGTATACACCTTATCCAAACAACTTAATTACATGTTTTTTGTTA…	1641	1456	431	reverse	TTATACATTTAAAGCTGATTCTATTGTGTTTGTGATAGAATGAGTACCGGCATCTATTGTGGATTGCACCTTGTCAGTTCCTTTTTGTACTATATTAGAAACGATATCACTTCCTTTATGTAACAGTCCATTAATCCACTGAAGGCCGCTAGCACCTATATTTCCTACAGTCCCTATAATACCTTTCCCTACATCTTGAAGCTTATCAATGCCTTTGGTACCTGCGTCAGCAATTGTATGCATTCCTTTGCCAAAAGGTCCTGGTAGGATGTCTCCCCATTTATGAACCATTCCCATTCCTTGTTTCGCGATATTAGATCCGGCGTCTATACTCATGGAGCCAATTTTCATACCTCCTTGGAGTGCAGCCTGGCTAAGTTTGGTTCCAAGGTCTCCTGC…	1029	6	>Venom hemolysin-like protein 3, complete	MQVMWVILAVALLQANWCLGAPQSEISSSPDPVNKPETEPIETPITSDDSSPGSKTDEPPNQTSSSDPIPEPTNESKPETDEPIEKPNTIPTPPPTKPTNEPKPETDEPTETSVTTPTPPTKPTKEPKPKTDEPTESPITPPSPPTKSTTEPPKVTTEASTQTDQTTKESWIKKGIGKITGLIKGQGDVAKGTVGMIGSGMKMGTQIGTAAGDLGTKLSQAALQGGMKIGSMSIDAGSNIAKQGMGMVHKWGDILPGPFGKGMHTIADAGTKGIDKLQDVGKGIIGTVGNIGASGLQWINGLLHKGSDIVSNIVQKGTDKVQSTIDAGTHSITNTIESALNV	342	0.854	yes	yes	yes	APQSEISSSPDPVNKPETEPIETPITSDDSSPGSKTDEPPNQTSSSDPIPEPTNESKPETDEPIEKPNTIPTPPPTKPTNEPKPETDEPTETSVTTPTPPTKPTKEPKPKTDEPTESPITPPSPPTKSTTEPPKVTTEASTQTDQTTKESWIKKGIGKITGLIKGQGDVAKGTVGMIGSGMKMGTQIGTAAGDLGTKLSQAALQGGMKIGSMSIDAGSNIAKQGMGMVHKWGDILPGPFGKGMHTIADAGTKGIDKLQDVGKGIIGTVGNIGASGLQWINGLLHKGSDIVSNIVQKGTDKVQSTIDAGTHSITNTIESALNV	APQSEISSSPDPVNKPETEPIETPITSDDSSPGSKTDEPPNQTSSSDPIPEPTNESKPETDEPIEKPNTIPTPPPTKPTNEPKPETDEPTETSVTTPTPPTKPTKEPKPKTDEPTESPITPPSPPTKSTTEPPKVTTEASTQTDQTTKESWIKKGIGKITGLIKGQGDVAKGTVGMIGSGMKMGTQIGTAAGDLGTKLSQAALQGGMKIGSMSIDAGSNIAKQGMGMVHKWGDILPGPFGKGMHTIADAGTKGIDKLQDVGKGIIGTVGNIGASGLQWINGLLHKGSDIVSNIVQKGTDKVQSTIDAGTHSITNTIESALNV	322	4.858	0	Hemolysin-like secreted salivary protein 3 n=1 Tax=Triatoma infestans TaxID=30076 RepID=A6YPQ6_TRIIF	0.0002	Venom_hemolysin-like_protein_5	5e-47	#N/A	#N/A	#N/A	#N/A	#N/A	#N/A	hemolysin-like protein	Hemolysin-like	3	Venom hemolysin-like protein 3	complete	264	7.90475	335857	6499.4	0.00121623	822.214	822.214
Venom ribonuclease 1, complete	107	10.04	10.04	28.98	P_clc34_contig_1157	GGTAAATAATCATTTATTGTTAACAAAGTAAATCTTCATTTAAGAAATTGCACAATAATTAAATCTATAATTTAATTACTTTAAAAATTAAATTATTGTTTACATGTTTTATTTGTGTTACACACTTGATGGTGTAGGATAGGTTACAGGTGAATTAATGTTACAGTTACTATTAGCTGCAATCATTGCTTCTATGGAATGAGGATTTCCACTTCTCCTACCTTTTAATGGTTTACAATTGATTAATGATAAATTTTTATCAAAACAAATTTTTATCTCTGATAAATACTGTACATGTCTATGGTTATCTTTAAGACACATTAATTGTGGATGAACTCCTAAAGCTCGTGTTACAACATTCCATATTTCAGCTACTGGATAATTCCTTCCAACTATTAT…	1084	969	121	reverse	TTACACACTTGATGGTGTAGGATAGGTTACAGGTGAATTAATGTTACAGTTACTATTAGCTGCAATCATTGCTTCTATGGAATGAGGATTTCCACTTCTCCTACCTTTTAATGGTTTACAATTGATTAATGATAAATTTTTATCAAAACAAATTTTTATCTCTGATAAATACTGTACATGTCTATGGTTATCTTTAAGACACATTAATTGTGGATGAACTCCTAAAGCTCGTGTTACAACATTCCATATTTCAGCTACTGGATAATTCCTTCCAACTATTATTCCACCAGCTGATAGTATGCTTAAAATATTGTATCTCGAATTCCAATTAAGTGCTTGAAAAAAATATTTATGTTGGGTATTTAACTGTGGTAATTGCAAAGCACATGTACCGTGCTT…	852	8	>Venom ribonuclease 1, complete	MLLKLIYVSVAISATFAIELYKHDKAGDRYYLGFASYEDEYIASEDPPETYEEDLRSNHFDALIFTQSWPPTSCLQTKQKSRQCRNLANNEIWTIHGIWPTAWGTNGPSFCDKSHPFSTANIKDLISQLEHQWPTIEKSSNHIGFWAYEWKKHGTCALQLPQLNTQHKYFFQALNWNSRYNILSILSAGGIIVGRNYPVAEIWNVVTRALGVHPQLMCLKDNHRHVQYLSEIKICFDKNLSLINCKPLKGRRSGNPHSIEAMIAANSNCNINSPVTYPTPSSV	283	0.634	yes	yes	yes	IELYKHDKAGDRYYLGFASYEDEYIASEDPPETYEEDLRSNHFDALIFTQSWPPTSCLQTKQKSRQCRNLANNEIWTIHGIWPTAWGTNGPSFCDKSHPFSTANIKDLISQLEHQWPTIEKSSNHIGFWAYEWKKHGTCALQLPQLNTQHKYFFQALNWNSRYNILSILSAGGIIVGRNYPVAEIWNVVTRALGVHPQLMCLKDNHRHVQYLSEIKICFDKNLSLINCKPLKGRRSGNPHSIEAMIAANSNCNINSPVTYPTPSSV	IELYKHDKAGDRYYLGFASYEDEYIASEDPPETYEEDLRSNHFDALIFTQSWPPTSCLQTKQKSRQCRNLANNEIWTIHGIWPTAWGTNGPSFCDKSHPFSTANIKDLISQLEHQWPTIEKSSNHIGFWAYEWKKHGTCALQLPQLNTQHKYFFQALNWNSRYNILSILSAGGIIVGRNYPVAEIWNVVTRALGVHPQLMCLKDNHRHVQYLSEIKICFDKNLSLINCKPLKGRRSGNPHSIEAMIAANSNCNINSPVTYPTPSSV	266	7.281	8	Putative ribonuclease n=1 Tax=Rhodnius prolixus TaxID=13249 RepID=R4G2X6_RHOPR	1e-80	#N/A	#N/A	Ribonuclease T2 family	1.3e-51	#N/A	#N/A	#N/A	#N/A	ribonuclease	Other enzyme	1	Venom ribonuclease 1	complete	8100	367.154	7259	212.655	1.72653	0.579197	1.72653
Venom S1 protease 36, incomplete	108	9.91	10.01	25.76	P_clc34_contig_7510	CCATGGATTATTCTGGCTCCACTCTTATTAGTCCATCCACATTTGCAGGAAGTTTGTCTTGAACCTGCTGTCACTCCATGTTCTGATGAATCAACTTCTTCAGAAACTACATTGTCATATTCATTTGGATGTGGTCCAGTAACTGCTTGTATTAAACATTCTGCATAACCATGTCCCCAGTGATCCAGCTGCAATCTTATTTTAGCTTTATTACTTTCGCTAAACCAGACACGATCATAGCCTCCGCATAATTCTTCATCACTTCTTCCATTATTGAAGGTAAACACTATCGTACCGCACTGTGGTTCCGTCAATGAAAGACTAAGCGAACATTGGAATGACATGCGTGTTCCAACAGGACTTTCGAATGTATATAGATGATCCGAATAAGGAGGTAAT…	1021	887	3	reverse	CCATGGATTATTCTGGCTCCACTCTTATTAGTCCATCCACATTTGCAGGAAGTTTGTCTTGAACCTGCTGTCACTCCATGTTCTGATGAATCAACTTCTTCAGAAACTACATTGTCATATTCATTTGGATGTGGTCCAGTAACTGCTTGTATTAAACATTCTGCATAACCATGTCCCCAGTGATCCAGCTGCAATCTTATTTTAGCTTTATTACTTTCGCTAAACCAGACACGATCATAGCCTCCGCATAATTCTTCATCACTTCTTCCATTATTGAAGGTAAACACTATCGTACCGCACTGTGGTTCCGTCAATGAAAGACTAAGCGAACATTGGAATGACATGCGTGTTCCAACAGGACTTTCGAATGTATATAGATGATCCGAATAAGGAGGTAAT…	888	6	>Venom S1 protease 36, incomplete	MLWISLFGALCISQSFGQVVHDIVLHRAKHYEFSNPGYPGDLGWTGTTIVWNFQADDDARIKVVCDDIRMMQRHPYTKDCLHVSFSAIDGNGERKVCNGAIYNFVHKSDGPRLTIRIASSRDGSGLFKCIAKNIGDPVPIEEIKLHPNGRVRRIKIKGDSDNPLPPYSDHLYTFESPVGTRMSFQCSLSLSLTEPQCGTIVFTFNNGRSDEELCGGYDRVWFSESNKAKIRLQLDHWGHGYAECLIQAVTGPHPNEYDNVVSEEVDSSEHGVTAGSRQTSCKCGWTNKSGARIIH	295	0.708	yes	no	no	QVVHDIVLHRAKHYEFSNPGYPGDLGWTGTTIVWNFQADDDARIKVVCDDIRMMQRHPYTKDCLHVSFSAIDGNGERKVCNGAIYNFVHKSDGPRLTIRIASSRDGSGLFKCIAKNIGDPVPIEEIKLHPNGRVRRIKIKGDSDNPLPPYSDHLYTFESPVGTRMSFQCSLSLSLTEPQCGTIVFTFNNGRSDEELCGGYDRVWFSESNKAKIRLQLDHWGHGYAECLIQAVTGPHPNEYDNVVSEEVDSSEHGVTAGSRQTSCKCGWTNKSGARIIH	QVVHDIVLHRAKHYEFSNPGYPGDLGWTGTTIVWNFQADDDARIKVVCDDIRMMQRHPYTKDCLHVSFSAIDGNGERKVCNGAIYNFVHKSDGPRLTIRIASSRDGSGLFKCIAKNIGDPVPIEEIKLHPNGRVRRIKIKGDSDNPLPPYSDHLYTFESPVGTRMSFQCSLSLSLTEPQCGTIVFTFNNGRSDEELCGGYDRVWFSESNKAKIRLQLDHWGHGYAECLIQAVTGPHPNEYDNVVSEEVDSSEHGVTAGSRQTSCKCGWTNKSGARIIH	278	6.482	10	Venom s1 protease 22 n=1 Tax=Pristhesancus plagipennis TaxID=1955184 RepID=A0A1Q1NPG8_9HEMI	3e-126	Venom_S1_protease_22	1e-131	#N/A	#N/A	#N/A	#N/A	#N/A	#N/A	S1 protease	S1 protease	36	Venom S1 protease 36	incomplete	18547	892.567	62	1.92838	462.858	0.00216049	462.858
Venom oxidoreductase 1, incomplete	109	9.9	9.91	10.86	P_clc34_contig_11	TTTTATATCATCGATCTTTACGGCCTATATTTTCTACCATACTTCGGGAAATTGTTTTTTCGAGCTGAAACTTGGAATATATGTTTATCACTTTATTTGTAGGTACGCTATGGAATTTGAATAAAATCGGATAACTTGTATGTACTTGTATGTATGTGTTACTTTGCAGGAAGCCATTTCATGCTTTTCTATGATTTCTCGTGTTAAAAATGGATTTTTAAAAAAATTTGAACTTTAATTGGTATCTTTGCTACAGCCTCAGAAAGCATTAATCTTTTTAATTTATTTTAAATGATTTCGAGTAACAATTATTATAAAATAATACATACATAAAATACACATTTGTGCAAATTTCTTATATTATTTAATTTATACAAAAGGCATAAGATTCTTATTAGT…	3668	3576	1837	reverse	TTATTGCGCATAACTATTGATAATAATATCAGCTCCCTTCTCGCCAATCATTATGCACGGAGCGTTCGTATTGCCTCTTGAAATTTCAGGCATTACAGATGCATCTATAACTCTTAGATTTTTAACGTTGTGCACTTTTAATTTAGCATCAACTACAGAATTGGCTGGATTAGTTCCCATTCTTGCTGTACCTACTGGATGAAAACTTGCCGTACCAGCATATCTGATATAACATTCAAGAAATTGATCAGTTATATGTAATGGTGAGTAATACTTCAAACAACGTCGTACATTATTAACAAGCAGTTTTGGTTTATATTTCAACATTGATGGAGTTTTCATAAGTTTAAATGCTTCTCGAATAGCCCATTTCAAAGCTATCAAATCTGATTCTTCAGA…	1743	5	>Venom oxidoreductase 1, incomplete	MDVPTLLIVLASYLAIYFPEQLDPNLKPRDSSHLLESGQNLQFDFIIVGAGSAGCPVANRLSANPNWKVLLIEAGGDETYQSDTPALSGTLFGTKYHYNYTTTKQKHCCLNKGGHCSCDRGRVMGGTSTINGMMYVRGSAEGYNNWKEMGNPGWDYENVLRYFLKMENMTIPSLMGDTKYHNDKGPVTIGYPKYTFPINDDYIRAGIEYGLNEVDYNGKSQIGIGKMQYNARDSTRCSSSKAYLDPIIDRKNLYIFKNTLVTQIRFNEETRTATGVNLIHNGAKYTVNANKEVIISAGAIDTPKLLMLSGVGPKEHLQQLGISSVVDLPVGKYLADHPGLVLFYKMNTTMMNCCGELTNDTILEYARDRSGGLTAEPWEVQAYFKANGLPNEPLVGMGL…	580	0.443	no	yes	no	#N/A	#N/A	#N/A	#N/A	#N/A	Uncharacterized protein (Fragment) n=1 Tax=Rhodnius prolixus TaxID=13249 RepID=T1IBI8_RHOPR	0	#N/A	#N/A	GMC oxidoreductase	2e-72	GMC oxidoreductase	2.6e-39	Lycopene cyclase protein	6.4e-05	oxidoreductase	Other enzyme	1	Venom oxidoreductase 1	incomplete	289	3.87134	262042	2268.66	0.00170645	586.013	586.013
Heteropteran venom protein family 3 protein 1, complete	110	9.66	9.66	38.58	P_T_contig72500	GTAGCCAAACAAAAGAATTGAGGCGGGGGTGGGGCACCCAGGAAAGATTTAATTTAAAAAGAATGTTTACAATCATTCAGTTATAGAAATTTTAGGGAGAAGAATATGACTTCCTTTTCAGCTCTTTTGGTTGCACTCTTAGTCACCGTAACTGTGCCTAATTCTGCTTTTGCAATTAACTGCGCCATAGGACAAAATCATAGTGCCAGCTTTGGAAGTAGGACACCTGGCGATAAACTAGTATTCCAGAATCATATTCAGAGAGCATGGAAAAAATTCGAATATACTAAAGTGGTTGTAACATACCCTTCAGAAGGAGAAACAGGCCAAAATATATCTTACATAGAATTAACTGATAAATATACAAATGGACATGGAGCTTGTCCAAAGATACTAGAG…	538	106	486	forward	ATGACTTCCTTTTCAGCTCTTTTGGTTGCACTCTTAGTCACCGTAACTGTGCCTAATTCTGCTTTTGCAATTAACTGCGCCATAGGACAAAATCATAGTGCCAGCTTTGGAAGTAGGACACCTGGCGATAAACTAGTATTCCAGAATCATATTCAGAGAGCATGGAAAAAATTCGAATATACTAAAGTGGTTGTAACATACCCTTCAGAAGGAGAAACAGGCCAAAATATATCTTACATAGAATTAACTGATAAATATACAAATGGACATGGAGCTTGTCCAAAGATACTAGAGGGTGGGGTTGGTACAAATAATGTAAGAATTGAACTTAAATCAGGATTTTATCGCGGAATTGATTTCGTTGTTAAAATTTATAGTATTTAA	384	7	>Heteropteran venom protein family 3 protein 1, complete	MTSFSALLVALLVTVTVPNSAFAINCAIGQNHSASFGSRTPGDKLVFQNHIQRAWKKFEYTKVVVTYPSEGETGQNISYIELTDKYTNGHGACPKILEGGVGTNNVRIELKSGFYRGIDFVVKIYSI	127	0.819	yes	yes	yes	INCAIGQNHSASFGSRTPGDKLVFQNHIQRAWKKFEYTKVVVTYPSEGETGQNISYIELTDKYTNGHGACPKILEGGVGTNNVRIELKSGFYRGIDFVVKIYSI	INCAIGQNHSASFGSRTPGDKLVFQNHIQRAWKKFEYTKVVVTYPSEGETGQNISYIELTDKYTNGHGACPKILEGGVGTNNVRIELKSGFYRGIDFVVKIYSI	104	8.607	2	Hypothetical conserved insect secreted protein n=4 Tax=Triatoma TaxID=30075 RepID=E2J771_9HEMI	6e-31	Venom_protein_family_3_protein_1	3e-25	Transcription activator MBF2	9.6e-23	#N/A	#N/A	#N/A	#N/A	Heteropteran venom protein family 3	Family 3	1	Heteropteran venom protein family 3 protein 1	complete	30844	2816.96	10	0.590262	4772.39	0.000209538	4772.39
Venom cystatin domain peptide Pr18a, complete	111	9.48	12.03	54.39	P_clc64_contig_275	TGAATCCTGAGTGTCTGGAGGTGCAACATCCTTACTAGGATGTGGAACTGATTCTCCATCATACAATTTCAATACAAAAAAAAATGTATTCATTAAAAATTATTATTAAGCTTTACAACTAAATTCGAGTACCTGATAACCTTTAAATTCCCAAGGGCGGCTAAGGTATTCAGTTTTGCAGACCTTCACTTGTTTAGTGCTAGGATTTTTAACTTCAAAATCCACTTTGTATAGTATTCCACCGACAACCTGTGTGGAAGCTTTAATAATTCTGACTAATTCATCTGGTGAATTTTTTGCTGCCATTACTTGGGCTAAACCCTTTTTAATATCTTCTCTGTTTGGGTCAACTTCCACAGGGCAACCAGGGCAGATTTTCGGCATTGCCTCAGCTACATG…	595	450	109	reverse	TTAAGCTTTACAACTAAATTCGAGTACCTGATAACCTTTAAATTCCCAAGGGCGGCTAAGGTATTCAGTTTTGCAGACCTTCACTTGTTTAGTGCTAGGATTTTTAACTTCAAAATCCACTTTGTATAGTATTCCACCGACAACCTGTGTGGAAGCTTTAATAATTCTGACTAATTCATCTGGTGAATTTTTTGCTGCCATTACTTGGGCTAAACCCTTTTTAATATCTTCTCTGTTTGGGTCAACTTCCACAGGGCAACCAGGGCAGATTTTCGGCATTGCCTCAGCTACATGTTGTAAACTAACAGCAACCACCATAAAAGCTAACAGTTTAACGGTAAACAT	345	8	>Venom cystatin domain peptide Pr18a, complete	MFTVKLLAFMVVAVSLQHVAEAMPKICPGCPVEVDPNREDIKKGLAQVMAAKNSPDELVRIIKASTQVVGGILYKVDFEVKNPSTKQVKVCKTEYLSRPWEFKGYQVLEFSCKA	114	0.862	yes	yes	yes	MPKICPGCPVEVDPNREDIKKGLAQVMAAKNSPDELVRIIKASTQVVGGILYKVDFEVKNPSTKQVKVCKTEYLSRPWEFKGYQVLEFSCKA	MPKICPGCPVEVDPNREDIKKGLAQVMAAKNSPDELVRIIKASTQVVGGILYKVDFEVKNPSTKQVKVCKTEYLSRPWEFKGYQVLEFSCKA	92	8.429	4	Venom cystatin-like protein 5 n=1 Tax=Pristhesancus plagipennis TaxID=1955184 RepID=A0A1Q1NPB3_9HEMI	4e-42	Venom_cystatin-like_protein_5	1e-47	Cystatin domain	5.8e-08	Aspartic acid proteinase inhibitor	0.0074	Aspartic acid proteinase inhibitor	0.0074	cystatin domain peptide	Cystatin	Pr18a	Venom cystatin domain peptide Pr18a	complete	6761	558.325	879138	46921	0.0118992	84.0389	84.0389
Heteropteran venom protein family 2 protein 10, complete	112	9.46	9.46	23.77	P_T_contig4757	ATTTGTACAAGTGTAAAAAAACATGATGTTCCTAATTAAATGACTTCGTTGAATCATTCTACATTGTGCTTTTCTACCAGCTTGTTATAAATCTCAGAGTTAAAGAAGATGAGACTACGAATTACTTCTTTATATTTTGCTCTATCCTTTGTAACTTATGTACATTCATTTGATGTAATTACATTTGATCACAATCAATTGAAAGATTTTACAAAAGAAGAACTTAATGTACTTGAGGATGCTGTGAAAAAGCAGGGTAAAAGATTTTTATCAGAATTTCAAGCATCTGTTGAATGTGAAGGTCTAGAGTGCACTATGTGTATTGGATTTGAACTGGCTGAAGTACCACACGAAATATGTCTGAATGCTGGCTTAATACCAGAAAAATTAGGTGCATTT…	952	109	903	forward	ATGAGACTACGAATTACTTCTTTATATTTTGCTCTATCCTTTGTAACTTATGTACATTCATTTGATGTAATTACATTTGATCACAATCAATTGAAAGATTTTACAAAAGAAGAACTTAATGTACTTGAGGATGCTGTGAAAAAGCAGGGTAAAAGATTTTTATCAGAATTTCAAGCATCTGTTGAATGTGAAGGTCTAGAGTGCACTATGTGTATTGGATTTGAACTGGCTGAAGTACCACACGAAATATGTCTGAATGCTGGCTTAATACCAGAAAAATTAGGTGCATTTATTATTCTTACATACGACTACGATGAAATCTGGAGCGAAGAAGTTCATTTTAACGCAATTTGTACTGGCCTTCCTAAACCATTGAATAAAGTCAGCATTTGTCTAGAA…	798	5	>Heteropteran venom protein family 2 protein 10, complete	MRLRITSLYFALSFVTYVHSFDVITFDHNQLKDFTKEELNVLEDAVKKQGKRFLSEFQASVECEGLECTMCIGFELAEVPHEICLNAGLIPEKLGAFIILTYDYDEIWSEEVHFNAICTGLPKPLNKVSICLEAYNVSFMALPNEAALCLRTELTLIFPLLSIDFNCIKYEKGKGIFFDWSIESESKALIDININGGSPKVSFNSPIPWELVKPLLDAIQLQRQKLVELQHDLTEKIKEDIKKGSWWDALISSIAAGSTMGMGIR	265	0.64	yes	yes	yes	FDVITFDHNQLKDFTKEELNVLEDAVKKQGKRFLSEFQASVECEGLECTMCIGFELAEVPHEICLNAGLIPEKLGAFIILTYDYDEIWSEEVHFNAICTGLPKPLNKVSICLEAYNVSFMALPNEAALCLRTELTLIFPLLSIDFNCIKYEKGKGIFFDWSIESESKALIDININGGSPKVSFNSPIPWELVKPLLDAIQLQRQKLVELQHDLTEKIKEDIKKGSWWDALISSIAAGSTMGMGIR	FDVITFDHNQLKDFTKEELNVLEDAVKKQGKRFLSEFQASVECEGLECTMCIGFELAEVPHEICLNAGLIPEKLGAFIILTYDYDEIWSEEVHFNAICTGLPKPLNKVSICLEAYNVSFMALPNEAALCLRTELTLIFPLLSIDFNCIKYEKGKGIFFDWSIESESKALIDININGGSPKVSFNSPIPWELVKPLLDAIQLQRQKLVELQHDLTEKIKEDIKKGSWWDALISSIAAGSTMGMGIR	245	4.554	8	Venom protein family 2 protein 6 (Fragment) n=1 Tax=Pristhesancus plagipennis TaxID=1955184 RepID=A0A1Q1NP83_9HEMI	5e-139	Venom_protein_family_2_protein_6	2e-144	Domain of unknown function (DUF4773)	2.1e-08	#N/A	#N/A	#N/A	#N/A	Heteropteran venom protein family 2	Family 2	10	Heteropteran venom protein family 2 protein 10	complete	16777	865.905	291	9.70696	89.2045	0.0112102	89.2045
Venom S1 protease with CUB domain 15, complete	113	9.44	13.14	11.57	P_T_contig61332	CCTGTTTTCTAATAATTTCAACAATTATTATGGCTTTTTGCTTTAATCGTTTTTTTGATTTTATAATTTTAAGTAAAGAACAAACAATTTTTTAATTTATTAATTTTACATTCACTAAAATGAATACATCTTATAATAAGATAGATATCAGTTAATTTTCTGGCATATCATTTGACTTGGATCTGATTGTTGAATAGCGTCCTGAATCCAGGAGTAAAAGTACATAACGTCTGTTTGTGTATTTGGCCCGGAGCGGCAATCTTTCGCTGCTCTTGAAGCCAGTCCCACTTGTGTGTATCTATTAGTTTCTGGATCTACCCAAACTTGTGGACCTCCAGAATCGCCAAAACATGTAGCACTAGGAAGAGCTTGAGTACAAATCTCCCACTCTGCCATAGC…	1813	1758	151	reverse	TCAGTTAATTTTCTGGCATATCATTTGACTTGGATCTGATTGTTGAATAGCGTCCTGAATCCAGGAGTAAAAGTACATAACGTCTGTTTGTGTATTTGGCCCGGAGCGGCAATCTTTCGCTGCTCTTGAAGCCAGTCCCACTTGTGTGTATCTATTAGTTTCTGGATCTACCCAAACTTGTGGACCTCCAGAATCGCCAAAACATGTAGCACTAGGAAGAGCTTGAGTACAAATCTCCCACTCTGCCATAGCACATATTAATCTATCAATAACTAGAGCTCTTGATTTAAGCAATACATCGGAACTTTTACCTGTTTCAGTTTGACCCCACCCCATTATCTGAATACGTCGATTGTGTATCGGTAGTTCAACAGGTGACAAACATACTGGTCCAATTAA…	1611	6	>Venom S1 protease with CUB domain 15, complete	MLVTNLLIILSYVGFIYGQAVHNVAIRSGQPFEDIKNPEYPKGVLPHGSSIQWNLVVEADSKIKILCDDIRMGQHGPWTDDCPHVYLSFDEGNGETKICGGNKGGYQYRSKGPKLFVRLVSKEGSGLMKCTAYNTKVPYTASLELRPDGHVKVIETPKTPLPNMDRMWTLTSTPGSRISLQCSLSFSQIENQCYKDILIIDDGERTTEYCKSENLVLFSKKNFAKIRIQLNEFGDRTARCVVQAVTGPHANQFLNILPEEIDSSEHGVTRGRKGTTCDCGRANKPPSRVTHGKEVRENEFPWMVLLQTYYPFGNGRYIMFNCGGSIITHRHVLTAAHCVVFKENGEIAAPENVRMRLAEHDQKTATGNEKEIVGEKLFIHDKYLKQQTHDIAVIFTKEN…	536	0.804	yes	yes	yes	QAVHNVAIRSGQPFEDIKNPEYPKGVLPHGSSIQWNLVVEADSKIKILCDDIRMGQHGPWTDDCPHVYLSFDEGNGETKICGGNKGGYQYRSKGPKLFVRLVSKEGSGLMKCTAYNTKVPYTASLELRPDGHVKVIETPKTPLPNMDRMWTLTSTPGSRISLQCSLSFSQIENQCYKDILIIDDGERTTEYCKSENLVLFSKKNFAKIRIQLNEFGDRTARCVVQAVTGPHANQFLNILPEEIDSSEHGVTRGRKGTTCDCGRANKPPSRVTHGKEVRENEFPWMVLLQTYYPFGNGRYIMFNCGGSIITHRHVLTAAHCVVFKENGEIAAPENVRMRLAEHDQKTATGNEKEIVGEKLFIHDKYLKQQTHDIAVIFTKENIEYSLLIGPVCLSPVELP…	QAVHNVAIRSGQPFEDIKNPEYPKGVLPHGSSIQWNLVVEADSKIKILCDDIRMGQHGPWTDDCPHVYLSFDEGNGETKICGGNKGGYQYRSKGPKLFVRLVSKEGSGLMKCTAYNTKVPYTASLELRPDGHVKVIETPKTPLPNMDRMWTLTSTPGSRISLQCSLSFSQIENQCYKDILIIDDGERTTEYCKSENLVLFSKKNFAKIRIQLNEFGDRTARCVVQAVTGPHANQFLNILPEEIDSSEHGVTRGRKGTTCDCGRANKPPSRVTHGKEVRENEFPWMVLLQTYYPFGNGRYIMFNCGGSIITHRHVLTAAHCVVFKENGEIAAPENVRMRLAEHDQKTATGNEKEIVGEKLFIHDKYLKQQTHDIAVIFTKENIEYSLLIGPVCLSPVELP…	518	6.939	18	Venom s1 protease with cub domain 4 n=2 Tax=Pristhesancus plagipennis TaxID=1955184 RepID=A0A1Q1NPJ4_9HEMI	0	Venom_S1_protease_with_CUB_domain_4	0	Trypsin	1.7e-34	CUB domain	9.5e-08	CUB domain	9.5e-08	S1 protease with CUB domain	S1 protease	15	Venom S1 protease with CUB domain 15	complete	17422	472.164	709	12.4187	38.0205	0.0263016	38.0205
Venom IPPase 1, complete	114	9.37	9.37	15.69	P_T_contig45810	ATTGTTTCCTCAAATTCCCGTTATTCTAATTAGGAAAGTTGTTTGAAATATAATATATTGGCGCAATCTAGCGTACAGGTTACTAGTTATTTAACCCCACTCTTGTTCGTTTTACACTCCTCTAACTTTGTAACAAGGTCGTGCAATTACGTTATGTTATAATATCTTTGTAGCGACTAAACCCAGCCTTTGTGTACACAACTGTGTCATAAGTGTAATATTTGTTTTCTCTGTGTGTGCTATATACAAAAAAACATTTTTAATTATCCAATCATAATGAAGTGTAATAATTTTATTATTTGATGTTCTATTCCGAATTGTTTCTGTTCTGTTTCTGATCAGTACTGACTTCATTTTTAAATTCGTGTACAATCACTCTCCCTTTCTCTCCTCTAAATG…	1795	414	1388	forward	ATGAAGTTGATAACTCTGTTTTTCGTATTAATCAGTGCCATCAGTATAGGTGCCAAGGAGCAATATATCACGGTACATGTTGCTACATGGAATGTAAATGAGAAAAAACCTCCTGGTGATCTCGCCAAATTATTAGGACAGCTTCCTGAAAATGAAGATGAACGGCCAGATATTGTTATAGTAGGCCTCCAAGAAGTTACTATGTCACTAAAAAGTGCTATTAAAAATTATTTTCTATCAGATAAATGGAGTAAAAGCATTGAGGACACATTGAGCAATAAAAAATATGTTAGAATAAAAACTGCATCATTATTAGGTGTTATTATGAACATATATGTCAAGTTACAACATGCATGGTCAATGGATGATGTAGAAATAGATCGTGTTATGACAGGTCTT…	978	7	>Venom IPPase 1, complete	MKLITLFFVLISAISIGAKEQYITVHVATWNVNEKKPPGDLAKLLGQLPENEDERPDIVIVGLQEVTMSLKSAIKNYFLSDKWSKSIEDTLSNKKYVRIKTASLLGVIMNIYVKLQHAWSMDDVEIDRVMTGLGGLYANKGGVIIKFKLYNQSFCVVNAHFHAHDEELDERIDDYETINTERAEFCNYPSDYVFWLGDLNFRISEDPALTSERIKSIIIKGKESELLANDQLLLTRKTGKIFNDFKEAPITFKPTYKMVPNTGTYNLKRRPAWTDRVLYKSENDKEITPILYKSIESYTISDHYPVQAQFKIVVDTDKKSFKLRR	325	0.721	yes	yes	yes	KEQYITVHVATWNVNEKKPPGDLAKLLGQLPENEDERPDIVIVGLQEVTMSLKSAIKNYFLSDKWSKSIEDTLSNKKYVRIKTASLLGVIMNIYVKLQHAWSMDDVEIDRVMTGLGGLYANKGGVIIKFKLYNQSFCVVNAHFHAHDEELDERIDDYETINTERAEFCNYPSDYVFWLGDLNFRISEDPALTSERIKSIIIKGKESELLANDQLLLTRKTGKIFNDFKEAPITFKPTYKMVPNTGTYNLKRRPAWTDRVLYKSENDKEITPILYKSIESYTISDHYPVQAQFKIVVDTDKKSFKLRR	KEQYITVHVATWNVNEKKPPGDLAKLLGQLPENEDERPDIVIVGLQEVTMSLKSAIKNYFLSDKWSKSIEDTLSNKKYVRIKTASLLGVIMNIYVKLQHAWSMDDVEIDRVMTGLGGLYANKGGVIIKFKLYNQSFCVVNAHFHAHDEELDERIDDYETINTERAEFCNYPSDYVFWLGDLNFRISEDPALTSERIKSIIIKGKESELLANDQLLLTRKTGKIFNDFKEAPITFKPTYKMVPNTGTYNLKRRPAWTDRVLYKSENDKEITPILYKSIESYTISDHYPVQAQFKIVVDTDKKSFKLRR	307	7.145	2	Venom inositol phosphate-like protein 1 n=1 Tax=Pristhesancus plagipennis TaxID=1955184 RepID=A0A1Q1NPB4_9HEMI	3e-167	Venom_inositol_phosphatase-like_protein_1	1e-172	Endonuclease/Exonuclease/phosphatase family	7.2e-12	Protein of unknown function (DUF498/DUF598)	0.052	Protein of unknown function (DUF498/DUF598)	0.052	IPPase	IPPase	1	Venom IPPase 1	complete	13742	376.165	3369	59.6024	6.31124	0.158448	6.31124
Venom hemolysin-like protein 4, complete	115	9.04	9.05	16.81	P_clc29_contig_2952	CTAGGAGGTAAAATATAAAACTGTTTTCAATCATTTATTTTATTTTAATAATATTAAGTACTGTTGTAGGAGTAAGGAGTTTTGGCAAACCATTTATTTAACTGCAGAGAAATCATTTTCTCCTTTTTTTATATATTACAATAAATTAAAAGTTTGGATAATACGTTATGTTTTATCCAAAAAATCCTTTCAGGTAGGATCCAACACCTTTTGATGGTGGTTTTTCTGTAATTGGAGTGGCTTTAGGATGAATCGGTTCAGGTACAAGTACAGGTTGTGGTACCTGATTTACTGGATTATCATTTCCTGGGATAAATTCTTTAGTTGCATCTACACCTGTATTGAAAAGATTACTTAATATATTTAGTCCAGTTTTGATAGTATCTTTTGTCAAACCAG…	1109	889	176	reverse	TTATCCAAAAAATCCTTTCAGGTAGGATCCAACACCTTTTGATGGTGGTTTTTCTGTAATTGGAGTGGCTTTAGGATGAATCGGTTCAGGTACAAGTACAGGTTGTGGTACCTGATTTACTGGATTATCATTTCCTGGGATAAATTCTTTAGTTGCATCTACACCTGTATTGAAAAGATTACTTAATATATTTAGTCCAGTTTTGATAGTATCTTTTGTCAAACCAGTTCCAGCTGAAGACAAGTTTTCTAAAGTTCCAGTAGTTAATTTTGTCATTTCATTGGCATAATCCAAACCAACATGCCCCAAACCTGATGATGCTTTAATACCTTTCTGTCCCACTTTATCGCCTAAGTTAAGTCCCCATTGCGCTAGACTGGTAGCTAAGCCTACAGGTAA…	717	5	>Venom hemolysin-like protein 4, complete	MRSVVILCFLLLGSSLGEEQNRRRFMTGIMEGIGSTAGQGLDLFNNAVKYGTGLTGDAVQSGTDIGKMGVAAGASLSSQALGEGVDIGKQALDIVKTVSGLIPGVSLPVGLATSLAQWGLNLGDKVGQKGIKASSGLGHVGLDYANEMTKLTTGTLENLSSAGTGLTKDTIKTGLNILSNLFNTGVDATKEFIPGNDNPVNQVPQPVLVPEPIHPKATPITEKPPSKGVGSYLKGFFG	238	0.78	yes	yes	yes	EEQNRRRFMTGIMEGIGSTAGQGLDLFNNAVKYGTGLTGDAVQSGTDIGKMGVAAGASLSSQALGEGVDIGKQALDIVKTVSGLIPGVSLPVGLATSLAQWGLNLGDKVGQKGIKASSGLGHVGLDYANEMTKLTTGTLENLSSAGTGLTKDTIKTGLNILSNLFNTGVDATKEFIPGNDNPVNQVPQPVLVPEPIHPKATPITEKPPSKGVGSYLKGFFG	EEQNRRRFMTGIMEGIGSTAGQGLDLFNNAVKYGTGLTGDAVQSGTDIGKMGVAAGASLSSQALGEGVDIGKQALDIVKTVSGLIPGVSLPVGLATSLAQWGLNLGDKVGQKGIKASSGLGHVGLDYANEMTKLTTGTLENLSSAGTGLTKDTIKTGLNILSNLFNTGVDATKEFIPGNDNPVNQVPQPVLVPEPIHPKATPITEKPPSKGVGSYLKGFFG	221	6.178	0	Putative hemolysin-like secreted salivary protein 2 n=2 Tax=Triatoma infestans TaxID=30076 RepID=A0A023FD25_TRIIF	1e-37	Venom_hemolysin-like_protein_9	1e-51	#N/A	#N/A	#N/A	#N/A	#N/A	#N/A	hemolysin-like protein	Hemolysin-like	4	Venom hemolysin-like protein 4	complete	693	30.704	838635	24014.2	0.00127857	782.121	782.121
Venom serpin 2, incomplete	116	8.54	8.55	55.56	P_T_contig99184	TAATCGGAATGGGTATAAAGGATATATTCGAAGAAGCTAAAGCAAATCTTACCGGCATTTCAAATGAACATTTATACGCTAGTAAAGTAGTGCAGAAGGCATTTATTGAAGTAAATGAAGAAGGTACCGAAGCTGCGGCAGCTACAGCCGTTCGAGTGGAGTCAAGAACATTAATATCATTTGAGAAAAAATTTACAGCTGACCATCCATTTATGTTTGTATTAGTACATAAGAATAGTAAAATGCCTCTGTTCATTGGGAATGTAAACAATAATAATTAAATTTCATCACTCGTTTTTAAATAATGATTCAGCTTAAATTAATCTTGATATTTCTGTATTCTTTTTTTTTTTTTTGTTATGGATTTATTATAAAATTATATAATCTTGTTGAATTTTA…	1135	9	278	forward	ATGGGTATAAAGGATATATTCGAAGAAGCTAAAGCAAATCTTACCGGCATTTCAAATGAACATTTATACGCTAGTAAAGTAGTGCAGAAGGCATTTATTGAAGTAAATGAAGAAGGTACCGAAGCTGCGGCAGCTACAGCCGTTCGAGTGGAGTCAAGAACATTAATATCATTTGAGAAAAAATTTACAGCTGACCATCCATTTATGTTTGTATTAGTACATAAGAATAGTAAAATGCCTCTGTTCATTGGGAATGTAAACAATAATAATTAA	273	5	>Venom serpin 2, incomplete	MGIKDIFEEAKANLTGISNEHLYASKVVQKAFIEVNEEGTEAAAATAVRVESRTLISFEKKFTADHPFMFVLVHKNSKMPLFIGNVNNNN	90	0.104	no	yes	no	#N/A	#N/A	#N/A	#N/A	#N/A	Venom serpin-like protein 1 n=1 Tax=Pristhesancus plagipennis TaxID=1955184 RepID=A0A1Q1NPK3_9HEMI	2e-17	Venom_serpin-like_protein_1	5e-23	Serpin (serine protease inhibitor)	1.1e-28	Pumilio-family RNA binding repeat	0.062	#N/A	#N/A	serpin	Serpin	2	Venom serpin 2	incomplete	2447	105.933	10117	283.063	0.374238	2.6721	2.6721
Venom Ptu1 family peptide Pr3a, complete	117	8.14	8.14	51.47	P_clc54_contig_467	TGTGCAAATAATCATTATTCATAAAAGTATATACATAAGTATTTGTACATAAAAGTATTTATAATAATGTAAACATGTAATGTTTGTTTTAACAGTTTGTGTACACTGTCTCCTAAGCCTGTATTTAATATATGACACTGTCATTTCATTGTAATTCGAAATTCATTTCAACAAGATATCCTGTTAATATTAGTGAAATTAAACTGATCTCATATGCTGTGAATCACAGTGGCCAATTTTTACTTTTTTATTTTAATTTTACTTTTGACCTAGTATTTATACTGGGGCAGCATTGGGGTATAGTGGTTAGAGCGTTGGACTTATAACGGGCGGTCGAGTCCCACGGTAGCCACTAAATTTACATTATAGAAAAAAATTATTTAAGTAAAGTACGAGCTT…	2075	1599	1396	reverse	TTAAGGCTTAACATTTATAGTTGCTGGAACACAGGTTGAACTATCCCATCCACAAACCATTGGAAAGCAGCAACGCCTTGGAATAGTGGACAATCGGTTGCACGAAGCACCTTGTGGTATGCAATCACCTGCAACTTCTGTAGCCAATGCTAGAAGAGCTATCGATGCAATTACTAAAACAAGTACTAGTTTCATTCCAGCTTTCAT	207	4	>Venom Ptu1 family peptide Pr3a, complete	MKAGMKLVLVLVIASIALLALATEVAGDCIPQGASCNRLSTIPRRCCFPMVCGWDSSTCVPATINVKP	68	0.93	yes	yes	yes	TEVAGDCIPQGASCNRLSTIPRRCCFPMVCGWDSSTCVPATINVKP	TEVAGDCIPQGASCNRLSTIPRRCCFPMVCGWDSSTCVPATINVKP	46	6.984	6	Ptu1-like peptide pp11 n=1 Tax=Pristhesancus plagipennis TaxID=1955184 RepID=A0A1Q1NP76_9HEMI	6e-16	#N/A	#N/A	Lipolysis stimulated receptor (LSR)	0.0033	Lipolysis stimulated receptor (LSR)	0.0033	Toxin 7	0.19	Ptu1 family peptide	Peptide (Ptu1-like)	Pr3a	Venom Ptu1 family peptide Pr3a	complete	10392	246.079	206310	3157.4	0.0779371	12.8309	12.8309
Venom S1 protease 37, incomplete	118	7.8	8.07	9.141	P_clc54_contig_163	GCCAACTTGTTTTATTATTTAAATACAATATTTAATACAATTCATCGTATGAACGTATTCTACAATTGCAGAATGTGTAGCATATTTTCTAATGAGGAAAACTACTCAATGCGGAATTTTTATTAAATTTTATGGCAGGTCACTTCTGCAGGATTGGTTCTCTGTATTATTTCTTGAATCCAACCATAAAAGTAGGCAATCTCTGTAGAGAATTTCGTAGCAGTTTTACAATCATTTGTTGCACCTCTGGATACAATTGATACTTGTACATAACGATTTGTTTCAGGATCAACCCAAACTAATGGACTTCCAGAATCCCCGTTGCAAGTATTACTCGGTCTTGGATTCGCACATACATCGTAAGGTTCTGCTCGACAAATTAATGAATCCATAACTCTC…	1790	1766	126	reverse	TTAAATTTTATGGCAGGTCACTTCTGCAGGATTGGTTCTCTGTATTATTTCTTGAATCCAACCATAAAAGTAGGCAATCTCTGTAGAGAATTTCGTAGCAGTTTTACAATCATTTGTTGCACCTCTGGATACAATTGATACTTGTACATAACGATTTGTTTCAGGATCAACCCAAACTAATGGACTTCCAGAATCCCCGTTGCAAGTATTACTCGGTCTTGGATTCGCACATACATCGTAAGGTTCTGCTCGACAAATTAATGAATCCATAACTCTCATTCGAGATTTTAATAAGATATTAGATTCCTCATTACCCTTCTCAGTCAATCCCCATCCCATAATAATGATACGACGATTGATTATTGGTAATGGATTTGGTTCTAAACAAAGAGGTCCAAT…	1644	5	>Venom S1 protease 37, incomplete	MKKRGILFIYNMISIILSLFLLGAYFTVVTLGQTIYNVRVYQGHTEILQNPEYPDNALNFESTLQWNLQVEPDANIIVHCDDIRMGQRHPWDDQCRYVYLSFDDGQGEKKVCGRSESGYMYKSRGSILTVKLVSTSDGSGFLHCMALNTKEPNPNEIINLHPNEKVKTLRLLENSSPFFDRVWLLRSIPGTRISLQCEVELSNADATGCELNVFTFNDGQTSTTSCGYKKIELITKENHGKVRVQLDKHGKGKLNCILQAVTGPNINEYYNAISEEVDSSEHGMKPGHRGTSCDCGRANKNSARIIFGIEAKPNEFPWMVNLIIWKGYKTRCGGSLITRRHVLTAAHCLVNRDTKEVARPENVDVVLAEHDRSRTSGNEVTVPSERIFIKEEYLESKIK…	547	0.202	no	yes	no	#N/A	#N/A	#N/A	#N/A	#N/A	Venom s1 protease with cub domain 10 n=1 Tax=Pristhesancus plagipennis TaxID=1955184 RepID=A0A1Q1NPK4_9HEMI	0	Venom_S1_protease_with_CUB_domain_10	0	Trypsin	3.3e-39	Trypsin-like peptidase domain	0.0047	Trypsin-like peptidase domain	0.0047	S1 protease	S1 protease	37	Venom S1 protease 37	incomplete	8325	228.52	14	0.248372	920.072	0.00108687	920.072
Venom Ptu1 family peptide Pr4a, complete	119	7.76	7.76	65.08	P_clc44_contig_851	TTTTTTGATAAAATATATTTATTTACAAATCAATTGAATAAATCAAGAAACTAATAAACAGTATGAGTATAAATCATTTAAATATGCATCCTAGGTATACCACCCATAGAGACACATCGTGCAGCATACGACATGCAGACAAGACCCTTGCAGCATCCCATGTTCATATACGGGCCGCATTTTTGGCCAGAAGGTATGCAAACATCTTCACCAGCAAATGCAAGGGCCATATAAGTTGCAATTAAAAGAAATAGTCCAAAAATTTTCATATTGTCACCAACAAGTTCTACTGAAGATAAAATTAATAATAATGTTTAATCTTCCATACAATTACTGAAATTTAAGAATATATATATAAACAGATCCAATTAACATTATTGTTAGAAAAGCAAATATTGCT	400	269	81	reverse	TTAAATATGCATCCTAGGTATACCACCCATAGAGACACATCGTGCAGCATACGACATGCAGACAAGACCCTTGCAGCATCCCATGTTCATATACGGGCCGCATTTTTGGCCAGAAGGTATGCAAACATCTTCACCAGCAAATGCAAGGGCCATATAAGTTGCAATTAAAAGAAATAGTCCAAAAATTTTCAT	192	4	>Venom Ptu1 family peptide Pr4a, complete	MKIFGLFLLIATYMALAFAGEDVCIPSGQKCGPYMNMGCCKGLVCMSYAARCVSMGGIPRMHI	63	0.881	yes	yes	yes	GEDVCIPSGQKCGPYMNMGCCKGLVCMSYAARCVSMGGIPRMHI	GEDVCIPSGQKCGPYMNMGCCKGLVCMSYAARCVSMGGIPRMHI	44	7.367	6	Venom ptu1 family peptide pp1b n=2 Tax=Pristhesancus plagipennis TaxID=1955184 RepID=A0A1Q1NPC2_9HEMI	7e-11	Venom_Ptu1_family_peptide_Pp1b	3e-16	Ptu family	2.7e-05	Toxin with inhibitor cystine knot ICK or Knottin scaffold	0.0015	Ion channel inhibitory toxin	0.0068	Ptu1 family peptide	Peptide (Ptu1-like)	Pr4a	Venom Ptu1 family peptide Pr4a	complete	6019	739.362	4	0.317561	2328.25	0.000429507	2328.25
Venom hyaluronidase 1, incomplete	120	7.73	7.73	30.56	P_T_contig39307	GAGAAAGTGAATTGAAACACAGAAAGTTTTTGAAGATGGTTGATTTTGTGAGGTCCAACGATGAACGTCATGAAAAAACTTTATTTCTTGCTCTCTTCTTTTTTTCATGCAGCAACAACACCCAAAAACCATCCTAATGTCCAAACCGTTGTTCTTATAACTTTTTGATAAGAAAAAATTAGTGGCCATTTCTCGTTTAATTTGAATATTCTGTCCTCTGCCCAATTGAGGATTAAAAATCCATCGGTTTCATTATTTTATTAGAAAATTTAGTAGTTTTAGTCCCGCTTTGAATGGTCAAGGCTGTTATTAATGGTGACAAAAATGGAGATTTTTTTTTTTTTACTTAACAATAATAGCAAAACAAGGAGTTTATGATGTACTCCTTATTATTTGTAT…	1965	1443	904	reverse	TCAAATCTCATTTTGTTTTTTATCATCTTTGCTCTCCTGTTTACCCATACTTTTCATTATAGGTCCGATTACTTTTTCAATATAATCATGCAACTGGTTACATTTTTTTTTTGTATTCACATCAGCAGAGGAGCCCCATATAATAATGCCATCAGCTCCCGCCTTTTTCGGTTCTAAAATATTGCTTTTCATATCTCCCTGAGAGAGGAATGTAAGAGTGTCTGTATATTTGTAATAAGTATATGGAAGCAGCAGTAATTGAGAGCGACCCATTGTTGCAATTCTTTTACCTTCAAGAACTCTATATTCTATTAACTTGGCTCGCTTGCCTTCATTTAATATTTTTTGTTGAAGATAGACTGAAGGAAAAAGTGCTGTTCCTGTCTTATACATCCAAGT…	543	4	>Venom hyaluronidase 1, incomplete	MDDTLSLAISLRPKAKWGYYGYPFCFNFSPKNLQKECTKEVKIDNDRSTWMYKTGTALFPSVYLQQKILNEGKRAKLIEYRVLEGKRIATMGRSQLLLLPYTYYKYTDTLTFLSQGDMKSNILEPKKAGADGIIIWGSSADVNTKKKCNQLHDYIEKVIGPIMKSMGKQESKDDKKQNEI	180	0.12	no	yes	no	#N/A	#N/A	#N/A	#N/A	#N/A	Hyaluronidase (Fragment) n=1 Tax=Triatoma infestans TaxID=30076 RepID=A0A023F0M7_TRIIF	2e-63	#N/A	#N/A	Hyaluronidase	8.7e-47	#N/A	#N/A	#N/A	#N/A	hyaluronidase	Hyaluronidase	1	Venom hyaluronidase 1	incomplete	2388	59.7124	99	1.59993	37.322	0.0267939	37.322
Venom Ptu1 family peptide Pr5a, complete	121	6.88	6.88	50	P_clc64_contig_209	GTTTTTTTTATTTTTCAATCCATGTATATTATATGCCAGAATATCCAAAGCCGTGTCCATATGTGATTGCTATACATTTTTCGAAATAGTACTCCCAGCTTCATTCGATGTGCCACCTATGTCTGAAGCCGACTGTCCCGGAGCTCGAGGAGTAAAAGCATATTGTTCTAGCTTCAATTTCCGTAAAGTAGCATCGGTTTCAGTTTTACTTCGCTTAAATAACTGATCTTGCTTAGTGATACTTGAGGGTGATTCGTTTTTAGCAGGGGGAGAATCTGACAATAACCTTTTTTTAAGTTGATCAGTCGTTTGTTTATCGCCGCCCTGAGAAGAGTACTCTTTCACTATCAGTTTATCGTATCTCATAACAGCAAATTTTCCCGCACTTCTTGCCTCAAT…	905	783	640	reverse	TTAGGATCTAGGCAAACATCTGCCATTTTTACAGACATAGTTTCCACAACATTTTGCATTTCCTCTGCACGGATTAGCAGCAGGTATACATCCATAAACTGATGCCAAACTGGCAACAATAAATGTAAATATTAGAAACAATCTCAT	147	4	>Venom Ptu1 family peptide Pr5a, complete	MRLFLIFTFIVASLASVYGCIPAANPCRGNAKCCGNYVCKNGRCLPRS	48	0.866	yes	yes	yes	CIPAANPCRGNAKCCGNYVCKNGRCLPRS	CIPAANPCRGNAKCCGNYVCKNGRCLPRS	29	8.16	6	Venom ptu1 family peptide pp4 n=1 Tax=Pristhesancus plagipennis TaxID=1955184 RepID=A0A1Q1NPE3_9HEMI	0.007	Venom_Ptu1_family_peptide_Pp4	2e-08	Dickkopf N-terminal cysteine-rich region	0.002	Magi 5 toxic peptide family	0.033	Ion channel inhibitory toxin	0.15	Ptu1 family peptide	Peptide (Ptu1-like)	Pr5a	Venom Ptu1 family peptide Pr5a	complete	11574	628.388	20	0.701793	895.404	0.00111681	895.404
Venom redulysin 10, complete	122	6.72	6.78	13.46	P_clc34_contig_1988	TTTCAATATAAACTGAAGTTTCTCGAAAGAATCAACATGTCAAAATACTGGCTATTATTACTGCTCTTAGCAGCAGCCCATTATGTACAATCTTTTCCAGCTGAGTATGAGATTGATGAAGAAGATTATATGAGCGATGAAATAGAAATTGATGACTTTATGAGCGATGAATTAGAAATTGATAACTATATGAGCGATGAGTTTAATGAGGAACGTGGATTCAATTGGGGAAAAGTTGGATCAACATTGAAAAAATTTGGAGAGAAAGCAACGACATCAATTAAAAAATTTGGACAGCAAGCAAGTTCAAAACTTAAAACATTTGGAAAGGTAGCAGGGTCAGGATTGAAAAAATTTGGAAAGGAAGCAGGGTCAGGATTGAAAAAATTTGGAAAGAAA…	1051	37	1017	forward	ATGTCAAAATACTGGCTATTATTACTGCTCTTAGCAGCAGCCCATTATGTACAATCTTTTCCAGCTGAGTATGAGATTGATGAAGAAGATTATATGAGCGATGAAATAGAAATTGATGACTTTATGAGCGATGAATTAGAAATTGATAACTATATGAGCGATGAGTTTAATGAGGAACGTGGATTCAATTGGGGAAAAGTTGGATCAACATTGAAAAAATTTGGAGAGAAAGCAACGACATCAATTAAAAAATTTGGACAGCAAGCAAGTTCAAAACTTAAAACATTTGGAAAGGTAGCAGGGTCAGGATTGAAAAAATTTGGAAAGGAAGCAGGGTCAGGATTGAAAAAATTTGGAAAGAAAGCAGAATTAGGATTGAAAAAATTTGGAGGACAATTA…	984	4	>Venom redulysin 10, complete	MSKYWLLLLLLAAAHYVQSFPAEYEIDEEDYMSDEIEIDDFMSDELEIDNYMSDEFNEERGFNWGKVGSTLKKFGEKATTSIKKFGQQASSKLKTFGKVAGSGLKKFGKEAGSGLKKFGKKAELGLKKFGGQLAKGGKKFVKAMKKMKEPIKKLAKQGLEILKKFGVKIIPLHCEGKTCKSCIIFTIPAEISLCVQVTFLRTNKATYLIIALTKDDATLFEKRITMGDVSNCFKTNIDVIGDICLKGIEAHAESSEGQANVNFCLGVLAQKLGIGVKFCIVYANKQLSVKCEPTTFPGGLDENGDIVELDKNGEDVYELSADEFEVE	327	0.899	yes	yes	yes	FPAEYEIDEEDYMSDEIEIDDFMSDELEIDNYMSDEFNEERGFNWGKVGSTLKKFGEKATTSIKKFGQQASSKLKTFGKVAGSGLKKFGKEAGSGLKKFGKKAELGLKKFGGQLAKGGKKFVKAMKKMKEPIKKLAKQGLEILKKFGVKIIPLHCEGKTCKSCIIFTIPAEISLCVQVTFLRTNKATYLIIALTKDDATLFEKRITMGDVSNCFKTNIDVIGDICLKGIEAHAESSEGQANVNFCLGVLAQKLGIGVKFCIVYANKQLSVKCEPTTFPGGLDENGDIVELDKNGEDVYELSADEFEVE	GFNWGKVGSTLKKFGEKATTSIKKFGQQASSKLKTFGKVAGSGLKKFGKEAGSGLKKFGKKAELGLKKFGGQLAKGGKKFVKAMKKMKEPIKKLAKQGLEILKKFGVKIIPLHCEGKTCKSCIIFTIPAEISLCVQVTFLRTNKATYLIIALTKDDATLFEKRITMGDVSNCFKTNIDVIGDICLKGIEAHAESSEGQANVNFCLGVLAQKLGIGVKFCIVYANKQLSVKCEPTTFPGGLDENGDIVELDKNGEDVYELSADEFEVE	267	9.37	9	Putative conserved secreted protein n=6 Tax=Triatoma infestans TaxID=30076 RepID=A0A023FB86_TRIIF	3e-55	Venom_redulysin_protein_2b	2e-50	Domain of unknown function (DUF4773)	0.012	Phage-related minor tail protein	1.4	#N/A	#N/A	redulysin	Redulysin	12	Venom redulysin 10	complete	3439	160.776	41	1.23882	129.782	0.00770524	129.782
Venom S1 protease 38, incomplete	123	6.64	7.89	17.02	P_clc54_contig_407	CCACATTTGCAGGATGTTTGGCTTGCACCCATTGTTACACCATGTTCTGATGAATCAACTTCTACGGATATAGCATTCTCATATTCATTAGCATTTGGACCAGTTACAGCTTGTACAAGACATTTCATTCTTCCATGTCCAAAATTATCTAATTGAAATCTCAATTTTGCTTGATTTTCTTTGGAAAACCAAAGAAACTTTTTATTTTCACAAACTTCTTCCTCAGTTTTACCATTGTTAAATTTAAGGGAATTCCATCCGCAAATTGGTTTTTTGTTATCCACACTTAGATCGCATTGGAAAGACATTCTTGTACCTGGAGGACTTTCAAATACCCATAAACGATCCAAATAAGGTAATGGATTTTGACTGTTTCCCTCTACATGAAATATTCTTGCT…	886	848	3	reverse	CCACATTTGCAGGATGTTTGGCTTGCACCCATTGTTACACCATGTTCTGATGAATCAACTTCTACGGATATAGCATTCTCATATTCATTAGCATTTGGACCAGTTACAGCTTGTACAAGACATTTCATTCTTCCATGTCCAAAATTATCTAATTGAAATCTCAATTTTGCTTGATTTTCTTTGGAAAACCAAAGAAACTTTTTATTTTCACAAACTTCTTCCTCAGTTTTACCATTGTTAAATTTAAGGGAATTCCATCCGCAAATTGGTTTTTTGTTATCCACACTTAGATCGCATTGGAAAGACATTCTTGTACCTGGAGGACTTTCAAATACCCATAAACGATCCAAATAAGGTAATGGATTTTGACTGTTTCCCTCTACATGAAATATTCTTGCT…	849	5	>Venom S1 protease 38, incomplete	MLQLLFLLGGISPILSQTIQNHVISRGQSYDIISPNYPDLMGWKDGLSIEWNLQVENDAKVKIVCTDIRMVQMAPWTVECPDVYISTGDGRGEKKLCGSTIRDFIYVSDGPRLKVKVLSSSKGGAIVQCVALNTGDPKPEEIVKMDPHCRARIFHVEGNSQNPLPYLDRLWVFESPPGTRMSFQCDLSVDNKKPICGWNSLKFNNGKTEEEVCENKKFLWFSKENQAKLRFQLDNFGHGRMKCLVQAVTGPNANEYENAISVEVDSSEHGVTMGASQTSCKC	282	0.762	yes	no	no	QTIQNHVISRGQSYDIISPNYPDLMGWKDGLSIEWNLQVENDAKVKIVCTDIRMVQMAPWTVECPDVYISTGDGRGEKKLCGSTIRDFIYVSDGPRLKVKVLSSSKGGAIVQCVALNTGDPKPEEIVKMDPHCRARIFHVEGNSQNPLPYLDRLWVFESPPGTRMSFQCDLSVDNKKPICGWNSLKFNNGKTEEEVCENKKFLWFSKENQAKLRFQLDNFGHGRMKCLVQAVTGPNANEYENAISVEVDSSEHGVTMGASQTSCKC	QTIQNHVISRGQSYDIISPNYPDLMGWKDGLSIEWNLQVENDAKVKIVCTDIRMVQMAPWTVECPDVYISTGDGRGEKKLCGSTIRDFIYVSDGPRLKVKVLSSSKGGAIVQCVALNTGDPKPEEIVKMDPHCRARIFHVEGNSQNPLPYLDRLWVFESPPGTRMSFQCDLSVDNKKPICGWNSLKFNNGKTEEEVCENKKFLWFSKENQAKLRFQLDNFGHGRMKCLVQAVTGPNANEYENAISVEVDSSEHGVTMGASQTSCKC	266	6.206	11	Venom s1 protease 28 n=1 Tax=Pristhesancus plagipennis TaxID=1955184 RepID=A0A1Q1NP89_9HEMI	7e-112	Venom_S1_protease_28	2e-117	Double-stranded RNA binding motif	0.085	Double-stranded RNA binding motif	0.085	#N/A	#N/A	S1 protease	S1 protease	38	Venom S1 protease 38	incomplete	8031	445.378	15	0.537632	828.407	0.00120714	828.407
Venom cystatin domain peptide Pr19a, complete	124	6.61	6.61	37.86	P_T_contig79398	ATTTAATTCAATTTTATTTGTCTAATTCTTGTTTGTAATGTTTGTTTCAATAGTGTCGTCAACGCCAAATGTTTTAATTTATTTGATGATTGTTGCAGACTGACAAATTTCTGAGTCTATATTTAAATTAATCAGTCTTTCCATCAGGACATACAACTGGACACACAAATCTGGTTCTTTTAAAAATCGCTTCTAACAAGTTTCTAATTAATTGAATTAGTGTTTAATCTAATTAAAGTTCTATTTAAATTAACATAATTCTTTTATTTATTTTTCATCTTTCATTTATTCTAAGGAAATATGTATACATCAAAGGCCATTATTGTATTATTTTTTGCATTCATGCTGCACCAAATCAGAGCAGATGAACCAGAAGAGCCAATCAATAACTTATACGAT…	842	301	609	forward	ATGTATACATCAAAGGCCATTATTGTATTATTTTTTGCATTCATGCTGCACCAAATCAGAGCAGATGAACCAGAAGAGCCAATCAATAACTTATACGATCCAAGAGTGCTTGACTTGCTGAATCAAGTAATTACTCAGCAGAAAGCCAACGTTAAGCTTATTGAAATAACTAAAGCAACAACACAGTTAGTAAATGGCATCACTTACAGAATGGAATTTGAAGCGAAATCTTTTGAAACGAATAATATAAAAAAATGCAAGACTGTTTTTACACTGAGAAGAATTATTACTATACTTGAATTTAATTGTTAA	312	3	>Venom cystatin domain peptide Pr19a, complete	MYTSKAIIVLFFAFMLHQIRADEPEEPINNLYDPRVLDLLNQVITQQKANVKLIEITKATTQLVNGITYRMEFEAKSFETNNIKKCKTVFTLRRIITILEFNC	103	0.839	yes	yes	yes	DEPEEPINNLYDPRVLDLLNQVITQQKANVKLIEITKATTQLVNGITYRMEFEAKSFETNNIKKCKTVFTLRRIITILEFNC	DEPEEPINNLYDPRVLDLLNQVITQQKANVKLIEITKATTQLVNGITYRMEFEAKSFETNNIKKCKTVFTLRRIITILEFNC	82	6.342	2	Venom cystatin-like protein 6 (Fragment) n=1 Tax=Pristhesancus plagipennis TaxID=1955184 RepID=A0A1Q1NP86_9HEMI	1e-06	Venom_cystatin-like_protein_6	4e-12	Cystatin domain	8e-06	Aspartic acid proteinase inhibitor	0.001	#N/A	#N/A	cystatin domain peptide	Cystatin	Pr19a	Venom cystatin domain peptide Pr19a	complete	10319	602.169	2089	78.7868	7.64302	0.130838	7.64302
Venom metalloendopeptidase 1, complete	125	6.26	6.26	14.44	P_T_contig18552	CAAACGTAAGAGAACAAACAGAGGAAATTGATATTAATTACAACTGATTGTTGTAAAGCCTCTATTAATTATGAAAATGCTCCATCGCTTCTTCGCCTTCTTAGCACTCTTAGGCGTAGCTTACGCTATGCCTATTGAAGAACCGAAAGAAGAGGAAAAAGGAATGCGTATCGTTTGTCCAAAAGATGGAAATCCTTGTTTCGCATCTGGATATGAAACCTTCGGTGTAATTAACGAAGGCGACATTATAAAAGCGATTGAAGAGGCGATGAGCGAGGGTAGAAATGCACTCATCGATAAGGAAAGAAGATGGTCTCATGGAATTGTACCTTACATTTATCATGAGGAGTTTTCTGCCAATGATAAGGCACGTATTGAAGGAGCCATGACAATTATAGA…	1005	71	901	forward	ATGAAAATGCTCCATCGCTTCTTCGCCTTCTTAGCACTCTTAGGCGTAGCTTACGCTATGCCTATTGAAGAACCGAAAGAAGAGGAAAAAGGAATGCGTATCGTTTGTCCAAAAGATGGAAATCCTTGTTTCGCATCTGGATATGAAACCTTCGGTGTAATTAACGAAGGCGACATTATAAAAGCGATTGAAGAGGCGATGAGCGAGGGTAGAAATGCACTCATCGATAAGGAAAGAAGATGGTCTCATGGAATTGTACCTTACATTTATCATGAGGAGTTTTCTGCCAATGATAAGGCACGTATTGAAGGAGCCATGACAATTATAGAAAAAAAGACTTGCATTAAATTCAAGCCTTACAAACCCGGTGACAAAGAAAGGATGGTTGTTTTCATAACT…	834	5	>Venom metalloendopeptidase 1, complete	MKMLHRFFAFLALLGVAYAMPIEEPKEEEKGMRIVCPKDGNPCFASGYETFGVINEGDIIKAIEEAMSEGRNALIDKERRWSHGIVPYIYHEEFSANDKARIEGAMTIIEKKTCIKFKPYKPGDKERMVVFITGQRGCRATVGFKISRKRHNLNLNPSGCLGRVGTIIHEMLHVLGLKHEHSRPDRDDYVDIIWNNIKEGHKKNFIKASPKEYTTYNIPYNYESVMHYPAVSFSKNGEPTIVPLDPTVDITLLGQRKRVTKLDLKKINIMYNCKKFL	277	0.928	yes	yes	yes	MPIEEPKEEEKGMRIVCPKDGNPCFASGYETFGVINEGDIIKAIEEAMSEGRNALIDKERRWSHGIVPYIYHEEFSANDKARIEGAMTIIEKKTCIKFKPYKPGDKERMVVFITGQRGCRATVGFKISRKRHNLNLNPSGCLGRVGTIIHEMLHVLGLKHEHSRPDRDDYVDIIWNNIKEGHKKNFIKASPKEYTTYNIPYNYESVMHYPAVSFSKNGEPTIVPLDPTVDITLLGQRKRVTKLDLKKINIMYNCKKFL	MPIEEPKEEEKGMRIVCPKDGNPCFASGYETFGVINEGDIIKAIEEAMSEGRNALIDKERRWSHGIVPYIYHEEFSANDKARIEGAMTIIEKKTCIKFKPYKPGDKERMVVFITGQRGCRATVGFKISRKRHNLNLNPSGCLGRVGTIIHEMLHVLGLKHEHSRPDRDDYVDIIWNNIKEGHKKNFIKASPKEYTTYNIPYNYESVMHYPAVSFSKNGEPTIVPLDPTVDITLLGQRKRVTKLDLKKINIMYNCKKFL	258	8.762	6	Metalloendopeptidase n=1 Tax=Pristhesancus plagipennis TaxID=1955184 RepID=A0A1Q1NP87_9HEMI	6e-148	Venom_astacin-like_protein_1	2e-153	Astacin (Peptidase family M12A)	2.5e-59	Matrixin	0.16	Matrixin	0.16	metalloendopeptidase	M12A protease	1	Venom metalloendopeptidase 1	complete	57666	2819.33	36	1.13753	2478.47	0.000403475	2478.47
Venom A1 protease, incomplete	126	6.24	6.24	5.115	P_clc34_contig_654	ACTAGAACCCTATTATCCTTATTCATAATGGCATAAATAAATATATATATAATAAAAAAATAGAAATATATAACTCAATGTAATAATTTATTTATTTACAGTGATTTAATTTACAATTTTTTGTTTTTGTTTTATGTAATGGACCATCCGATATTTATGTTTCTCGATATAATGAATCGGCAATCAAAATTGCATCATTTTAATGTAGCAAATGCAACAGCTTTCTCTTCTACATTAAATATTGTATAATATTTAGCTAAGAAATTGTCTCCTAGAAGCCATGCACCTGTAAAGTTTGGCGTTGTAGAGAATCCAGTTACACAAATTTCTGGTTGTTCAGGAAGCTTTTCGGTATACTCCGATGGTGCCATCTCATAATTCTTTCCTTTAATGGTAAAT…	1489	1370	198	reverse	TCATTTTAATGTAGCAAATGCAACAGCTTTCTCTTCTACATTAAATATTGTATAATATTTAGCTAAGAAATTGTCTCCTAGAAGCCATGCACCTGTAAAGTTTGGCGTTGTAGAGAATCCAGTTACACAAATTTCTGGTTGTTCAGGAAGCTTTTCGGTATACTCCGATGGTGCCATCTCATAATTCTTTCCTTTAATGGTAAATACTACTGGTGGAAGATCAGGTACTTTAGAACATTCAATAACTCCAATCCTATCTTTATACATTTCAGCACCAATTGTTTCATGGAGTGCAACAATCTCATCATGAGGTCCAATAATTACTGAGGTACCAGTATCTGCAATTCCAGCGCAACTTCCTTCACATAAGCTTACATCGCCAACTTTGATAGAATCCAT…	1176	3	>Venom cathepsin D 1, incomplete	MESIRVVTFSLLFFFIIFHICYGSHKVHLRLRKNRPKTFAEYSRRMVDPTPLLYIEPSSSGHIEPLKNYENLQYFGVITLGTPPQEFEVIFDSGSSNLWIPSSKCTDTNSACENHKRYDSSMSSTYVEDGTEVSLLYPTGELKGFFSKDVLAMSDLVVQNQIFTEATEIQGSHFREAHFDGLLGLAFPSIAVEGARPPFFNMIDQGLVEKPLFSVYLTKTDSDEGDGGEIEFGGWDEEKFDVASIDYIPLSETSYWKFDMDSIKVGDVSLCEGSCAGIADTGTSVIIGPHDEIVALHETIGAEMYKDRIGVIECSKVPDLPPVVFTIKGKNYEMAPSEYTEKLPEQPEICVTGFSTTPNFTGAWLLGDNFLAKYYTIFNVEEKAVAFATLK	391	0.402	no	yes	no	#N/A	#N/A	#N/A	#N/A	#N/A	Cathepsin D n=2 Tax=Triatoma infestans TaxID=30076 RepID=E2D6N9_TRIIF	5e-91	#N/A	#N/A	Eukaryotic aspartyl protease	9e-98	Xylanase inhibitor N-terminal	4.1e-10	#N/A	#N/A	cathepsin D	Other enzyme	1	Venom A1 protease	incomplete	2360	77.8772	16574	353.476	0.220318	4.53889	4.53889
Venom pacifastin 3, complete	127	6.01	6.01	30	P_T_contig34495	GACAAATATTTATATAATATTGAACCAGTTTTCCTTCATAAAAAACACACTCATTGTTGTGCGTTGTTTTTGTCTTCTACACAAAACACAATGACAACATTCTTTGTATTGTTCTACGGTTTCTTTTTTCTTGCAGTAACAACTGCAAATAAATGTGATCTTGTCGGCAAAGAATATTTAACTAATGATGGATGTACTAAATGTAGATGTTCTGAAGACAAAGTTAGAGTGTGTACTAATGTTTGTTTCCCGCCTAGAGGACCAGAATGCGTACCTGGTACTAAGGTACCAGTTGGTGATGGTTGTAATACATGCTCTTGCACTGCCACAGGCGAATTTGGACCATGTACTTCCAATGTTTGTCCAAGAAGTAATACAGAATGCACACCTGGAGCGGTA…	1173	91	510	forward	ATGACAACATTCTTTGTATTGTTCTACGGTTTCTTTTTTCTTGCAGTAACAACTGCAAATAAATGTGATCTTGTCGGCAAAGAATATTTAACTAATGATGGATGTACTAAATGTAGATGTTCTGAAGACAAAGTTAGAGTGTGTACTAATGTTTGTTTCCCGCCTAGAGGACCAGAATGCGTACCTGGTACTAAGGTACCAGTTGGTGATGGTTGTAATACATGCTCTTGCACTGCCACAGGCGAATTTGGACCATGTACTTCCAATGTTTGTCCAAGAAGTAATACAGAATGCACACCTGGAGCGGTAGTCCTTTCAAGCGATGGTTGCAATAGATGCAGGTGTTCAATATATGGCACAATCCTTGGTTGCACTCGCATGGCCTGCTTTCCTGGAATG…	423	3	>Venom pacifastin 3, complete	MTTFFVLFYGFFFLAVTTANKCDLVGKEYLTNDGCTKCRCSEDKVRVCTNVCFPPRGPECVPGTKVPVGDGCNTCSCTATGEFGPCTSNVCPRSNTECTPGAVVLSSDGCNRCRCSIYGTILGCTRMACFPGMKINADLN	140	0.873	yes	yes	yes	NKCDLVGKEYLTNDGCTKCRCSEDKVRVCTNVCFPPRGPECVPGTKVPVGDGCNTCSCTATGEFGPCTSNVCPRSNTECTPGAVVLSSDGCNRCRCSIYGTILGCTRMACFPGMKINADLN	NKCDLVGKEYLTNDGCTKCRCSEDKVRVCTNVCFPPRGPECVPGTKVPVGDGCNTCSCTATGEFGPCTSNVCPRSNTECTPGAVVLSSDGCNRCRCSIYGTILGCTRMACFPGMKINADLN	121	6.856	18	Uncharacterized protein n=2 Tax=Rhodnius prolixus TaxID=13249 RepID=T1I1K9_RHOPR	1e-16	Venom_pacifastin-like-protein_1	2e-16	Pacifastin inhibitor (LCMII)	2.5e-16	Pacifastin inhibitor (LCMII)	2.5e-16	Pacifastin inhibitor (LCMII)	2.5e-16	pacifastin	Pacifastin (3 domains)	3	Venom pacifastin 3	complete	206	8.62903	104791	2836.96	0.00304165	328.769	328.769
Venom transferrin 1, complete	128	6	6	6.881	P_clc34_contig_36	ATTTTTTATTATCTTTTTTTTTTTATTATTTATTTCATTTCATGTGAATGAAAAAGTAGTTTACAATTACTTAAAAATTATTAAGCGTTGCAGATGGCCAAATCTTGGACCAATTTCTTGTATTCCTCAAAAGATGGTACAACATCAACGATAGCTTCCAATCCGGTTGCGTGGTTCGAAAACATGAGGTTAGCTTCTCCTTTGAAATCGCCAAACATCAGGAAATAATCTGGGTGTTCACTGAACATCTTACCAGATGACAATACTGAGTATCTTACTTCATCCAAATGTACTTCTGGCATGTCAGATCTTACCATAACCATTCTTGGAGGAACTGTGACTAGACCGCAGCTTTGAGCTTGTGATGTTGGTTTTCTACTGCCATCGGAACAAAGTACT…	2257	2045	84	reverse	TTAAGCGTTGCAGATGGCCAAATCTTGGACCAATTTCTTGTATTCCTCAAAAGATGGTACAACATCAACGATAGCTTCCAATCCGGTTGCGTGGTTCGAAAACATGAGGTTAGCTTCTCCTTTGAAATCGCCAAACATCAGGAAATAATCTGGGTGTTCACTGAACATCTTACCAGATGACAATACTGAGTATCTTACTTCATCCAAATGTACTTCTGGCATGTCAGATCTTACCATAACCATTCTTGGAGGAACTGTGACTAGACCGCAGCTTTGAGCTTGTGATGTTGGTTTTCTACTGCCATCGGAACAAAGTACTTCAACATCACCTTTTTCAGTATTGTGAAGAGCAGAGTAAGGTACGAAAGCAACATCTCCTTGGCCGAATACCATACATTC…	1965	4	>Venom transferrin 1, complete	MTRSPLFLLLLVFSVYADHGPFKLCIPLKHYDDCVKMMEDGKTVNVPVKCVSARDRYDCMGKLEGHQADFEAVDPEDMYNIATNGKDEMNVIKEIRTKEEPNAEFRYEAVAVVHKDLNVKNIKEGLKGLRSCHTGVGRNVGYKIPLTKLTQMGIIPPMDDPNLSPREQELKALSTLFSKACLVGTWSPYAEANKRLKATYKNLCELCEHPEKCDYPDQNSGYEGALRCLATGGQIAWTKVIFVKKFFGMPYGSQPAKQSEHDPKNYAYLCPDGTKKPVTGAPCTWAARPWQGYVATKQLSNEYKELRDAISKLNNLGESKHADWITTVLLLSDKTLAVDNKILSPLEYLKKSQYYDVIGRDVVNPSRQTRFCVTSDKEMEKCVELKTVAFSRDIRPKLG…	654	0.842	yes	yes	yes	DHGPFKLCIPLKHYDDCVKMMEDGKTVNVPVKCVSARDRYDCMGKLEGHQADFEAVDPEDMYNIATNGKDEMNVIKEIRTKEEPNAEFRYEAVAVVHKDLNVKNIKEGLKGLRSCHTGVGRNVGYKIPLTKLTQMGIIPPMDDPNLSPREQELKALSTLFSKACLVGTWSPYAEANKRLKATYKNLCELCEHPEKCDYPDQNSGYEGALRCLATGGQIAWTKVIFVKKFFGMPYGSQPAKQSEHDPKNYAYLCPDGTKKPVTGAPCTWAARPWQGYVATKQLSNEYKELRDAISKLNNLGESKHADWITTVLLLSDKTLAVDNKILSPLEYLKKSQYYDVIGRDVVNPSRQTRFCVTSDKEMEKCVELKTVAFSRDIRPKLGCVQKKSAAECMQAVKDK…	DHGPFKLCIPLKHYDDCVKMMEDGKTVNVPVKCVSARDRYDCMGKLEGHQADFEAVDPEDMYNIATNGKDEMNVIKEIRTKEEPNAEFRYEAVAVVHKDLNVKNIKEGLKGLRSCHTGVGRNVGYKIPLTKLTQMGIIPPMDDPNLSPREQELKALSTLFSKACLVGTWSPYAEANKRLKATYKNLCELCEHPEKCDYPDQNSGYEGALRCLATGGQIAWTKVIFVKKFFGMPYGSQPAKQSEHDPKNYAYLCPDGTKKPVTGAPCTWAARPWQGYVATKQLSNEYKELRDAISKLNNLGESKHADWITTVLLLSDKTLAVDNKILSPLEYLKKSQYYDVIGRDVVNPSRQTRFCVTSDKEMEKCVELKTVAFSRDIRPKLGCVQKKSAAECMQAVKDK…	637	7.151	22	Transferrin n=1 Tax=Pristhesancus plagipennis TaxID=1955184 RepID=A0A1Q1NPJ1_9HEMI	0	Venom_transferrin-like_protein_1	0	Transferrin	1.9e-63	Transferrin	1.9e-63	Transferrin	1.9e-63	transferrin	Transferrin	1	Venom transferrin 1	complete	1837	39.9918	435418	6126.35	0.00652782	153.19	153.19
Venom S1 protease 39, complete	129	5.98	7.55	10.42	P_clc64_contig_115	ATTTAATTGAAATTTTAAATAATTTTAGTTTATTTAGTTTTTTCTTATAAAATTTTATTAAATTAACGGAGAAAGTCTAGCGAATGCTAAAGTACAAAGTTTTTGAGAAGACATTAAGCTTAATGCTTAGAATCTGTTTTTAGTTTAACAAATTATTGATTCCTTTTGTTATGTCTCTATTTTGTAGATTTATTTTTAATCCTGCAGTTTACTATATTATCAACATACTTCTTGACTCTCAAATTCCTTTTTATAAATTCTTCCTTAATTATTATTTTGTTTTTGATTATTTCTTAGTAGGATGTTAAATACATCGCTGGGAATATATTTTAAAATAAAGATAATTTTATTTACAAAATACTAAGGTTTTTAAAAAAGTTAGACGAGCAATGTTGATAT…	1482	1336	416	reverse	TCACTCCTTTGCACAAGTTTTCATGCTAGGATCAGATTGTGAAATGATCCTTTGTATCCATGGTAAAAAGTAGTAAATATCAGAATTAACTGCTGGATATTTTGCACAATTTGTACCGTATGATGTTGAACCAATCAGTGTATATCTGTTAGTATCTGGATCTCTCCACAGTAGAGGTCCGCCAGAATCACCACTACATGAATCTTTATTCTTCCTGTATGTACAAATTTGATGTTTATCATTTAGTTCAAGATGTATGTTGTTGAAAGAACATTGTTCGAAGGGTTGGATATCTATATTTACTTTGAGAAGTACTTCAGAAATTGCACCCTTGTATTTAGTCAATCCCCAACCTAGAACTTTGACTCTTTCTCCTACTAATGGAGTTCTTTCTTTAGG…	924	4	>Venom S1 protease 39, complete	MKTLLLSGLFLGLLGLAFLYPLDDVDDDDSDSDSSEHGVVATDRTNNCTCGWANKDDQRIVGGKATKVNEYPMMAGFVYLEKDQVMCGGTIVTPRHIITAAHCTEPYSPYDWGIYIGHHNYEKIKRTVDRDEILLEPEEFFVHEQYDSFTLVYDISIVFMKKPMQFNENVGPACLPKERTPLVGERVKVLGWGLTKYKGAISEVLLKVNIDIQPFEQCSFNNIHLELNDKHQICTYRKNKDSCSGDSGGPLLWRDPDTNRYTLIGSTSYGTNCAKYPAVNSDIYYFLPWIQRIISQSDPSMKTCAKE	307	0.803	yes	yes	yes	YPLDDVDDDDSDSDSSEHGVVATDRTNNCTCGWANKDDQRIVGGKATKVNEYPMMAGFVYLEKDQVMCGGTIVTPRHIITAAHCTEPYSPYDWGIYIGHHNYEKIKRTVDRDEILLEPEEFFVHEQYDSFTLVYDISIVFMKKPMQFNENVGPACLPKERTPLVGERVKVLGWGLTKYKGAISEVLLKVNIDIQPFEQCSFNNIHLELNDKHQICTYRKNKDSCSGDSGGPLLWRDPDTNRYTLIGSTSYGTNCAKYPAVNSDIYYFLPWIQRIISQSDPSMKTCAKE	YPLDDVDDDDSDSDSSEHGVVATDRTNNCTCGWANKDDQRIVGGKATKVNEYPMMAGFVYLEKDQVMCGGTIVTPRHIITAAHCTEPYSPYDWGIYIGHHNYEKIKRTVDRDEILLEPEEFFVHEQYDSFTLVYDISIVFMKKPMQFNENVGPACLPKERTPLVGERVKVLGWGLTKYKGAISEVLLKVNIDIQPFEQCSFNNIHLELNDKHQICTYRKNKDSCSGDSGGPLLWRDPDTNRYTLIGSTSYGTNCAKYPAVNSDIYYFLPWIQRIISQSDPSMKTCAKE	288	4.904	10	Venom s1 protease 35 n=1 Tax=Pristhesancus plagipennis TaxID=1955184 RepID=A0A1Q1NPH6_9HEMI	2e-147	Venom_S1_protease_35	9e-153	Trypsin	2.5e-45	Chymotrypsin family Peptidase-S1	0.00072	Chymotrypsin family Peptidase-S1	0.00072	S1 protease	S1 protease	39	Venom S1 protease 39	complete	50559	1676.27	787	16.8637	99.4007	0.0100603	99.4007
Heteropteran venom protein family 35 protein 1, incomplete	130	5.89	5.89	9.901	P_clc34_contig_294	TTTTTTTTTTTTAAATCTCAGACTTTATTTCTATAAAGATACATTGTACTTATACAGAACAAAGTAAAAACTCTTGAAGAATATTTATTTATCAACCTCCCAAAGCAGCTATAGTTGCAGCGTTCAACCTACCTTCGTCGCCTTCATCTCCACAAATTTTGTCAGCAATTTCTTTCCCTAGTTTTTCTATTTCTTCTCGTGGTTGCTCATAAAAATAAGTTTCTCCATTTTCTTCAATTTTTATTCTACAATTGTTTGATTGTGGTGAATCTTCACTCACTTCATCATCTAAACTGACTGCAGTAGAAGGCTTCAATTTAATAACATTGCATGAAGTGGTAAGGATGAAGCAGGCCAGTGTAATCACTAAAATTTGGGCTAAAGTGATCTTCTCCATGA…	497	397	95	reverse	TCAACCTCCCAAAGCAGCTATAGTTGCAGCGTTCAACCTACCTTCGTCGCCTTCATCTCCACAAATTTTGTCAGCAATTTCTTTCCCTAGTTTTTCTATTTCTTCTCGTGGTTGCTCATAAAAATAAGTTTCTCCATTTTCTTCAATTTTTATTCTACAATTGTTTGATTGTGGTGAATCTTCACTCACTTCATCATCTAAACTGACTGCAGTAGAAGGCTTCAATTTAATAACATTGCATGAAGTGGTAAGGATGAAGCAGGCCAGTGTAATCACTAAAATTTGGGCTAAAGTGATCTTCTCCAT	306	3	>Heteropteran venom protein family 35 protein 1, incomplete	MEKITLAQILVITLACFILTTSCNVIKLKPSTAVSLDDEVSEDSPQSNNCRIKIEENGETYFYEQPREEIEKLGKEIADKICGDEGDEGRLNAATIAALGG	101	0.476	no	yes	no	#N/A	#N/A	#N/A	#N/A	#N/A	Uncharacterized protein n=1 Tax=Rhodnius prolixus TaxID=13249 RepID=T1HRB9_RHOPR	0.04	#N/A	#N/A	Flavivirus non-structural protein NS2B	0.026	#N/A	#N/A	#N/A	#N/A	Heteropteran venom protein family 35	Other	1	Heteropteran venom protein family 35 protein 1	incomplete	27043	2673.57	4041	258.202	10.3546	0.0965758	10.3546
Venom CUB domain protein 6, complete	131	5.87	20.77	40	P_T_contig30617	TTTTTTTTTAAATTTTTCAAATATTTAATAACTATTTAATACAACTTTTACAAGTTTACACCATTTTGCAATCAACATAGAGATATCAGTTATTGTTTTCATACATGTAGGAGTTTTCTAATTATCAAGTTTCTACATTATATTTATGTTTTTTTAATTGGACGTGCTGAACATTTTGGACAATTTTTCATAGGTTTTTTTCCAGTTATAACTTGTACAGCAAGTTTATTTGATTTGGATGTATAAAAATATTTTTTTGTAGTTCCGCATATAACTTTTACATCATCTCCATCATGGATTTTAAACATGTATTCACTGCAAGGTTTGAATAAATAGATGGCTGGGCAATGCAGTTCTATTACCATATCGGGAGTAGTATTCAAAGTGTATGTGAAATCA…	710	566	147	reverse	TTATGTTTTTTTAATTGGACGTGCTGAACATTTTGGACAATTTTTCATAGGTTTTTTTCCAGTTATAACTTGTACAGCAAGTTTATTTGATTTGGATGTATAAAAATATTTTTTTGTAGTTCCGCATATAACTTTTACATCATCTCCATCATGGATTTTAAACATGTATTCACTGCAAGGTTTGAATAAATAGATGGCTGGGCAATGCAGTTCTATTACCATATCGGGAGTAGTATTCAAAGTGTATGTGAAATCAGTAAAAGGTGGCATCCCTTTTGGATACCATCTTTCAAAAAATCTTCTAACAGGCATTCCACGTATAAGTGCAGACGCATGCGATTGTGCAAACGATGCACTAATTAATGAGCACAATACAAGTCCTAGCAAGACTTTCATTTT…	423	17	>Venom CUB domain protein 6, complete	MKVLLGLVLCSLISASFAQSHASALIRGMPVRRFFERWYPKGMPPFTDFTYTLNTTPDMVIELHCPAIYLFKPCSEYMFKIHDGDDVKVICGTTKKYFYTSKSNKLAVQVITGKKPMKNCPKCSARPIKKT	131	0.868	yes	yes	yes	QSHASALIRGMPVRRFFERWYPKGMPPFTDFTYTLNTTPDMVIELHCPAIYLFKPCSEYMFKIHDGDDVKVICGTTKKYFYTSKSNKLAVQVITGKKPMKNCPKCSARPIKKT	QSHASALIRGMPVRRFFERWYPKGMPPFTDFTYTLNTTPDMVIELHCPAIYLFKPCSEYMFKIHDGDDVKVICGTTKKYFYTSKSNKLAVQVITGKKPMKNCPKCSARPIKKT	113	9.68	5	Venom cub domain protein 4 n=1 Tax=Pristhesancus plagipennis TaxID=1955184 RepID=A0A1Q1NPA8_9HEMI	3e-43	Venom_CUB_domain_protein_4	1e-48	CUB domain	0.046	#N/A	#N/A	#N/A	#N/A	CUB domain protein	CUB domain	6	Venom CUB domain protein 6	complete	23998	1660.77	179	8.00612	207.438	0.00482073	207.438
Venom S1 protease 40, incomplete	132	5.84	8.02	14.65	P_clc44_contig_489	GTTATTATTGCATTAAGTAATGAAGTAACGCTTACTTCACACATAAGTAATTTTACAAAAAAAAAATGGTGTAATTCATTTTAGATTTTGTAGAATATTAACATAGCAATCAGTAGTACAATTTTATTTGTAATCACCTTTTTTTATAAAGATAAATTTTTAGCTTCTGATTTTATAAAATACATTGATTTTCCTTATATTTTATGGCATGTTTTCACTGATGGTTCAGTCTCTTTAATAATATCTTGAATCCAATCGTAGAAATAAGATACAAGTGTCGTCACCATGTATTTACCCATACAGTCAGAACCTCGAGATACTAGTGTTATTTGGGTATACCTGTTTGTTTCTTTATCAAGTAATACTAATGGACTTCCTGAATCACCACTACAAACTGAT…	1703	1610	198	reverse	TTATATTTTATGGCATGTTTTCACTGATGGTTCAGTCTCTTTAATAATATCTTGAATCCAATCGTAGAAATAAGATACAAGTGTCGTCACCATGTATTTACCCATACAGTCAGAACCTCGAGATACTAGTGTTATTTGGGTATACCTGTTTGTTTCTTTATCAAGTAATACTAATGGACTTCCTGAATCACCACTACAAACTGATGACGGTTTAGAAGTGATGCAGACATCCCATGGACTGGCATCACAAAAATATGGATCCATTGCTACACTTTTACCTTTTCTTAAATAATAAGATCCACCATTATTCTCAGTGGCTCCCCAACCCATAATTATAAGATGTTTATTGATGATCGAATATTCATTTCGCTCGAGACATATTGGTCCTACAATCGGAGT…	1416	6	>Venom S1 protease 40, incomplete	MVQLSPWTDECHEVYVSLEDGRGEKRVCGRLFRDFIYLSDGPTIKVKVVTSSKGIAIAKCFALNTGEPVPEEIVKMDPHKNLKRIKVGGDPREPLPHLDRLWIFESTPGTRMSFQCDVGLRDNGIPGICGWNSLKFHDGETELEVCAFKSFLWFSKGNKAKLRITLDDYGYGRMHCVIQAVTGPNPDEYENVKVEEIDSSEHGVTGGARQTSCKCGWANKRGARIIHGQEARVNEFPWMVYLSITHETKTHGNFDTFCGASIITPRHVLTAAHCVDFNGTIAKPDNVRMTLAQHDFNKPTGKEIIIIAEKIFVRDVYLEKGLYWDDISVIFTKETIDFSTPIVGPICLERNEYSIINKHLIIMGWGATENNGGSYYLRKGKSVAMDPYFCDASPWDVCI…	471	0.103	no	yes	no	#N/A	#N/A	#N/A	#N/A	#N/A	Venom s1 protease 28 n=1 Tax=Pristhesancus plagipennis TaxID=1955184 RepID=A0A1Q1NP89_9HEMI	0	Venom_S1_protease_28	0	Trypsin	6.1e-34	Chymotrypsin family Peptidase-S1	0.016	Chymotrypsin family Peptidase-S1	0.016	S1 protease	S1 protease	40	Venom S1 protease 40	incomplete	5765	166.333	1	0.0186472	8920	0.000112108	8920
Venom Ptu1 family peptide Pr6a, complete	133	5.75	5.75	54.24	P_T_contig11393	AAAGATGTCATTGTATTAGAGTAATTAAATTATAGACAAGCAATTGAATAAGTTGTTGTCTTTTAGTACAAAACAGAAGTTTTAAATTTTTTGCTTTATTGATTGGTTGGAATTCTATGTAGGAGGGGATATAGGTAGAGCTGATAGCATATCATGACATCAATTGAATATGTTGTATCCAGTAGCTTGTCGAAATACTCGCCGGTAAAATGAAAGTTTTTTTATTAACTATTCTGTTATGCTTTCTTATTGCTTACTGTGCTGGGACGAATATATTTGACCCAGATAATAATCCAATGTGTATTCCCCAAGGTGAAAAGTGTGTAATGCGAGATTTTGGTTGCTGTCTACCCTACCAATGTGACTGGATGAAGAATAGATGCAAATGAATTATTTGTT…	624	210	386	forward	ATGAAAGTTTTTTTATTAACTATTCTGTTATGCTTTCTTATTGCTTACTGTGCTGGGACGAATATATTTGACCCAGATAATAATCCAATGTGTATTCCCCAAGGTGAAAAGTGTGTAATGCGAGATTTTGGTTGCTGTCTACCCTACCAATGTGACTGGATGAAGAATAGATGCAAATGA	180	5	>Venom Ptu1 family peptide Pr6a, complete	MKVFLLTILLCFLIAYCAGTNIFDPDNNPMCIPQGEKCVMRDFGCCLPYQCDWMKNRCK	59	0.931	yes	yes	yes	TNIFDPDNNPMCIPQGEKCVMRDFGCCLPYQCDWMKNRCK	TNIFDPDNNPMCIPQGEKCVMRDFGCCLPYQCDWMKNRCK	40	5.754	6	Venom ptu1 family peptide pp2 n=1 Tax=Pristhesancus plagipennis TaxID=1955184 RepID=A0A1Q1NPE7_9HEMI	2e-16	Venom_Ptu1_family_peptide_Pp2	7e-22	Toxin with inhibitor cystine knot ICK or Knottin scaffold	0.00099	Ptu family	0.15	Ptu family	0.15	Ptu1 family peptide	Peptide (Ptu1-like)	Pr6a	Venom Ptu1 family peptide Pr6a	complete	3345	263.393	30	1.52674	172.52	0.00579642	172.52
Venom S1 protease with CUB domain 16, incomplete	135	5.39	14.13	54.87	P_clc54_contig_672	TCCTCTGGATACTAAAGATATCTGGCTGTATCTGTTTGTTTCTTTATCTAACCAAACTAATGGACCACCAGAATCACCATTACATGTTGCACTTGGTGATGTCACTGTGCATACATCCCACGCTCTACCTCCACAGATAATTGGATCCATAACTCTCGCTTTGGATTTCCTCAGAAATGGTGATGACACATAATTCTCAGTCAATCCCCAACCCATAATATTGATACGTCTGTTAATGACTGGATACTCTTCTTTTTCAACACAAATTGGTCCAACAAGTGGGGTGCTGAAATCTATTGTCTCTTTTGTAAAGATCACTGCTATATCATGGAAAGATAATCCTTTTTGATGATATATATCTCTGACAAATACTCGTTCAGCTCCAATTGTTATTTCTTT…	634	585	1	reverse	TCCTCTGGATACTAAAGATATCTGGCTGTATCTGTTTGTTTCTTTATCTAACCAAACTAATGGACCACCAGAATCACCATTACATGTTGCACTTGGTGATGTCACTGTGCATACATCCCACGCTCTACCTCCACAGATAATTGGATCCATAACTCTCGCTTTGGATTTCCTCAGAAATGGTGATGACACATAATTCTCAGTCAATCCCCAACCCATAATATTGATACGTCTGTTAATGACTGGATACTCTTCTTTTTCAACACAAATTGGTCCAACAAGTGGGGTGCTGAAATCTATTGTCTCTTTTGTAAAGATCACTGCTATATCATGGAAAGATAATCCTTTTTGATGATATATATCTCTGACAAATACTCGTTCAGCTCCAATTGTTATTTCTTT…	588	8	>Venom S1 protease with CUB domain 16, incomplete	MVHLYVLHQLNGDSWLTSCGASIITARHVLTAAHCVVTGKIVEKPENLEMILAEHNVERPTGKEITIGAERVFVRDIYHQKGLSFHDIAVIFTKETIDFSTPLVGPICVEKEEYPVINRRINIMGWGLTENYVSSPFLRKSKARVMDPIICGGRAWDVCTVTSPSATCNGDSGGPLVWLDKETNRYSQISLVSRG	195	0.173	no	no	no	#N/A	#N/A	#N/A	#N/A	#N/A	Venom s1 protease with cub domain 12 n=1 Tax=Pristhesancus plagipennis TaxID=1955184 RepID=A0A1Q1NPJ5_9HEMI	4e-102	Venom_S1_protease_with_CUB_domain_12	1e-107	Trypsin	1.7e-26	Trypsin-like peptidase domain	0.00055	#N/A	#N/A	S1 protease with CUB domain	S1 protease	16	Venom S1 protease with CUB domain 16	incomplete	7077	548.47	36	1.80319	304.167	0.00328767	304.167
Venom lipase 1, incomplete	136	5.02	5.02	5.817	P_clc29_contig_142	ATTTAATACAAAAATTCCATACAAAGTACACTGGGTACTATCGATCTAAAGAAATGACAGATTAAAATCTAGTATGTACCCCTTTTATCTTTCATCTTTTTTTTTTGGTATATTTTATTTAATTACAATTCTTCTTAACCTTTCCCTCGTTTACCGCCTAGTAACCATTAAGGTCCTGCACAATTAATTACAATTCTAATGCAGCAAAAGAATTAATTACACTTACAAAATTTAATGTAATGATATCTTTCTTTAGACCACAATACAATTATGCTTTTGCAAGACAGTGTAATATCTTGAGATGAATTGTATTCTTATATTATCATAGTTGAGGCAGTAAAAGGCAAATAAAACAAGGCATTTTTTTAAGGGTACATATTGGACTTTGGATTCTCTTCA…	2312	2299	1217	reverse	TTATAAATCTTGTGTTCCTCGACCATATGGTTCTTCTTTATTTGTTTTCAAATAAAATATCCCTCTTGTATCTGTCGGTAAGTATTCACCCATGCTGACACCTTTTCCTTTACATTTTCCTTTTTCGTAACTTGCCCAAGAATCACAAGGAACTGCCATAAATAAATTTGGTCTAATAACTGATTCAGAAAAGTAAACCCATGCTCTACGATGACTGCATTTGCCTAAGACATCGACACCACATCCTGGTTGCACGGCTACACCTTTATTTGGATAAAAGTCAGCATGTCCCACTTGACCAAACCATCCTAAGTATTTCCCACAAGTATGAATAACATCTATGAAAATTGCTGACTCTATAGTAAGTCTATCATGGTGATCTTCAGCAAACAGAGGATA…	1086	3	>Venom lipase 1, incomplete	MQLSLNCLKIYRTIMAKCSVLCIFSYVVILTLCGYFIFGLVTADCGLECKDTKSWGEWLTNNVRGWKIPNFSITTDSGVDSELLIKFMLFNKDNIHANPEKFQLSDMGNMYKQFDARKPTKILVHGWMGSVESKFSTAMVRAYLPAFDYNVILVDWADRARKFYPASRQAVPLIGKLLADFIDLLCKTYNIKPESLHLVGHSLGAHVSGVTGRFIKTGKIGRISGLDPAYPLFAEDHHDRLTIESAIFIDVIHTCGKYLGWFGQVGHADFYPNKGVAVQPGCGVDVLGKCSHRRAWVYFSESVIRPNLFMAVPCDSWASYEKGKCKGKGVSMGEYLPTDTRGIFYLKTNKEEPYGRGTQDL	361	0.211	no	yes	no	#N/A	#N/A	#N/A	#N/A	#N/A	Venom lipase-like protein 1 n=1 Tax=Pristhesancus plagipennis TaxID=1955184 RepID=A0A1Q1NPA9_9HEMI	2e-154	Venom_lipase-like_protein_1	7e-160	Lipase	2.4e-58	Alpha/beta hydrolase family	0.00093	Alpha/beta hydrolase of unknown function (DUF900)	0.068	lipase	Lipase	1	Venom lipase 1	incomplete	13659	290.285	1274	17.4988	16.5888	0.0602816	16.5888
Venom S1 protease 41, incomplete	137	4.97	5.29	11.2	P_clc24_contig_337	AGCATTATCATATTCATTTGGATGTGGTCCAGTTACAGCTTGTACAAGACATTCTGCAGTACCATGTCCCCACTGATCCAGCTGCAATCTTATTTTTGCTTTATTTATGCTAGAGAACCAAATATAATCGTTGCTTTCACAGAATTCTTCATCATTAACACCATTATTAAATGTAAACACAATTTTTCCGCATAGTGGTTTCATAGATGAAAGGCTAAGATAACATTGAAATGACATGCGTGTACCAGCAGGACTTTCCAACATCCAAAGCTGATCAAAATTAGGCAATGGATTTTCAGTATTACCACGAATCACTATTTTTCTTGCTTGACCATTTGGATGTAACTGAATCACTTCTGTTGGAGCCGGTGCAGCAGTATTAAAAGCGATACATTTAAA…	904	777	1	reverse	AGCATTATCATATTCATTTGGATGTGGTCCAGTTACAGCTTGTACAAGACATTCTGCAGTACCATGTCCCCACTGATCCAGCTGCAATCTTATTTTTGCTTTATTTATGCTAGAGAACCAAATATAATCGTTGCTTTCACAGAATTCTTCATCATTAACACCATTATTAAATGTAAACACAATTTTTCCGCATAGTGGTTTCATAGATGAAAGGCTAAGATAACATTGAAATGACATGCGTGTACCAGCAGGACTTTCCAACATCCAAAGCTGATCAAAATTAGGCAATGGATTTTCAGTATTACCACGAATCACTATTTTTCTTGCTTGACCATTTGGATGTAACTGAATCACTTCTGTTGGAGCCGGTGCAGCAGTATTAAAAGCGATACATTTAAA…	780	4	>Venom S1 protease 41, incomplete	MLRLLLIGALCITEILSQIINNIVIPRGQPFEFSNPTYPGDLGWEGTILEWNFEVEPGSRVKVVCDDIRMMQRYPWTEDCQYVYFSAIDSQGERRVCDYSMSRFVHKSENSRLTIRVGSTRDGSGLFKCIAFNTAAPAPTEVIQLHPNGQARKIVIRGNTENPLPNFDQLWMLESPAGTRMSFQCYLSLSSMKPLCGKIVFTFNNGVNDEEFCESNDYIWFSSINKAKIRLQLDQWGHGTAECLVQAVTGPHPNEYDNA	259	0.776	yes	no	no	QIINNIVIPRGQPFEFSNPTYPGDLGWEGTILEWNFEVEPGSRVKVVCDDIRMMQRYPWTEDCQYVYFSAIDSQGERRVCDYSMSRFVHKSENSRLTIRVGSTRDGSGLFKCIAFNTAAPAPTEVIQLHPNGQARKIVIRGNTENPLPNFDQLWMLESPAGTRMSFQCYLSLSSMKPLCGKIVFTFNNGVNDEEFCESNDYIWFSSINKAKIRLQLDQWGHGTAECLVQAVTGPHPNEYDNA	QIINNIVIPRGQPFEFSNPTYPGDLGWEGTILEWNFEVEPGSRVKVVCDDIRMMQRYPWTEDCQYVYFSAIDSQGERRVCDYSMSRFVHKSENSRLTIRVGSTRDGSGLFKCIAFNTAAPAPTEVIQLHPNGQARKIVIRGNTENPLPNFDQLWMLESPAGTRMSFQCYLSLSSMKPLCGKIVFTFNNGVNDEEFCESNDYIWFSSINKAKIRLQLDQWGHGTAECLVQAVTGPHPNEYDNA	242	5.094	8	Venom s1 protease with cub domain 12 n=1 Tax=Pristhesancus plagipennis TaxID=1955184 RepID=A0A1Q1NPJ5_9HEMI	4e-105	Venom_S1_protease_with_CUB_domain_12	2e-110	Immunoglobulin domain	0.11	Immunoglobulin domain	0.11	#N/A	#N/A	S1 protease	S1 protease	41	Venom S1 protease 41	incomplete	8097	440.097	37	1.29975	338.601	0.00295333	338.601
Heteropteran venom protein family 14 protein 1, complete	138	4.75	4.75	1.586	P_clc34_contig_29	TTTTTTTTTTTTAAGCAAATAATAAATATTATTTATTACATAACAATCATTCTTTGAATACAATAAATGTTCAAAATGGGCTGATAAATAAATTTATATCATTTATTCGTATAAATAATAATTCTTACAATATAGCAAATTTGAAATCAGAATGTTGGGCCAAAAATTGATAAACCTTTACGAATGGTATATTCTCTTTAAAACATGTTAAAACCTGTTTGAAAGAAAGCCATCTCTGAAAATGTTCATATTATATTTACAGACGTAAATAGTGTTATAGGTTATATTCATAGGTTAATTATAGGATTACAATAAAAACCATAAAAGATAATTATTAACATTTTAGTGTATCTATATAATTAAATTATTCCAGTCAGTATTCAATCCTCCCCAAACTGT…	6200	6059	384	reverse	TCAATCCTCCCCAAACTGTAATGACCCATCTATATTGCTATAACTTCCAGGCGGTATTCTGTTTAAAACATATGGTTTGCCAACATTTGTTTCTTTCCACATAACATTACCTAAATTCAGTTTTTTTCTATATAAATTTTGTGGATTTCTCTTCGTAAAGCGATTGAACAGCACATACTGTACATCATTAGACGATTTCCCTTTCGAATTTTCCTTTATATTATACACTTGACTGCCTCCTTGAACATTAAAGCCATTTAAAATTTCAGAGAAATCTATTTCATTTCCTGACTTTTCCATTTCATCGTCAACATTTTTCTGAACGAACACATATTGTACGCTATTCTTATTTGGGTATCTACTTTTGTCAGGTATTTGAATAATATTTTTACCCAAATT…	5679	3	>Heteropteran venom protein family 14 protein 1, complete	MRFKLVLFFSTFTVLLISFVNAEISTEDEETLRANYNFKKLSGLRESSGKRVHNRPLNVKFKQFSNLGGKGKASGNIGKYGISASNLGIRAPSSFIPSHPPLRPPPFIPPRPLHLHGGRIPNLLGLGQNKGGKHGHKYTVTHSKGGQTSKSGQYVIGGSGKQGFTLAKGKNNGLNLGNSMAAKWILSGGKHKGPFIHGKGHTHGSGHGKSQGHTHSITETHISSTGSGKGKQSYKIVGKNEGQSSKQFGIYVKNPSKITGDKQGIKPGIGILNTLGKGKLTGSSTNKVTYVTSHTGKQTSSIKTPQKGSWIKITKETSSSNKESIHGAKGNNEIKKDHGTGGGNLVISGSNDAKILEALLKQLYSGGKLGTGQLSLGQGAGKVQMNAEHLYKLHKLLQD…	1892	0.898	yes	yes	yes	EISTEDEETLRANYNFKKLSGLRESSGKRVHNRPLNVKFKQFSNLGGKGKASGNIGKYGISASNLGIRAPSSFIPSHPPLRPPPFIPPRPLHLHGGRIPNLLGLGQNKGGKHGHKYTVTHSKGGQTSKSGQYVIGGSGKQGFTLAKGKNNGLNLGNSMAAKWILSGGKHKGPFIHGKGHTHGSGHGKSQGHTHSITETHISSTGSGKGKQSYKIVGKNEGQSSKQFGIYVKNPSKITGDKQGIKPGIGILNTLGKGKLTGSSTNKVTYVTSHTGKQTSSIKTPQKGSWIKITKETSSSNKESIHGAKGNNEIKKDHGTGGGNLVISGSNDAKILEALLKQLYSGGKLGTGQLSLGQGAGKVQMNAEHLYKLHKLLQDIQSGKQTLGGLGLGNLMIGVSN…	EISTEDEETLRANYNFKKLSGLRESSGKRVHNRPLNVKFKQFSNLGGKGKASGNIGKYGISASNLGIRAPSSFIPSHPPLRPPPFIPPRPLHLHGGRIPNLLGLGQNKGGKHGHKYTVTHSKGGQTSKSGQYVIGGSGKQGFTLAKGKNNGLNLGNSMAAKWILSGGKHKGPFIHGKGHTHGSGHGKSQGHTHSITETHISSTGSGKGKQSYKIVGKNEGQSSKQFGIYVKNPSKITGDKQGIKPGIGILNTLGKGKLTGSSTNKVTYVTSHTGKQTSSIKTPQKGSWIKITKETSSSNKESIHGAKGNNEIKKDHGTGGGNLVISGSNDAKILEALLKQLYSGGKLGTGQLSLGQGAGKVQMNAEHLYKLHKLLQDIQSGKQTLGGLGLGNLMIGVSN…	1870	9.017	2	#N/A	#N/A	Venom_protein_family_14_protein_1b	4e-06	#N/A	#N/A	#N/A	#N/A	#N/A	#N/A	Heteropteran venom protein family 14	Other	1	Heteropteran venom protein family 14 protein 1	complete	829	6.56985	1204877	6171.32	0.00106458	939.34	939.34
Venom nuclease 1, complete	139	4.7	4.7	4.95	P_clc34_contig_23601	TTTTTTTTTTTTTCAACAATGAGTGGTTTTGTACAACTGTTGGGTTTTCTTTTGTTTCTTAGGAGTTGTGTACAAGCTTCTCCCGCTCCAGGATGTAAGCTATACACTAACAAAGATTTACCAAAGAAGAATGAACCACTACTACTTATCAGAGATGAAGGAAAAATGTACAGACTTGCCATGCCAGAAGCTAAGGGCAAAGAAGGCTTCATTCAATTAAGAAGTGGACAGGAAATAGTAATGGCTTGTCCTGGCCGAAGAAATTTTATGAATGAAACCAAACAGGAGTTAAATCATGCTCGATGTATAACTGGACATCTGCTAACAATTAAGGAAAGAGAATTTGAAAGTAAATATCTAGACTGTTTTGAACGTGCAGGAGCAAACATTAGAAGAACA…	1328	19	1230	forward	ATGAGTGGTTTTGTACAACTGTTGGGTTTTCTTTTGTTTCTTAGGAGTTGTGTACAAGCTTCTCCCGCTCCAGGATGTAAGCTATACACTAACAAAGATTTACCAAAGAAGAATGAACCACTACTACTTATCAGAGATGAAGGAAAAATGTACAGACTTGCCATGCCAGAAGCTAAGGGCAAAGAAGGCTTCATTCAATTAAGAAGTGGACAGGAAATAGTAATGGCTTGTCCTGGCCGAAGAAATTTTATGAATGAAACCAAACAGGAGTTAAATCATGCTCGATGTATAACTGGACATCTGCTAACAATTAAGGAAAGAGAATTTGAAAGTAAATATCTAGACTGTTTTGAACGTGCAGGAGCAAACATTAGAAGAACAGAAAAAAAATGCTATAAA…	1215	2	>Venom nuclease 1, complete	MSGFVQLLGFLLFLRSCVQASPAPGCKLYTNKDLPKKNEPLLLIRDEGKMYRLAMPEAKGKEGFIQLRSGQEIVMACPGRRNFMNETKQELNHARCITGHLLTIKEREFESKYLDCFERAGANIRRTEKKCYKGKGTVLEIGFKSEGWHPLIIVCHDIAGSHTFYSKHTLYGSVLSGKVYRTTGRPGFSRGEKFLFKEFNPERTYSRKHQRYILNNLIGEEKANEYLDDKTKYMARGHLAPDADFLFSSWQLLTYFYINVAPQWQSINGGNWLHVEANSRRIATKLKADLEVATGTNGISKMKDSEGKLKEIYLESNSKVPVPEYYWKLLRNPQDNSCMGFISTNNPYLEEAPKHKCKDVCSQHGWQVMQKDLFKGYVYCCDYDNMKKAIPEMPKFECD…	404	0.856	yes	yes	yes	SPAPGCKLYTNKDLPKKNEPLLLIRDEGKMYRLAMPEAKGKEGFIQLRSGQEIVMACPGRRNFMNETKQELNHARCITGHLLTIKEREFESKYLDCFERAGANIRRTEKKCYKGKGTVLEIGFKSEGWHPLIIVCHDIAGSHTFYSKHTLYGSVLSGKVYRTTGRPGFSRGEKFLFKEFNPERTYSRKHQRYILNNLIGEEKANEYLDDKTKYMARGHLAPDADFLFSSWQLLTYFYINVAPQWQSINGGNWLHVEANSRRIATKLKADLEVATGTNGISKMKDSEGKLKEIYLESNSKVPVPEYYWKLLRNPQDNSCMGFISTNNPYLEEAPKHKCKDVCSQHGWQVMQKDLFKGYVYCCDYDNMKKAIPEMPKFECDKPLNF	SPAPGCKLYTNKDLPKKNEPLLLIRDEGKMYRLAMPEAKGKEGFIQLRSGQEIVMACPGRRNFMNETKQELNHARCITGHLLTIKEREFESKYLDCFERAGANIRRTEKKCYKGKGTVLEIGFKSEGWHPLIIVCHDIAGSHTFYSKHTLYGSVLSGKVYRTTGRPGFSRGEKFLFKEFNPERTYSRKHQRYILNNLIGEEKANEYLDDKTKYMARGHLAPDADFLFSSWQLLTYFYINVAPQWQSINGGNWLHVEANSRRIATKLKADLEVATGTNGISKMKDSEGKLKEIYLESNSKVPVPEYYWKLLRNPQDNSCMGFISTNNPYLEEAPKHKCKDVCSQHGWQVMQKDLFKGYVYCCDYDNMKKAIPEMPKFECDKPLNF	384	8.698	12	Venom nuclease-like protein 1 n=1 Tax=Pristhesancus plagipennis TaxID=1955184 RepID=A0A1Q1NPA1_9HEMI	0	Venom_nuclease-like_protein_1	0	DNA/RNA non-specific endonuclease	4.2e-29	#N/A	#N/A	#N/A	#N/A	nuclease	Other enzyme	1	Venom nuclease 1	complete	33494	1239.26	23	0.549993	2253.23	0.000443808	2253.23
Venom S1 protease 42, incomplete	140	4.46	9.23	18.87	P_T_contig36396	CAGAACATGGTGTAACAATGGGTGCAAGCCAAACATCCTGCAAATGTGGATGGGCTAATAAGAGGGGTGCTCGAATAATTAATGGTCAAGAAACAAGAGTGAATGAATTTCCATGGATAGTACATTTACATACAAATCATAAAACTGCTGAAGGAGATTGGGGTACATCTTGTGGTGCATCAATAATAACACCTCGTCATGTACTTACTGCCGCACATTGTGTTGTACATGGAAGTATAGTTGCCAAACCAGAAAATATAAAAATGGAATTAGCTAAACATGATTCTAAAAAACCAACTGGAAAGGAGATAATAATTGGAGCTAAACAAGTATTTGTGAGAGATAAATATCTCAGAGAAGGACTTTATTCACATGATATATCAGTGATCTATACAAAAG…	1257	18	812	forward	ATGGGTGCAAGCCAAACATCCTGCAAATGTGGATGGGCTAATAAGAGGGGTGCTCGAATAATTAATGGTCAAGAAACAAGAGTGAATGAATTTCCATGGATAGTACATTTACATACAAATCATAAAACTGCTGAAGGAGATTGGGGTACATCTTGTGGTGCATCAATAATAACACCTCGTCATGTACTTACTGCCGCACATTGTGTTGTACATGGAAGTATAGTTGCCAAACCAGAAAATATAAAAATGGAATTAGCTAAACATGATTCTAAAAAACCAACTGGAAAGGAGATAATAATTGGAGCTAAACAAGTATTTGTGAGAGATAAATATCTCAGAGAAGGACTTTATTCACATGATATATCAGTGATCTATACAAAAGAAACAATAGACTTTAGT…	798	4	>Venom S1 protease 42, incomplete	MGASQTSCKCGWANKRGARIINGQETRVNEFPWIVHLHTNHKTAEGDWGTSCGASIITPRHVLTAAHCVVHGSIVAKPENIKMELAKHDSKKPTGKEIIIGAKQVFVRDKYLREGLYSHDISVIYTKETIDFSTPIVGPVCIEKEELPVINRRILLMGWGRTEDSASSSYLRKGKSTVMDPLLCGASPWEVCTTSKPSSFCSGDSGGPLVWLNPETNRFSQVSLVSRGANCRAEFMISTLVAYFYDWIHEVIKGTDPSVNTCHKI	265	0.113	no	yes	no	#N/A	#N/A	#N/A	#N/A	#N/A	Venom s1 protease 28 n=1 Tax=Pristhesancus plagipennis TaxID=1955184 RepID=A0A1Q1NP89_9HEMI	1e-129	Venom_S1_protease_28	4e-135	Trypsin	6.8e-35	Chymotrypsin family Peptidase-S1	0.00015	Chymotrypsin family Peptidase-S1	0.00015	S1 protease	S1 protease	42	Venom S1 protease 42	incomplete	5657	221.128	18	0.454741	486.272	0.00205646	486.272
Venom peptide Pr9a, complete	141	4.43	4.43	26.98	P_T_contig79386	CCCCCCCCCCCCCCCCCCCCCCCCCCCCCCCCCCCCCCCCCCCCCCCCCCCCCCCCCCCCCCCCCCCCCCCCCCCCCCCCCCCCCCCCCCCCCCCCCGCCCCCCCGCCAATTTGTTGAAAAAATGTTTAAATATTAGGAATTCTCTAAAGGGGAAGATTTCTATTCACCATTATAGGAAGTGAAACTAACGAGAGTGCAAAGGAAAAGAGAAGATGCGTTTTTTCAGTTTGTTTACATTTCTTGTTGCATTTATTGCAGCTGCTTTAGCTGCACCAGTAGAAATTGGTGAGGATTTGTTTGCTTTACGACCAACTGGTGCAAAACGTGATATTATACTGATGATGCCAGTATGCTTTGAAGGTGAAAAACTTAATAAAGATCAGACAAAATGTATCAAA…	499	214	402	forward	ATGCGTTTTTTCAGTTTGTTTACATTTCTTGTTGCATTTATTGCAGCTGCTTTAGCTGCACCAGTAGAAATTGGTGAGGATTTGTTTGCTTTACGACCAACTGGTGCAAAACGTGATATTATACTGATGATGCCAGTATGCTTTGAAGGTGAAAAACTTAATAAAGATCAGACAAAATGTATCAAAGCGTGA	192	2	>Venom peptide Pr9a, complete	MRFFSLFTFLVAFIAAALAAPVEIGEDLFALRPTGAKRDIILMMPVCFEGEKLNKDQTKCIKA	63	0.946	yes	yes	yes	APVEIGEDLFALRPTGAKRDIILMMPVCFEGEKLNKDQTKCIKA	MMPVCFEGEKLNKDQTKCIKA	21	7.671	2	#N/A	#N/A	#N/A	#N/A	DIM protein	0.1	#N/A	#N/A	#N/A	#N/A	peptide	Peptide (Hairpin)	Pr9a	Venom peptide Pr9a	complete	15481	1524.37	47	2.99106	509.644	0.00196215	509.644
Heteropteran venom protein family 2 protein 11, complete	142	4.34	4.34	4.815	P_clc34_contig_13785	AACAGCTGATTATAAAACAATTTCAATTAATATAGATTTAATATGTCCATAGTTTTTTAATTACAAAAACGATATAATTACAAATGTAAATTGCTCAAAAGGAAAAACGTTTTCCTATATTCCTAAAATTATCAGTTAAATTAAGCCAGGAAAAATTTTTGACAATTGAATCTATATTAATTGAAATTGTTTTATAATCAGCTGTTCTAAAAATCACATATGTTTTGTTTTAATCACAAATATCATATGTTAATATGACTACAGCTGTTTTATTGTGTACAGTCCTTAACAAGACCAAAACCAACATTTGAAAAAGTTCTTAATCGCATCCCATACTTTTTTCGCTGTATCTACAACAGTTCTAACAAATACGACAACTTTCTGTTTTACCACTTCAGC…	1203	1098	289	reverse	TTAACAAGACCAAAACCAACATTTGAAAAAGTTCTTAATCGCATCCCATACTTTTTTCGCTGTATCTACAACAGTTCTAACAAATACGACAACTTTCTGTTTTACCACTTCAGCAAACGCTTTTATAGCTTCCATTATCTCTGGAGGTATTGGATTATTAAATTCAAATACCATTTTACCATCTTTAAAACTTAATACAAATATACCTTTATCTTCTGGTTCAACGGAATGATCAAAACTAACTACCCCATTTTCAATTTTTATACAATTAAATTGTAACGCAAATATACTAGCTATAGTTAGTTGAGCACAAGTTTTAAAAAAGAATTTTGGTTTAAATCGTACATTTAAATGATAGAAATGGATGCAAGCACTGATCTTTTTCATGTAGGGTATGCC…	813	2	>Heteropteran venom protein family 2 protein 11, complete	MDRRLLFLWAIVSFWIACSSAFKVGYGPPFFDKPPPPMPVDKDYDDMREYTPMELEVLKELKEMQKSRSFISDFVLPNCTFKKWNRGRCCLSFKLLERKKKFCLKASIRLKKLTIYMALIMNREPLFEHEIALSQFCAGIPYMKKISACIHFYHLNVRFKPKFFFKTCAQLTIASIFALQFNCIKIENGVVSFDHSVEPEDKGIFVLSFKDGKMVFEFNNPIPPEIMEAIKAFAEVVKQKVVVFVRTVVDTAKKVWDAIKNFFKCWFWSC	270	0.908	yes	yes	yes	FKVGYGPPFFDKPPPPMPVDKDYDDMREYTPMELEVLKELKEMQKSRSFISDFVLPNCTFKKWNRGRCCLSFKLLERKKKFCLKASIRLKKLTIYMALIMNREPLFEHEIALSQFCAGIPYMKKISACIHFYHLNVRFKPKFFFKTCAQLTIASIFALQFNCIKIENGVVSFDHSVEPEDKGIFVLSFKDGKMVFEFNNPIPPEIMEAIKAFAEVVKQKVVVFVRTVVDTAKKVWDAIKNFFKCWFWSC	FKVGYGPPFFDKPPPPMPVDKDYDDMREYTPMELEVLKELKEMQKSRSFISDFVLPNCTFKKWNRGRCCLSFKLLERKKKFCLKASIRLKKLTIYMALIMNREPLFEHEIALSQFCAGIPYMKKISACIHFYHLNVRFKPKFFFKTCAQLTIASIFALQFNCIKIENGVVSFDHSVEPEDKGIFVLSFKDGKMVFEFNNPIPPEIMEAIKAFAEVVKQKVVVFVRTVVDTAKKVWDAIKNFFKCWFWSC	249	9.039	10	Venom protein family 2 protein 7 n=1 Tax=Pristhesancus plagipennis TaxID=1955184 RepID=A0A1Q1NPB7_9HEMI	5e-113	Venom_protein_family_2_protein_7	2e-118	Domain of unknown function (DUF4773)	2.3e-07	#N/A	#N/A	#N/A	#N/A	Heteropteran venom protein family 2	Family 2	11	Heteropteran venom protein family 2 protein 11	complete	7771	317.398	14	0.369564	858.844	0.00116436	858.844
Venom S1 protease 43, complete	143	4.23	5.58	6.977	P_clc44_contig_72	TTTTTTTTTAATGTTTGGTATCAGATTTTTTTAAAAATCTTTTTATTGAAATGAAGTTTTTATACAATTTCTTGTAAAAACCTCCAGTTCCCTTACATCTTTGCACAAGTCTGGTAACTAGGATCTGTTTTTGCGATAATACTTTGTATCCATGGTAAAAAGTAGAATACATCAGAACTAACTGCTGGATATTTAGCACAATTATAACCATAAGAAGTAATGGCTACCAATGTGTATCTATTAGTATCTGGATCTCTCCAAAGTAGTGGTCCACCTGAATCTCCATTACAAGAATCCTTGTTTTTCCTAAATGTACAAATTTGATGCCTATCACCTAATTCTAGATGAGGATTGTCAAATCTACATTGTTCTAAAGGTTGAATATCTAGATTGACTTTA…	1070	998	96	reverse	TTACATCTTTGCACAAGTCTGGTAACTAGGATCTGTTTTTGCGATAATACTTTGTATCCATGGTAAAAAGTAGAATACATCAGAACTAACTGCTGGATATTTAGCACAATTATAACCATAAGAAGTAATGGCTACCAATGTGTATCTATTAGTATCTGGATCTCTCCAAAGTAGTGGTCCACCTGAATCTCCATTACAAGAATCCTTGTTTTTCCTAAATGTACAAATTTGATGCCTATCACCTAATTCTAGATGAGGATTGTCAAATCTACATTGTTCTAAAGGTTGAATATCTAGATTGACTTTAAGAAGAACATCAGAAAGTTCTCCCCTATATGAAGTATGCCCCCAGCCTAAAACTTTAACTCGTTCTCCTTCTAGATGAATTTTCTCTTTCGG…	906	3	>Venom S1 protease 43, complete	MKMLFHTVVVLSLLGLGSVESAPHTDDSDSDSSEHGVIATDVQNNCTCGVANKEDQRIVEGRATKKHEYPLMVGIVRHDEDIVCCGGTIITPRHILTAAHCTAQFEPNELGIHIGYHNYEEVKKTTKLLEPQEFFIHDDYYYLTLKYDISVILTKQPIEFGANIGPACLPKEKIHLEGERVKVLGWGHTSYRGELSDVLLKVNLDIQPLEQCRFDNPHLELGDRHQICTFRKNKDSCNGDSGGPLLWRDPDTNRYTLVAITSYGYNCAKYPAVSSDVFYFLPWIQSIIAKTDPSYQTCAKM	301	0.875	yes	yes	yes	APHTDDSDSDSSEHGVIATDVQNNCTCGVANKEDQRIVEGRATKKHEYPLMVGIVRHDEDIVCCGGTIITPRHILTAAHCTAQFEPNELGIHIGYHNYEEVKKTTKLLEPQEFFIHDDYYYLTLKYDISVILTKQPIEFGANIGPACLPKEKIHLEGERVKVLGWGHTSYRGELSDVLLKVNLDIQPLEQCRFDNPHLELGDRHQICTFRKNKDSCNGDSGGPLLWRDPDTNRYTLVAITSYGYNCAKYPAVSSDVFYFLPWIQSIIAKTDPSYQTCAKM	APHTDDSDSDSSEHGVIATDVQNNCTCGVANKEDQRIVEGRATKKHEYPLMVGIVRHDEDIVCCGGTIITPRHILTAAHCTAQFEPNELGIHIGYHNYEEVKKTTKLLEPQEFFIHDDYYYLTLKYDISVILTKQPIEFGANIGPACLPKEKIHLEGERVKVLGWGHTSYRGELSDVLLKVNLDIQPLEQCRFDNPHLELGDRHQICTFRKNKDSCNGDSGGPLLWRDPDTNRYTLVAITSYGYNCAKYPAVSSDVFYFLPWIQSIIAKTDPSYQTCAKM	280	5.522	11	Venom s1 protease 35 n=1 Tax=Pristhesancus plagipennis TaxID=1955184 RepID=A0A1Q1NPH6_9HEMI	3e-137	Venom_S1_protease_35	1e-142	Trypsin	8.1e-45	Chymotrypsin family Peptidase-S1	0.00025	Chymotrypsin family Peptidase-S1	0.00025	S1 protease	S1 protease	43	Venom S1 protease 43	complete	115147	5287.64	611	18.1336	291.593	0.00342944	291.593
Venom Kazal domain peptide Pr13a, complete	144	4.17	4.17	63.01	P_T_contig72356	AGTTGATATAAAGGTGAACTGTTTATGAATCCCAAACAACTTTATGGATAGATACAGGTTCATGTAAACATCTGATAGAAGCGAGTTTGAACAAATGTTTAAAGAAGGTCAGTTACTGTTATATATATATACACATATATATATATATTGTTAAGCTTGGATTTAAACAGCGCATTACGTTCAGCAATTTTGTTTAAATATGAAGTATATAATTTTGTTTCTTGTGCTTATTGGTTTACAAGCCAATTTAGCATTGGGAAGTAAATGCAAATGTGATTGCACGAAATATCCTTATTCACCGGTCTGTGCTAAGGAACTCAAAACTGGAGATACTGAAACTTTCAACAATGTTTGTCAACTCCAATGCTATAATTGCACTCATATGAAAAATTACGTTGT…	980	200	418	forward	ATGAAGTATATAATTTTGTTTCTTGTGCTTATTGGTTTACAAGCCAATTTAGCATTGGGAAGTAAATGCAAATGTGATTGCACGAAATATCCTTATTCACCGGTCTGTGCTAAGGAACTCAAAACTGGAGATACTGAAACTTTCAACAATGTTTGTCAACTCCAATGCTATAATTGCACTCATATGAAAAATTACGTTGTGATATATTCAGGATCATGTTAA	222	3	>Venom Kazal domain peptide Pr13a, complete	MKYIILFLVLIGLQANLALGSKCKCDCTKYPYSPVCAKELKTGDTETFNNVCQLQCYNCTHMKNYVVIYSGSC	73	0.898	yes	yes	yes	SKCKCDCTKYPYSPVCAKELKTGDTETFNNVCQLQCYNCTHMKNYVVIYSGSC	SKCKCDCTKYPYSPVCAKELKTGDTETFNNVCQLQCYNCTHMKNYVVIYSGSC	53	7.221	8	Putative kazal-type serine protease inhibitor n=2 Tax=Rhodnius TaxID=13248 RepID=R4G7P1_RHOPR	3e-22	Venom_Kazal_domain_peptide_1	1e-21	Kazal-type serine protease inhibitor domain	2.3e-05	#N/A	#N/A	#N/A	#N/A	Kazal domain peptide	Peptide (Kazal, 1 domain)	Pr13a	Venom Kazal domain peptide Pr13a	complete	4006	200.853	194944	6317	0.0317956	31.4509	31.4509
Heteropteran venom protein family 3 protein 2, complete	145	4.07	4.07	16.9	P_T_contig65591	TATTACTTGAAATTTGAAGATGTTAGTATTATTGGTGCAACTCGAAGCTCCACTACCATAACTAATCATCGGACGAATGGCGACCTTGTATAGAATAAGTTTGTTTCTTGTTGACATGTTGGAGTTACGTGAGAGGAATGGAAAGAGGAGTCTAATGGCTTTTCTTTACCGTCATTTGTCTTGTTATGTATGAGTATAGTAAAGTTTAGTTTACGGTCCAATGTTACGACGAGATATTTCATATTAAACGTCTGAGGAAGCGTATTGTTGTGGCTTGTGATATGTGGCTGGTATGTCAGTAGACATCAGACAACAGAATTTGGTAATTTTGTACTTTGCGTCAGTTAGTCTGTTGGAGACTAATATTGTTACTGGGCGGAATGGAGTTGATGTAAGTAA…	1057	536	961	forward	ATGAAATCGTTAAAAAGTATATTTTATTGGACTTCATTGGCAATATTATTAGCCATTTTTATTGCGCCTAGTCCTGTTTTAACAGGAAAATGCAGTGGAAAGAGTCATAATGCAACTTTCGGTTCTAAAAGACCTGGTGACAAATTACTATTTAAGGATCATATAGTGGAAAAATGGAGATTTCTAGGTTTCGCTCGTCGGGAGATAATATTTCCATTAAAAGGTGAAAAAAGAAAATATATCATAACAGAAATAAAATTAACTGACAGATATAAAAATGGACATGGAGGTTGCCCAGAAATTAAAGAAGGTGGTGTGAACAATGACCATGTAAAAATTAATATTAAATCAGAATTTACACGTGGATTTGATTTTGACATTGAAATTTATGGTTTGAAG…	429	3	>Heteropteran venom protein family 3 protein 2, complete	MKSLKSIFYWTSLAILLAIFIAPSPVLTGKCSGKSHNATFGSKRPGDKLLFKDHIVEKWRFLGFARREIIFPLKGEKRKYIITEIKLTDRYKNGHGGCPEIKEGGVNNDHVKINIKSEFTRGFDFDIEIYGLKKSKARKLKY	142	0.832	yes	yes	yes	GKCSGKSHNATFGSKRPGDKLLFKDHIVEKWRFLGFARREIIFPLKGEKRKYIITEIKLTDRYKNGHGGCPEIKEGGVNNDHVKINIKSEFTRGFDFDIEIYGLKKSKARKLKY	GKCSGKSHNATFGSKRPGDKLLFKDHIVEKWRFLGFARREIIFPLKGEKRKYIITEIKLTDRYKNGHGGCPEIKEGGVNNDHVKINIKSEFTRGFDFDIEIYGLKKSKARKLKY	114	10.253	2	Hypothetical conserved insect secreted protein n=4 Tax=Triatoma TaxID=30075 RepID=E2J771_9HEMI	2e-45	Venom_protein_family_3_protein_1	3e-41	Transcription activator MBF2	2.9e-20	#N/A	#N/A	#N/A	#N/A	Heteropteran venom protein family 3	Family 3	2	Heteropteran venom protein family 3 protein 2	complete	17522	814.52	1005	30.1938	26.9763	0.0370695	26.9763
Venom S1 protease 44, incomplete	148	4	4.3	20.18	P_clc29_contig_235	ATCCATCTGAAATATGCATATAGTTATATACGGTGGATCCACAGACTTTCCTTTCACCTGTTCCATCAATTGCGCTGAAATAGACTAGTGGACACTCATTAATCCATTCTGGAGCCATTTGCATCATCCTTATGTCATCGCAGATTAACTTAACTTTTGCATCACTTTCTACTTTAAAATTCCATTCAATTGAAGCATCTTTCCATCCCATATCAGCTTTTGGATAACCAGGATTAGTGAATTCATAAGGTTGACTTTTTAGTAATACAACATCATGAACAGTTTGGGCGAAGCTTGATGTTGTGTAGATTACATAAAAGAGGGCCAAGTACTGAAGTACCATTCTCTTGCAGTG	355	343	2	reverse	ATCCATCTGAAATATGCATATAGTTATATACGGTGGATCCACAGACTTTCCTTTCACCTGTTCCATCAATTGCGCTGAAATAGACTAGTGGACACTCATTAATCCATTCTGGAGCCATTTGCATCATCCTTATGTCATCGCAGATTAACTTAACTTTTGCATCACTTTCTACTTTAAAATTCCATTCAATTGAAGCATCTTTCCATCCCATATCAGCTTTTGGATAACCAGGATTAGTGAATTCATAAGGTTGACTTTTTAGTAATACAACATCATGAACAGTTTGGGCGAAGCTTGATGTTGTGTAGATTACATAAAAGAGGGCCAAGTACTGAAGTACCATTC	345	2	>Venom S1 protease 44, incomplete	MVLQYLALFYVIYTTSSFAQTVHDVVLLKSQPYEFTNPGYPKADMGWKDASIEWNFKVESDAKVKLICDDIRMMQMAPEWINECPLVYFSAIDGTGERKVCGSTVYNYMHISDG	114	0.557	yes	no	no	QTVHDVVLLKSQPYEFTNPGYPKADMGWKDASIEWNFKVESDAKVKLICDDIRMMQMAPEWINECPLVYFSAIDGTGERKVCGSTVYNYMHISDG	QTVHDVVLLKSQPYEFTNPGYPKADMGWKDASIEWNFKVESDAKVKLICDDIRMMQMAPEWINECPLVYFSAIDGTGERKVCGSTVYNYMHISDG	95	4.572	3	Venom s1 protease with cub domain 12 n=1 Tax=Pristhesancus plagipennis TaxID=1955184 RepID=A0A1Q1NPJ5_9HEMI	8e-36	Venom_S1_protease_with_CUB_domain_12	3e-41	#N/A	#N/A	#N/A	#N/A	#N/A	#N/A	S1 protease	S1 protease	44	Venom S1 protease 44	incomplete	791	109.482	13	1.1629	94.1453	0.0106219	94.1453
Venom S1 protease 45, complete	149	3.85	5.99	8.108	P_clc54_contig_965	GGCTTTTCAAGAAATATTTATTTATGTAGGATTTACTATTAGAACATTTGATTATAGTAATTTCTGTTTACATTGGATGTATCCCTTTTATATATTGAATATTGTCCATACTAGACGCAGACTTCGTGAGGAACAGTTTCAGCAATAACTTGTTTTATCCAATCCATAAAAAAATGAACATCAGGATTAACTGAAGGAACTGAATATCCACATTCTCGCCCATAAGAAACTACAGCTACCTGAGTATATCTATTGGTTTCTGGATTCCTCCATACTAATGGGCTACCAGAATCACCTTTGCATGTATCTCTTTTAGGAGCCACTAGACATATTTGATGACGATTCCTCATTTCTATATAAGGATACATTGAATTACAAATTTCTAATGCGATCACTCGT…	1424	1334	114	reverse	CTAGACGCAGACTTCGTGAGGAACAGTTTCAGCAATAACTTGTTTTATCCAATCCATAAAAAAATGAACATCAGGATTAACTGAAGGAACTGAATATCCACATTCTCGCCCATAAGAAACTACAGCTACCTGAGTATATCTATTGGTTTCTGGATTCCTCCATACTAATGGGCTACCAGAATCACCTTTGCATGTATCTCTTTTAGGAGCCACTAGACATATTTGATGACGATTCCTCATTTCTATATAAGGATACATTGAATTACAAATTTCTAATGCGATCACTCGTAAATGAACTTTTTGTAAGACAAGAGGAAAACCGTTCCTATACATATCTTCACCCCATCCCATGGCAGTTATGTATTCTCCAAGCAAATTAATTCTTGCATTAGGTAAACA…	1224	3	>Venom S1 protease 45, complete	MGRFIWFLASSCLLMAKVIADTDYGVIQVEPGKLQIIGSDTITTGQSVSKWSYEACQGCRIILSCAILAKKCDHLLTIFDGNSTHVYCATLGVILEDSVNNKMNVTIMTKAGSRGLVCQVGATKHYTNIQFEEIDSSEFGLGTGAKRQTSCKCGWTNKSPARIIGGKDASPNEYPFMVGLILKVNNSNVCGGSIITPYHILTAAHCFLSHPGAPFSAVVGEHNFFKSNETRFTKVIDIEKTIAYPKYVNSTIEKYDIAIGVLKEKIVFNQAVGPVCLPNARINLLGEYITAMGWGEDMYRNGFPLVLQKVHLRVIALEICNSMYPYIEMRNRHQICLVAPKRDTCKGDSGSPLVWRNPETNRYTQVAVVSYGRECGYSVPSVNPDVHFFMDWIKQVIAE…	407	0.873	yes	yes	yes	DTDYGVIQVEPGKLQIIGSDTITTGQSVSKWSYEACQGCRIILSCAILAKKCDHLLTIFDGNSTHVYCATLGVILEDSVNNKMNVTIMTKAGSRGLVCQVGATKHYTNIQFEEIDSSEFGLGTGAKRQTSCKCGWTNKSPARIIGGKDASPNEYPFMVGLILKVNNSNVCGGSIITPYHILTAAHCFLSHPGAPFSAVVGEHNFFKSNETRFTKVIDIEKTIAYPKYVNSTIEKYDIAIGVLKEKIVFNQAVGPVCLPNARINLLGEYITAMGWGEDMYRNGFPLVLQKVHLRVIALEICNSMYPYIEMRNRHQICLVAPKRDTCKGDSGSPLVWRNPETNRYTQVAVVSYGRECGYSVPSVNPDVHFFMDWIKQVIAETVPHEVCV	DTDYGVIQVEPGKLQIIGSDTITTGQSVSKWSYEACQGCRIILSCAILAKKCDHLLTIFDGNSTHVYCATLGVILEDSVNNKMNVTIMTKAGSRGLVCQVGATKHYTNIQFEEIDSSEFGLGTGAKRQTSCKCGWTNKSPARIIGGKDASPNEYPFMVGLILKVNNSNVCGGSIITPYHILTAAHCFLSHPGAPFSAVVGEHNFFKSNETRFTKVIDIEKTIAYPKYVNSTIEKYDIAIGVLKEKIVFNQAVGPVCLPNARINLLGEYITAMGWGEDMYRNGFPLVLQKVHLRVIALEICNSMYPYIEMRNRHQICLVAPKRDTCKGDSGSPLVWRNPETNRYTQVAVVSYGRECGYSVPSVNPDVHFFMDWIKQVIAETVPHEVCV	387	7.217	16	Venom s1 protease 29 n=1 Tax=Pristhesancus plagipennis TaxID=1955184 RepID=A0A1Q1NPG4_9HEMI	1e-140	Venom_S1_protease_29	5e-146	Trypsin	9.4e-46	Chymotrypsin family Peptidase-S1	0.017	Chymotrypsin family Peptidase-S1	0.017	S1 protease	S1 protease	45	Venom S1 protease 45	complete	400	13.802	372	8.29584	1.66373	0.601059	1.66373
Venom pacifastin 4, incomplete	150	3.75	3.77	48.08	P_T_contig56580	TTTATTAAACATTAAATTATAAAATACTAAACTGCATCAATATTGCAGTAGTAAAAGAAGTGCAATAAAAGAAAGAAGTGCAATTTTAAGAAACCAAAATGAAAATAATTTTATTTTTATTGTTCGCAATTCTTATTGCAGTTGAAGGAGAAAGACCATGCAAACCTGGTGAAAACTTTGTATCAAAAGATCTTTGCAATAAATGTATGTGCTTGAAAGATGGTAGAGTTGCCTGTACCACAAAGAAATGTCCACCATACAGGAAAAATTCCAATACACCATGTAAACCAGGTAGTTCATTTCTTTCTGTAGATGGTTGTAACAAATGTAAATGTTCAAAAGATGGCTTAAAAGCTGATTGTACAATGTTCTTTTGTCTACCAATTCAATCAGACAAAT…	411	99	410	forward	ATGAAAATAATTTTATTTTTATTGTTCGCAATTCTTATTGCAGTTGAAGGAGAAAGACCATGCAAACCTGGTGAAAACTTTGTATCAAAAGATCTTTGCAATAAATGTATGTGCTTGAAAGATGGTAGAGTTGCCTGTACCACAAAGAAATGTCCACCATACAGGAAAAATTCCAATACACCATGTAAACCAGGTAGTTCATTTCTTTCTGTAGATGGTTGTAACAAATGTAAATGTTCAAAAGATGGCTTAAAAGCTGATTGTACAATGTTCTTTTGTCTACCAATTCAATCAGACAAATATGAACCTTGTA	313	3	>Venom pacifastin 4, incomplete	MKIILFLLFAILIAVEGERPCKPGENFVSKDLCNKCMCLKDGRVACTTKKCPPYRKNSNTPCKPGSSFLSVDGCNKCKCSKDGLKADCTMFFCLPIQSDKYEPC	104	0.916	yes	no	no	ERPCKPGENFVSKDLCNKCMCLKDGRVACTTKKCPPYRKNSNTPCKPGSSFLSVDGCNKCKCSKDGLKADCTMFFCLPIQSDKYEPC	ERPCKPGENFVSKDLCNKCMCLKDGRVACTTKKCPPYRKNSNTPCKPGSSFLSVDGCNKCKCSKDGLKADCTMFFCLPIQSDKYEPC	87	7.928	13	Putative pacifastin inhibitor lcmii with vwf domain protein n=2 Tax=Rhodnius prolixus TaxID=13249 RepID=R4FNR7_RHOPR	3e-11	Venom_pacifastin-like-protein_1	3e-13	Pacifastin inhibitor (LCMII)	2.4e-20	Pacifastin inhibitor (LCMII)	2.4e-20	TILa domain	1.3e-06	pacifastin	Pacifastin (2 domains)	4	Venom pacifastin 4	incomplete	4862	581.254	26	2.0089	289.339	0.00345615	289.339
Venom hemolysin-like protein 5, complete	151	3.37	3.37	5.027	P_clc24_contig_794	TTTCTTTCTTAAAGGATATCAATATTTTTAATAAAATTTATATTAGGTATTTTATAAAGGGGAAAGGAATATCGAGTACTTTCCCCTCGTGTGAATGTTACGTGAATGTGTTGGTATGCATGTATTTATTAGCGTGTGTGTATTTATTTGCGAGAATGTATCAGTATGAACGTATTTATTACCGTGAATGGTGTGAATGTTTAGGTTAAGTTTTTATTCGGGGGTGAAGGAAAATTTAAAAAGTAGTTCATCCCCATTAGGATTAGTTTGTTTTTAGGGTGTGAAGGAAATTTATATCAGTACTTCACACCCATATTGTGATAGCAAATAGCCCTTATTAGATTCTTTGAATATAGAATTAATTATATATTAATGTATATAGTAGTCTAGAATATGTTT…	3958	3612	1942	reverse	TTATTTCTTAGCAGTAACTGAACTAATAAAAGAGCTAACCTTTGATAAAATATTTTGCATATTTTTACCCACTTCACTTTCTAATTTTTCACCTGGTTTATTATCAATATGTGAGCCTATTACTTTTCCAATTATACCACCATATTGACTTAACAATTTTGCAGCTGATTTGTTATTTTTTATCAACTCCATTATATCTTTACTGTTCGAATTTTTAATAAACATTTTCAAGTATCCCATAGCATCACCAACTTGGCCACTGATGCCAGTTGCTAGAGAACCTATTTTCTGTACCGATTTACCATCAGCAATAGAACCCATTTGATTCATAACATTGCCGACTTTTTCTCCAATATCTTCCATTATTTGCTTACCACTTTCTCCTCCAACAACTGAACC…	1674	2	>Venom hemolysin-like protein 5, complete	MQAFTLLLCTGLIVTSVALPQPQWFSGLFGSGAAAANKGLSLGNDAVQLTTGLKGSAVKAGTDAAKMTLAAGASLGSQGLHGATGLIGQGLDLANNLIGGIPLIGQKVNLLTGLGKAGLNVANTLGQTGLHIAHNIGQEGLSAVNSASQLKLNTISNMANAGFGLGQAGLKASSNALDTGLSNIRFPQYNYNNAFKVGGFFGGKNNGGKKQTQITIQQTVKTPQVMTDHMKKEMGTLISGLKDKAGNVAAQLSILMQGEGQQIVTEMKEKLGNIASELGSLAGGDSVKQITENIHITKEKLENIANDIKSVIGSQSGKPIGEKMKGMSDSVSLILGQLGSVVGGETGGEVMSDIGDHVGNVMGEIGSIISGDSVHKIVTTIEEIKNTVGNAVNEVGTAV…	557	0.768	yes	yes	yes	LPQPQWFSGLFGSGAAAANKGLSLGNDAVQLTTGLKGSAVKAGTDAAKMTLAAGASLGSQGLHGATGLIGQGLDLANNLIGGIPLIGQKVNLLTGLGKAGLNVANTLGQTGLHIAHNIGQEGLSAVNSASQLKLNTISNMANAGFGLGQAGLKASSNALDTGLSNIRFPQYNYNNAFKVGGFFGGKNNGGKKQTQITIQQTVKTPQVMTDHMKKEMGTLISGLKDKAGNVAAQLSILMQGEGQQIVTEMKEKLGNIASELGSLAGGDSVKQITENIHITKEKLENIANDIKSVIGSQSGKPIGEKMKGMSDSVSLILGQLGSVVGGETGGEVMSDIGDHVGNVMGEIGSIISGDSVHKIVTTIEEIKNTVGNAVNEVGTAVKEEKGRPVGELLGKVGER…	LPQPQWFSGLFGSGAAAANKGLSLGNDAVQLTTGLKGSAVKAGTDAAKMTLAAGASLGSQGLHGATGLIGQGLDLANNLIGGIPLIGQKVNLLTGLGKAGLNVANTLGQTGLHIAHNIGQEGLSAVNSASQLKLNTISNMANAGFGLGQAGLKASSNALDTGLSNIRFPQYNYNNAFKVGGFFGGKNNGGKKQTQITIQQTVKTPQVMTDHMKKEMGTLISGLKDKAGNVAAQLSILMQGEGQQIVTEMKEKLGNIASELGSLAGGDSVKQITENIHITKEKLENIANDIKSVIGSQSGKPIGEKMKGMSDSVSLILGQLGSVVGGETGGEVMSDIGDHVGNVMGEIGSIISGDSVHKIVTTIEEIKNTVGNAVNEVGTAVKEEKGRPVGELLGKVGER…	539	9.304	0	Hemolysin-like secreted salivary protein 1 n=1 Tax=Triatoma infestans TaxID=30076 RepID=A6YPK6_TRIIF	3e-15	Venom_hemolysin-like_protein_3	2e-125	YtxH-like protein	0.00018	YtxH-like protein	0.00018	YtxH-like protein	0.00018	hemolysin-like protein	Hemolysin-like	5	Venom hemolysin-like protein 5	complete	482	5.98362	757251	6075.63	0.000984856	1015.38	1015.38
Venom metalloendopeptidase 2, complete	152	3.19	3.19	3.876	P_clc44_contig_191	TAAGAATTTATTAACAATTAGTTATAATAATCGTTTCCATTTTTGTATTATGTACTGTTAAAATTTCAGAATAAATTCCTTAAAAATTTTTATTTTACATTTTGCATTTGTACATAATATTAATTTTCTTTATATCTGATTTTGATGCTCCGTTTCTTTGTCCTAGTATATCGGGATCAATACTCTTATCCTTGGGAAGAACTGTTGCTTTTCTGTTTTTACTGAATGAGTAAGCTGAATAATGCATTACGCTATTGTAATCATAAGGTATGTCCAAAGTAGAATATTCTCTTTGGCTTACAAGCTTGAAGTTCTTTTCCATTCCATCTAAGATATTTTCCTTTATTATGTCGACATATTGGTCTCGGTCTGGTCTAGACTGCTCGTGTTCCAATCCTA…	991	871	98	reverse	TTACATTTTGCATTTGTACATAATATTAATTTTCTTTATATCTGATTTTGATGCTCCGTTTCTTTGTCCTAGTATATCGGGATCAATACTCTTATCCTTGGGAAGAACTGTTGCTTTTCTGTTTTTACTGAATGAGTAAGCTGAATAATGCATTACGCTATTGTAATCATAAGGTATGTCCAAAGTAGAATATTCTCTTTGGCTTACAAGCTTGAAGTTCTTTTCCATTCCATCTAAGATATTTTCCTTTATTATGTCGACATATTGGTCTCGGTCTGGTCTAGACTGCTCGTGTTCCAATCCTAATACGTGTAGCAATTCATGTTGCATGGTACCCAGTTTGCCCATACAACCACGTTGGTTTAAGTTCAAATATCTTTGATTAAGTCTTGAATAACC…	777	2	>Venom metalloendopeptidase 2, complete	MIFLILLAVVSITLGAPTSSTLKVECTSKVCEVVGDFEVSSDLLREEDILDGVTSRNALINSKKLWKKGIVPYVFHKKIEPKNRAKIENAMRLIEAQTCVKFVPWDQSMGENYLMVLANAGCFATVGYSRLNQRYLNLNQRGCMGKLGTMQHELLHVLGLEHEQSRPDRDQYVDIIKENILDGMEKNFKLVSQREYSTLDIPYDYNSVMHYSAYSFSKNRKATVLPKDKSIDPDILGQRNGASKSDIKKINIMYKCKM	258	0.902	yes	yes	yes	APTSSTLKVECTSKVCEVVGDFEVSSDLLREEDILDGVTSRNALINSKKLWKKGIVPYVFHKKIEPKNRAKIENAMRLIEAQTCVKFVPWDQSMGENYLMVLANAGCFATVGYSRLNQRYLNLNQRGCMGKLGTMQHELLHVLGLEHEQSRPDRDQYVDIIKENILDGMEKNFKLVSQREYSTLDIPYDYNSVMHYSAYSFSKNRKATVLPKDKSIDPDILGQRNGASKSDIKKINIMYKCKM	APTSSTLKVECTSKVCEVVGDFEVSSDLLREEDILDGVTSRNALINSKKLWKKGIVPYVFHKKIEPKNRAKIENAMRLIEAQTCVKFVPWDQSMGENYLMVLANAGCFATVGYSRLNQRYLNLNQRGCMGKLGTMQHELLHVLGLEHEQSRPDRDQYVDIIKENILDGMEKNFKLVSQREYSTLDIPYDYNSVMHYSAYSFSKNRKATVLPKDKSIDPDILGQRNGASKSDIKKINIMYKCKM	243	8.398	6	Metalloendopeptidase n=1 Tax=Pristhesancus plagipennis TaxID=1955184 RepID=A0A1Q1NP88_9HEMI	1e-124	Venom_astacin-like_protein_2	4e-130	Astacin (Peptidase family M12A)	1.4e-60	#N/A	#N/A	#N/A	#N/A	metalloendopeptidase	M12A protease	2	Venom metalloendopeptidase 2	complete	9784	485.105	28	0.897246	540.66	0.00184959	540.66
Heteropteran venom protein family 2 protein 12, complete	153	2.96	2.96	11.11	P_T_contig72310	TTTTTTTTTTTTTTATTTGCTTAATCTTAGGTGTAAAAGAAATACATGATGAATAAAATCAGTTTACTGCTTACTTGGGCTTCATTATTGGTTTTGGTGTATAGTTCTGTGTTGACAAAGCAAGAAATAAAAGAACTTACTAATGGACCATTCATTACAGTGAATATCGAAGATGAAACTACTGACCCATCAAGATCTATTAAAGATTCTTTCTTATCGGCAAAGAGAATGTGCCAATGCCAAGATTTAGTATGCGGCTGTTGTACCAGATACACTGTTATGTTTGTCGGTGTGAAAGGTTGCATAAATATTAAATTAATACCAAATGAAAAGGCATTTGAAGTTTCCATTATTGCAGCAAAAATGACTGTGTTTAAAAAAAAAATAGAAGCAAAAGAT…	1609	46	693	forward	ATGATGAATAAAATCAGTTTACTGCTTACTTGGGCTTCATTATTGGTTTTGGTGTATAGTTCTGTGTTGACAAAGCAAGAAATAAAAGAACTTACTAATGGACCATTCATTACAGTGAATATCGAAGATGAAACTACTGACCCATCAAGATCTATTAAAGATTCTTTCTTATCGGCAAAGAGAATGTGCCAATGCCAAGATTTAGTATGCGGCTGTTGTACCAGATACACTGTTATGTTTGTCGGTGTGAAAGGTTGCATAAATATTAAATTAATACCAAATGAAAAGGCATTTGAAGTTTCCATTATTGCAGCAAAAATGACTGTGTTTAAAAAAAAAATAGAAGCAAAAGATCTTGAAAAAATATGCAGTAAAGTACCTAAATTCGAAGATATTGAA…	651	2	>Heteropteran venom protein family 2 protein 12, complete	MMNKISLLLTWASLLVLVYSSVLTKQEIKELTNGPFITVNIEDETTDPSRSIKDSFLSAKRMCQCQDLVCGCCTRYTVMFVGVKGCINIKLIPNEKAFEVSIIAAKMTVFKKKIEAKDLEKICSKVPKFEDIEFCLINTLEENGSDGFTSCMSLDISYKQELMANINFHCLKYADNKLNFEDNTKTGKTAVLNMKVRSPLEFLAKLLKAMLKKLEE	216	0.838	yes	yes	yes	SVLTKQEIKELTNGPFITVNIEDETTDPSRSIKDSFLSAKRMCQCQDLVCGCCTRYTVMFVGVKGCINIKLIPNEKAFEVSIIAAKMTVFKKKIEAKDLEKICSKVPKFEDIEFCLINTLEENGSDGFTSCMSLDISYKQELMANINFHCLKYADNKLNFEDNTKTGKTAVLNMKVRSPLEFLAKLLKAMLKKLEE	SVLTKQEIKELTNGPFITVNIEDETTDPSRSIKDSFLSAKRMCQCQDLVCGCCTRYTVMFVGVKGCINIKLIPNEKAFEVSIIAAKMTVFKKKIEAKDLEKICSKVPKFEDIEFCLINTLEENGSDGFTSCMSLDISYKQELMANINFHCLKYADNKLNFEDNTKTGKTAVLNMKVRSPLEFLAKLLKAMLKKLEE	196	7.365	10	Venom protein family 2 protein 4 n=1 Tax=Pristhesancus plagipennis TaxID=1955184 RepID=A0A1Q1NPB9_9HEMI	4e-43	Venom_protein_family_2_protein_4	1e-48	Domain of unknown function (DUF4773)	1e-16	#N/A	#N/A	#N/A	#N/A	Heteropteran venom protein family 2	Family 2	12	Heteropteran venom protein family 2 protein 12	complete	16791	512.759	112	2.21049	231.966	0.00431098	231.966
Venom S1 protease 46, incomplete	154	2.92	5.54	24.47	P_T_contig17619	AGGGCCATAATGAGTCGATCTGTCAGACATATAATTGAATATAAATGCAGCCTTGGCACGTTATTTTATTTACAATATCATTGTTATTTGCACAAGTGTGACAGGCAGACAATATTTAATTAGTTCTCAATTTAATGTTAGATTCTGAGAAAGGAAAGTGCATGTGCAGTTACAAAGTTGATTAGGTAAATTATACAGTGGGTAACAAGAAAAATATATATTGGTTTTGAAATCGGAAGCACTGAAACAAGTGGCTCTTATGCTTCAGCTAGTTCTTTTCTTAGGGGCGATTGGCCCAATTCTGTCTCAGACAGTCCACAATGTTTTAATTGGTCGAAATCAACCGTATGAAATTGAAACACCCGATTATCCTTCTACTAGTTTTGGATGGACACAAGT…	824	260	823	forward	ATGCTTCAGCTAGTTCTTTTCTTAGGGGCGATTGGCCCAATTCTGTCTCAGACAGTCCACAATGTTTTAATTGGTCGAAATCAACCGTATGAAATTGAAACACCCGATTATCCTTCTACTAGTTTTGGATGGACACAAGTTGATAATATTATTCAATGGAATTTACAAGTTGAAGGTGATGCAAAAATAAAGATCGTTTGTACAGATATTAGAATGTCACAAACAGAAGAATGGGGAGATAAATGTGAAGACGTTTATTTCAGTGTACACGATGGAAATGTTGTGAGAAAGGTGTGTGGTCATTCTTTTCGTGACACTGTTTTCTTATCAGTTGGACGTACACTAGAAGCAAAATTTGTAACATCTGCTAATGGAGGTGGCTTAGTTAGATGTGTAGTA…	565	4	>Venom S1 protease 46, incomplete	MLQLVLFLGAIGPILSQTVHNVLIGRNQPYEIETPDYPSTSFGWTQVDNIIQWNLQVEGDAKIKIVCTDIRMSQTEEWGDKCEDVYFSVHDGNVVRKVCGHSFRDTVFLSVGRTLEAKFVTSANGGGLVRCVVLNTGEPTPEEIVKMDPHDKLKIIDVEGEAGDPLPYLDRMWVFESPPGTRMSFQCD	188	0.799	yes	no	no	QTVHNVLIGRNQPYEIETPDYPSTSFGWTQVDNIIQWNLQVEGDAKIKIVCTDIRMSQTEEWGDKCEDVYFSVHDGNVVRKVCGHSFRDTVFLSVGRTLEAKFVTSANGGGLVRCVVLNTGEPTPEEIVKMDPHDKLKIIDVEGEAGDPLPYLDRMWVFESPPGTRMSFQCD	QTVHNVLIGRNQPYEIETPDYPSTSFGWTQVDNIIQWNLQVEGDAKIKIVCTDIRMSQTEEWGDKCEDVYFSVHDGNVVRKVCGHSFRDTVFLSVGRTLEAKFVTSANGGGLVRCVVLNTGEPTPEEIVKMDPHDKLKIIDVEGEAGDPLPYLDRMWVFESPPGTRMSFQCD	172	4.515	5	Venom s1 protease 3 n=2 Tax=Pristhesancus plagipennis TaxID=1955184 RepID=A0A1Q1NPH7_9HEMI	5e-45	Venom_S1_protease_3	2e-50	CUB domain	0.048	Protein of unknown function (DUF693)	0.083	Protein of unknown function (DUF693)	0.083	S1 protease	S1 protease	46	Venom S1 protease 46	incomplete	1971	117.531	26	1.00201	117.295	0.00852553	117.295
Heteropteran venom protein family 6 protein 3, complete	155	2.88	2.88	6.962	P_clc24_contig_6360	TTTTTTTTTTTTTTTTTAAAATTTCAATTTTAACTTTATTGTCATAATAATTGATACAGTATTAATTGACATAAAACAATTATAGAAATTAAAATAACTAATGGACTAAACCAATAGAAGTATATAGCATTGACGAAGTATAATATTAACATTGTTTAACTTGTGATTGAAATTGTAATGTTTTCTTTGATATATACTCATTAACAGCTGTCACAGTACGGTTTACTTGTTGCTTAAATAATCCATCGTCTCTCAGCATCTTCCTAGTTTGGTTCAGTTCCATCTGATTCATTGCATCCTTTTCAATCATTTCTCTAAGATTCCTACACGACTCGATGAAACCTACACATGCTTCTCTAGCTTTTTCTTCAGCTTCTACAATTAAATCATGTCCTAATT…	921	622	149	reverse	TTAACATTGTTTAACTTGTGATTGAAATTGTAATGTTTTCTTTGATATATACTCATTAACAGCTGTCACAGTACGGTTTACTTGTTGCTTAAATAATCCATCGTCTCTCAGCATCTTCCTAGTTTGGTTCAGTTCCATCTGATTCATTGCATCCTTTTCAATCATTTCTCTAAGATTCCTACACGACTCGATGAAACCTACACATGCTTCTCTAGCTTTTTCTTCAGCTTCTACAATTAAATCATGTCCTAATTTTGCTGCACATTCAACACCTTTATTTCCACTTCTTTTTCTAGCTTCTTCAGTTCTTATTGAAACATCTTTATCAATATTCTCTAAAGTAGATTTGTAGATATGCTTTAATTGATTTTCCAAAGCCAGTAATTCATCTTTTACACT…	477	2	>Heteropteran venom protein family 6 protein 3, complete	MLKYIVFLTVICCYSAFADVSAKEKQSVKDELLALENQLKHIYKSTLENIDKDVSIRTEEARKRSGNKGVECAAKLGHDLIVEAEEKAREACVGFIESCRNLREMIEKDAMNQMELNQTRKMLRDDGLFKQQVNRTVTAVNEYISKKTLQFQSQVKQC	158	0.702	yes	yes	yes	DVSAKEKQSVKDELLALENQLKHIYKSTLENIDKDVSIRTEEARKRSGNKGVECAAKLGHDLIVEAEEKAREACVGFIESCRNLREMIEKDAMNQMELNQTRKMLRDDGLFKQQVNRTVTAVNEYISKKTLQFQSQVKQC	DVSAKEKQSVKDELLALENQLKHIYKSTLENIDKDVSIRTEEARKRSGNKGVECAAKLGHDLIVEAEEKAREACVGFIESCRNLREMIEKDAMNQMELNQTRKMLRDDGLFKQQVNRTVTAVNEYISKKTLQFQSQVKQC	140	7.461	4	Putative secreted protein (Fragment) n=1 Tax=Triatoma infestans TaxID=30076 RepID=A0A023EWZ4_TRIIF	0.0005	Venom_protein_family_11_protein_1	2e-43	Adhesion protein FadA	0.013	Protein of unknown function (DUF2408)	0.11	#N/A	#N/A	Heteropteran venom protein family 6	Family 6	3	Heteropteran venom protein family 6 protein 3	complete	141	7.52233	147495	5085.63	0.00147913	676.071	676.071
Venom S1 protease 47, incomplete	156	2.73	32.27	61.54	P_clc24_contig_135	CTTGAATGAGGTCCAGGTCCTTCTATAGGACTGTAGCACCAAATAAATAATAATATCTAAGGGTCGGATTAGCTAAGTGGTTAGCGTGACGGACTTGTAATGCGGCGGTCCCGTGTTCAAGTCCAATTGCTCACTGCTTAGATTTTCTCTCCCTAGGAGCCTCTTCAGCTCACTGTCCGGTGATGGGCAGTGTTGCTACTGACGGAGGAACACTGCCCGGAGGCCGGCAGTGCCCTGAGAGAGCTCCGGGCGCCAATAACCGTTGACGCGCCTTAATTAAAGAATAATAATAATATCAGGGTCATACCAAGAACTTTTTCTGTATTGAAGATACAAAATGTTGAGAGATACTGAACATTTGTTTAGTTTAGACAATGCAACATCGTACTATAAACATTT…	1765	1580	684	reverse	CTATACTTTATGACATGTAGCAAATGATGGCTCAGTTTCTTTGATCACTTGCTGTATCCAATTATAATAATGAGATACACTAGTAGATGCAGATGCACCACCTTTGCAATCTGGACGTACTTTAGACACTAGTGCAACCTGAGCGTATCTATTTGTCTCAGGATCTAGCCAGACTAATGGGCCACCTGAATCTCCCACACATAATGAGCTGGGCGCTGTTGCTGTACAAATATCCCATGGTTTCATACCGCATACACTATTATCCATCACTTTTGCTTTGGCCTTTCTAAGATAAGTTGATGGAGCTCCTTCTTCAGTCATTCCCCAACCCATAATCAGAAGGCTCCTATGTAGTATATTATAGGGTTTGGGTTCAATACATATTGGTCCAATCAGTTC…	900	19	>Venom S1 protease 47, incomplete	MECLVQSVTGPNPNEYENVISKEVDSSEHGVTSGAKKTSCRCGWANKATGRIMHGKEARVNEFPWLVHLHILHELGPIRYATSCGASILTPRHVLTAAHCVVAQNTRVVAKPHNLILVLAEHNTQNKTPNKRMLTGEKIFVGDSYLDKGLEYDDIAIIYTKETIHYNELIGPICIEPKPYNILHRSLLIMGWGMTEEGAPSTYLRKAKAKVMDNSVCGMKPWDICTATAPSSLCVGDSGGPLVWLDPETNRYAQVALVSKVRPDCKGGASASTSVSHYYNWIQQVIKETEPSFATCHKV	299	0.101	no	yes	no	#N/A	#N/A	#N/A	#N/A	#N/A	Venom s1 protease 46 n=1 Tax=Pristhesancus plagipennis TaxID=1955184 RepID=A0A1Q1NPI5_9HEMI	0	Venom_S1_protease_46	0	Trypsin	5e-34	Trypsin-like peptidase domain	0.0049	#N/A	#N/A	S1 protease	S1 protease	47	Venom S1 protease 47	incomplete	1852	51.5572	3059	55.0379	0.936757	1.06751	1.06751
Venom glycine-rich protein 1, complete	157	2.59	2.59	6.218	P_clc64_contig_595	CATAATTAGATATTTCCATAAAATGCGTTGTTAGTACGAAACTACTAGATAATATACCATATGATTAAAAAGTGTTCATTGTCGTGAATGAAGTGTTCATTGTCGTTAAGAGAAAGTTATTTAAGTGTCTCACCCCATAGTTTTTTTTTTTAAGAAAATTATTATCATAAAACATATCTGATGAGGTTCTATTGGAGACTAAAATTTGTTTAGCCCGATAAAAAGTGGGTTGAGTGAAAGTCGTGTGAGTGTTTCACACCAGATTTTTTTTTTTTCACTTTCTAAACTGAATTAATATAATATTTTGTTTACAGTTACATAGCGACCAAATTCAGTTAATGTCTTCAGTGGATAAAGTAGAACAATTTATGAAACGATTGTTTACAGCTAGCTTAGATG…	2652	2612	2034	reverse	TTACCACTTCTTGTCACCTCCGTAGCCACCTCCTCCATAGCCACCATGACCACCACCATGACCACCACCATGACCGCCACTATGACCGCCGTGACCACCTCCATAGCCACCACCTTTACCGCCTCCATAACCTCCTCCATGGCCGCCACCGCCTTTGCCATAACCTCCGCCTCCGTGACCACCACCTCCTCCTCCATAACCACCTTTTCCACCGCCATGTCCGCAACCACCTCCGCTCTTACCACCATAACCTCCTCCTCCTCCTCCATAACCTCCTTTCCCGCCGCCATACCCTCCTCCATGACCTCCGCCATAGCCTCCTTTACCACCTCCTCCGCCATAGCCTCCTTTACCACCGCCTCCATGGCCACCTCCTCCGCCATAACCTCCTTTTCCGCC…	582	1	>Venom glycine-rich protein 1, complete	MRFLVVFAIVIVATLSVLVQNGYAHEDDHIRVIRSDYGGYGGGGGGHGDYGGGKGGYGGGGGHGGGGKGGYGGGGGKGGYGGGHGGGYGGGKGGYGGGGGGYGGKSGGGCGHGGGKGGYGGGGGGHGGGGYGKGGGGHGGGYGGGKGGGYGGGHGGHSGGHGGGHGGGHGGYGGGGYGGDKKW	183	0.84	yes	yes	yes	#N/A	#N/A	#N/A	#N/A	#N/A	#N/A	#N/A	#N/A	#N/A	#N/A	#N/A	#N/A	#N/A	#N/A	#N/A	glycine-rich protein	Other	1	Venom glycine-rich protein 1	complete	3173	58.7881	2107537	25236.5	0.00232949	429.279	429.279
Venom redulysin-related 3, complete	158	2.55	2.55	7.006	P_T_contig40989	TAAAAACGATCTCATAAATGGAGTATTGTTATCATACCATATGTCAGTTGGTTCAAGAATAACAATGTCGAAAATCTGGCTATTGTTGGTGCTTGTAGCAGCATTCCAATTTGTTCAATCATATCCAGCTGAATATGATCCTGATGATGGTTACAATAGTGATGAGATTAATGATGATTATCTGAATGATGAACAGGAGAAAACGTGGACCACTTTAAAAATAGCTGTCAATAAATTATTATCCAGATATCGAAAACTTAGTAAAGAAGATTTTAGAAAAATCCTTAAAATTCTTTATGAAAAGCTCTGTAACAAACAAGAAGATTTTGAAGAAGAGGAATATGAAAGTGATGAAGCTGAAAGTATAAGAGACAAAATTATCCAGACTATTAAAGAGCT…	762	41	511	forward	ATGTCAGTTGGTTCAAGAATAACAATGTCGAAAATCTGGCTATTGTTGGTGCTTGTAGCAGCATTCCAATTTGTTCAATCATATCCAGCTGAATATGATCCTGATGATGGTTACAATAGTGATGAGATTAATGATGATTATCTGAATGATGAACAGGAGAAAACGTGGACCACTTTAAAAATAGCTGTCAATAAATTATTATCCAGATATCGAAAACTTAGTAAAGAAGATTTTAGAAAAATCCTTAAAATTCTTTATGAAAAGCTCTGTAACAAACAAGAAGATTTTGAAGAAGAGGAATATGAAAGTGATGAAGCTGAAAGTATAAGAGACAAAATTATCCAGACTATTAAAGAGCTTATCAAAAAGATAAAGAAGCAAGCTGGTGAAAAGAAAGAA…	474	1	>Venom redulysin-related 3, complete	MSKIWLLLVLVAAFQFVQSYPAEYDPDDGYNSDEINDDYLNDEQEKTWTTLKIAVNKLLSRYRKLSKEDFRKILKILYEKLCNKQEDFEEEEYESDEAESIRDKIIQTIKELIKKIKKQAGEKKEKLMQAAVESRAKVCALLSKGLQLA	157	0.893	yes	yes	yes	YPAEYDPDDGYNSDEINDDYLNDEQEKTWTTLKIAVNKLLSRYRKLSKEDFRKILKILYEKLCNKQEDFEEEEYESDEAESIRDKIIQTIKELIKKIKKQAGEKKEKLMQAAVESRAKVCALLSKGLQLA	YPAEYDPDDGYNSDEINDDYLNDEQEKTWTTLKIAVNKLLSRYRKLSKEDFRKILKILYEKLCNKQEDFEEEEYESDEAESIRDKIIQTIKELIKKIKKQAGEKKEKLMQAAVESRAKVCALLSKGLQLA	130	#N/A	2	Putative secreted protein (Fragment) n=1 Tax=Rhodnius neglectus TaxID=72488 RepID=A0A0P4VKS6_9HEMI	4e-06	Venom_redulysin_protein_2a	2e-07	Domain of Unknown Function (DUF1539)	0.0076	YbaB/EbfC DNA-binding family	0.024	YbaB/EbfC DNA-binding family	0.024	redulysin-related	Other	3	Venom redulysin-related 3	complete	2708	174.617	273	11.3772	15.348	0.0651551	15.348
Heteropteran venom protein family 2 protein 13, incomplete	159	2.47	2.47	10.16	P_clc64_contig_3071	AACTATGATACCCTCATCTTCTGGTTGAAATTTTGCATGATGTGAAAATTTTCCTTGTTTATCAATTTTTATACAGTTCAATCTAAGATGCAAGAATGGTCCAAGAGTAATTAAAAAGCATAAATCAAAACTTATACGTGGTGGTTTCAAATCAATATCTATATAATATAAATGTGCGCAGATATCTATTGCTTTCAGGAGTCCTGGCAGTGGTACGCAGAATTTGCCAAGGTCAATCTTGTGATCCAAAATTATATCACCATCGAATAACAAAGCAAAATATATTTGCATCCTGTTAAGGATGAATTGAGCTCTTATAGCAATTTCTCTGTCGATCTTCATCCACTTGAAGTTTACTGAACATTGTGCTGCCATCTCCTCCTTAAAAAGTTCACATGT…	697	561	1	reverse	AACTATGATACCCTCATCTTCTGGTTGAAATTTTGCATGATGTGAAAATTTTCCTTGTTTATCAATTTTTATACAGTTCAATCTAAGATGCAAGAATGGTCCAAGAGTAATTAAAAAGCATAAATCAAAACTTATACGTGGTGGTTTCAAATCAATATCTATATAATATAAATGTGCGCAGATATCTATTGCTTTCAGGAGTCCTGGCAGTGGTACGCAGAATTTGCCAAGGTCAATCTTGTGATCCAAAATTATATCACCATCGAATAACAAAGCAAAATATATTTGCATCCTGTTAAGGATGAATTGAGCTCTTATAGCAATTTCTCTGTCGATCTTCATCCACTTGAAGTTTACTGAACATTGTGCTGCCATCTCCTCCTTAAAAAGTTCACATGT…	564	3	>Heteropteran venom protein family 2 protein 13, incomplete	MKLIVVVLVAMVANAMGLTAKDLEKLPPEEYTARALAELKAMSKSRFLSDIQTPTCELFKEEMAAQCSVNFKWMKIDREIAIRAQFILNRMQIYFALLFDGDIILDHKIDLGKFCVPLPGLLKAIDICAHLYYIDIDLKPPRISFDLCFLITLGPFLHLRLNCIKIDKQGKFSHHAKFQPEDEGIIV	187	0.754	yes	no	no	LTAKDLEKLPPEEYTARALAELKAMSKSRFLSDIQTPTCELFKEEMAAQCSVNFKWMKIDREIAIRAQFILNRMQIYFALLFDGDIILDHKIDLGKFCVPLPGLLKAIDICAHLYYIDIDLKPPRISFDLCFLITLGPFLHLRLNCIKIDKQGKFSHHAKFQPEDEGIIV	LTAKDLEKLPPEEYTARALAELKAMSKSRFLSDIQTPTCELFKEEMAAQCSVNFKWMKIDREIAIRAQFILNRMQIYFALLFDGDIILDHKIDLGKFCVPLPGLLKAIDICAHLYYIDIDLKPPRISFDLCFLITLGPFLHLRLNCIKIDKQGKFSHHAKFQPEDEGIIV	170	6.517	6	Venom protein family 2 protein 2 n=1 Tax=Pristhesancus plagipennis TaxID=1955184 RepID=A0A1Q1NPC8_9HEMI	4e-21	Venom_protein_family_2_protein_2	1e-26	Domain of unknown function (DUF4773)	9.7e-06	Phage tail assembly chaperone proteins, E, or 41 or 14	0.017	Orbivirus VP3 (T2) protein	0.019	Heteropteran venom protein family 2	Family 2	13	Heteropteran venom protein family 2 protein 13	incomplete	4465	314.761	6	0.273367	1151.43	0.000868489	1151.43
Venom S1 protease with CUB domain 17, complete	160	2.44	27.63	62	P_clc54_contig_256	TTAATAAATAATTTATTTTATTTAGGGGTCTTTGTATGTAAACGTACGTATTTTAAATGTTTTCGAGTAACAATTATTATAAAATAATTCATACATAAAATACACATTTGTGCAAATTTCTTATATTATTTAATTTATACAAAAGGCATAAGATTCTTATTAGTTTCTAGATTCTTAAAGAGGTTTGTCATGCATGCTGATGAGCCCTCTCCATGTTCTCTACAGGTTAGAGTTGACTCGCACTGCCAGGACAGTGCTCAGTGTTCTTTTTCTCTTGATAATGACTTAAGGACACCTCTCATGGGCGCCTGTAACAATGTCTACTATGGATTATCCCTCTTTTTACTAAATATATCCCACATATGAATCCCTTTGCTTCCCTCTCATATGTCCTAGTGA…	1992	1617	868	reverse	CTAAAATTTAGTGTAATCTTGTACCAAACAGCGAACTGATCCAGGGTTGTTTTCATTCAACTGTACCCTAATTTTAGCCAAATTCTTGCTGGAATATACTACTAATTTTTCGGTTTTACAGTATTCATTTTTCCTTTCTCCATCGTCAATAGTTAAAAGTTCCCTATAGCACTGTCCATTCACAGGTCCTGAAAGAGCTAATGTGCAATGGAATGAAATCCTTGATCCAGGAGTACTTGTTAGTGACCACGTCCAGTCATGAATTGGTAAAGGTACTTTTGGTGGTGCTTCAATGACTAGTGGATCAGCGCCTGGTCGTAATACTACAGGTAATTCAAAAAGTTCTTTGGTATTGTATGCTGTACATTTTACAAAACCAGTTCCATCTTTTGACACCAA…	753	15	>Venom S1 protease with CUB domain 17, complete	MHVWYLLVILSSLGSIYGQEVYYKALLPGIPYEDIKSPKYPLDELPHDTSIQWNLVVRADSTIRVLCDDIRMTQNEPWTDDCTHVYLSFDEGNGETKICGDKKGGYQYRSTGPNLFVRLVSKDGTGFVKCTAYNTKELFELPVVLRPGADPLVIEAPPKVPLPIHDWTWSLTSTPGSRISFHCTLALSGPVNGQCYRELLTIDDGERKNEYCKTEKLVVYSSKNLAKIRVQLNENNPGSVRCLVQDYTKF	250	0.817	yes	yes	yes	QEVYYKALLPGIPYEDIKSPKYPLDELPHDTSIQWNLVVRADSTIRVLCDDIRMTQNEPWTDDCTHVYLSFDEGNGETKICGDKKGGYQYRSTGPNLFVRLVSKDGTGFVKCTAYNTKELFELPVVLRPGADPLVIEAPPKVPLPIHDWTWSLTSTPGSRISFHCTLALSGPVNGQCYRELLTIDDGERKNEYCKTEKLVVYSSKNLAKIRVQLNENNPGSVRCLVQDYTKF	QEVYYKALLPGIPYEDIKSPKYPLDELPHDTSIQWNLVVRADSTIRVLCDDIRMTQNEPWTDDCTHVYLSFDEGNGETKICGDKKGGYQYRSTGPNLFVRLVSKDGTGFVKCTAYNTKELFELPVVLRPGADPLVIEAPPKVPLPIHDWTWSLTSTPGSRISFHCTLALSGPVNGQCYRELLTIDDGERKNEYCKTEKLVVYSSKNLAKIRVQLNENNPGSVRCLVQDYTKF	232	5.776	8	Venom s1 protease with cub domain 4 n=2 Tax=Pristhesancus plagipennis TaxID=1955184 RepID=A0A1Q1NPJ4_9HEMI	4e-59	Venom_S1_protease_with_CUB_domain_4	2e-64	CUB domain	1.8e-06	CUB domain	1.8e-06	#N/A	#N/A	S1 protease with CUB domain	S1 protease	17	Venom S1 protease with CUB domain 17	complete	12148	299.646	242885	3872.03	0.0773873	12.922	12.922
Venom S1 protease with CUB domain 18, complete	161	2.33	9.74	8.178	P_T_contig61333	ATGAGTCATAGATTTTATCTATTTGTTTTAACGGTTATCGCTATTCAAACAGAGTCTTGCTGTTGTACAAAATGCTAGTTTTTATCATTCATATAATTTCGTATTAATTTATCTATTCATTTTAAAATAAATTCATAATAAATATCTTAAATAACTAACAAACAGATTTAATTTTTCTGGCATATCATTTGACTTGGATCGGATTGTTGAATAACATCCTGAATCCAAGGGTAAAAGTACACAACGTCAGTTTGTGTATTTGGACCGGAGCGACAGTCTTTCCATGCTCTTGAAGCAAGTCCTACTTGTGTGTATCTATTAGTTTCTGGATCTACCCAAACTTGTGGACCTCCAGAATCGCCAAAACATGTAGCACTAGGAAGAGGTTGAGTACAAATC…	1857	1784	171	reverse	TTAATTTTTCTGGCATATCATTTGACTTGGATCGGATTGTTGAATAACATCCTGAATCCAAGGGTAAAAGTACACAACGTCAGTTTGTGTATTTGGACCGGAGCGACAGTCTTTCCATGCTCTTGAAGCAAGTCCTACTTGTGTGTATCTATTAGTTTCTGGATCTACCCAAACTTGTGGACCTCCAGAATCGCCAAAACATGTAGCACTAGGAAGAGGTTGAGTACAAATCTCCCATTCTGCCATACCACATATTAATCTGTCGATAACTAGAGCTCTTGATTTAAGCAAAACATCGGAACCTTTACCTGTTTCAGTTTGTCCCCACCCCATTATCTGAATACGTCGATTGTGTATCGGTAGTTCAACAGGTGACAAACATACTGGTCCAATTAAGAG…	1617	4	>Venom S1 protease with CUB domain 18, complete	MQVSYLLVIFISTLGCVYGQAVYYKAVMPGQPYEDIKNPEYPKGLLSRGSSIQWNLVVEADSTIKVLCDDIRMGQHGPWTDDCPHVYLSFDEGNGETKICGGNKGGYQYRSKGPKLFVRLVSKEGSGLMKCTAYNTKEPFATHLALRPDGRVKVIETPKTPLPNMDRMWTLTSIPGSRISLQCSLSFSQSGDQCYKDILIINDGERTTEYCKSEDLVLFSKKNFAKIRIQLNEFGDRNVRCVVQAVTGPHANQFLNILPEEIDSSEHGVIRGRKGTTCDCGRANKPPPRVTHGHEVRENEFPWMVLLHIYYPIDNGESGYIFSSCGASIITRRHVLTAAHCVILKGTTIVAEPENVRMQLAEHDRSKTSGNEKEVVGEKLFVHDNYLKENTHDIAVIFT…	538	0.641	yes	yes	yes	QAVYYKAVMPGQPYEDIKNPEYPKGLLSRGSSIQWNLVVEADSTIKVLCDDIRMGQHGPWTDDCPHVYLSFDEGNGETKICGGNKGGYQYRSKGPKLFVRLVSKEGSGLMKCTAYNTKEPFATHLALRPDGRVKVIETPKTPLPNMDRMWTLTSIPGSRISLQCSLSFSQSGDQCYKDILIINDGERTTEYCKSEDLVLFSKKNFAKIRIQLNEFGDRNVRCVVQAVTGPHANQFLNILPEEIDSSEHGVIRGRKGTTCDCGRANKPPPRVTHGHEVRENEFPWMVLLHIYYPIDNGESGYIFSSCGASIITRRHVLTAAHCVILKGTTIVAEPENVRMQLAEHDRSKTSGNEKEVVGEKLFVHDNYLKENTHDIAVIFTKENIEYSLLIGPVCLSPVE…	QAVYYKAVMPGQPYEDIKNPEYPKGLLSRGSSIQWNLVVEADSTIKVLCDDIRMGQHGPWTDDCPHVYLSFDEGNGETKICGGNKGGYQYRSKGPKLFVRLVSKEGSGLMKCTAYNTKEPFATHLALRPDGRVKVIETPKTPLPNMDRMWTLTSIPGSRISLQCSLSFSQSGDQCYKDILIINDGERTTEYCKSEDLVLFSKKNFAKIRIQLNEFGDRNVRCVVQAVTGPHANQFLNILPEEIDSSEHGVIRGRKGTTCDCGRANKPPPRVTHGHEVRENEFPWMVLLHIYYPIDNGESGYIFSSCGASIITRRHVLTAAHCVILKGTTIVAEPENVRMQLAEHDRSKTSGNEKEVVGEKLFVHDNYLKENTHDIAVIFTKENIEYSLLIGPVCLSPVE…	519	6.478	18	Venom s1 protease with cub domain 4 n=2 Tax=Pristhesancus plagipennis TaxID=1955184 RepID=A0A1Q1NPJ4_9HEMI	0	Venom_S1_protease_with_CUB_domain_4	0	Trypsin	1.6e-33	CUB domain	1.7e-06	CUB domain	1.7e-06	S1 protease with CUB domain	S1 protease	18	Venom S1 protease with CUB domain 18	complete	21835	577.742	1231	21.051	27.4448	0.0364367	27.4448
Venom redulysin 11, incomplete	162	2.16	25.09	28.73	P_clc64_contig_19	CCATTATCGGATGCTTGAAGGATCTCACCATTTTCGTCCTGAGTACCTACGAATAATTTGGGAACTAACGGTTTAAATTTCTTATTTGCATATATGGCACAGAATTTGAAGCCTACATTGAACATCTCAGCAAAAGTGGCCAAACACACTTTTACATTAGCTTGACCACTACTAGATTTGCCCTTGCCTTGAAGGCCCTTCAGACAAATCTTACCCAACAATCCACCAAAATTCACACAGCGAGGGGCATCTCCGACCTTGAGTTTGATTTCCCCTTTGTCCTCACCATCTACTTTAGCATTGAGCAATAAATATGTTTTCTTATTTCTCCACAATGCAGTACCCTTAATACAAAGCTCTGTCGTCAACATAGAGATGCAACCCCTGCAAAACTTTCCT…	985	827	3	reverse	CCATTATCGGATGCTTGAAGGATCTCACCATTTTCGTCCTGAGTACCTACGAATAATTTGGGAACTAACGGTTTAAATTTCTTATTTGCATATATGGCACAGAATTTGAAGCCTACATTGAACATCTCAGCAAAAGTGGCCAAACACACTTTTACATTAGCTTGACCACTACTAGATTTGCCCTTGCCTTGAAGGCCCTTCAGACAAATCTTACCCAACAATCCACCAAAATTCACACAGCGAGGGGCATCTCCGACCTTGAGTTTGATTTCCCCTTTGTCCTCACCATCTACTTTAGCATTGAGCAATAAATATGTTTTCTTATTTCTCCACAATGCAGTACCCTTAATACAAAGCTCTGTCGTCAACATAGAGATGCAACCCCTGCAAAACTTTCCT…	828	18	>Venom redulysin 11, incomplete	MLKNRYCAEQNDFEEDVAESDEEQGGRQVILKYLQKLKELYEKIKAAVGAKKEELKKLLEETRQKFCAKLNAAAEQNDLEEDEDEERGLLGGIGMGLEMFGKGLEKFGMQIVKKLSSAMKASVKNGIKMLKDNVLKFIPLECEGKFCRGCISMLTTELCIKGTALWRNKKTYLLLNAKVDGEDKGEIKLKVGDAPRCVNFGGLLGKICLKGLQGKGKSSSGQANVKVCLATFAEMFNVGFKFCAIYANKKFKPLVPKLFVGTQDENGEILQASDN	275	0.103	no	no	no	#N/A	#N/A	#N/A	#N/A	#N/A	Venom redulysin protein 7 n=1 Tax=Pristhesancus plagipennis TaxID=1955184 RepID=A0A1Q1NPG0_9HEMI	6e-27	Venom_redulysin_protein_7	2e-32	zinc finger of C3HC4-type, RING	0.049	Transcription elongation factor, N-terminal	0.056	MIF4G like	0.065	redulysin	Redulysin	14	Venom redulysin 11	incomplete	23393	1166.92	624	20.1176	58.0052	0.0172398	58.0052
Venom Hsp70 1, complete	164	2.12	2.12	1.677	P_clc34_contig_468	CCAGTTTATTCAATAACTTATTACAATTACATTCAGACGCACTTAAGGTATTCTTAAAAAAATTATTTATATTTAAAAAAAAAAAATTAACGCTTCGAATCACGTGCGCACTGGAGTCATATCACATTCAATCTCGTAAAATTGTCAATATGACAAACATCATCAATATGTAGGACATATTACTTATCTAAATGTTTCATACATGTTGTTTTATGAGTCATATATTATTTTATTTTAATATAAAAAAAAAATTAACGAATAAATATTTAACAAAACCAGTCTAAACTGTGGAATGAACACCATAGAAACAACTTCACAAGTAGGATACTCTTTTAGCCCGAATTCAATAAATAAATACTGTTGATACAATCATCACTTCACACAGTATTTCCACAGTGT…	2574	2391	424	reverse	TTATAATTCATCCTTAAGATCATCTTCACCACCACCACCACCACCACCAGCTGGAGGAGGTGGAGCTCCGCCCTGATACAATTTTGCGATGATTGGTTGTACAACATCTTCCAGTTCTTTCTTCTGTTTTTTGAACGCTTCACTATCAGCATCCTGGTTTTCATCGAGCCATTTTATCTTTTCTTCTATAGCTTCTTCCATTTTGGTTTTGTCTGAATCTGATACCTTTGAGCCGAGTTTTTCTTTATCTGATAGTTGATTTTTTAGCGAATAAGCATAGGATTCTAAATCGTTTCTGGCTTCGACACGTTCTTTGAGTTTCTTATCATCATCAGCAAACTTTTCTGCATCTTTTATCATCCTCTCAATATCTTCAGGAGTCAACCTATTTTGGTCATT…	1971	1	>Venom Hsp70 1, complete	MKLGVVYLLFLLGCAIASEEKNKDVGTVVGIDLGTTYSCVGVYKNGRVEIIANDQGNRITPSYVAFTNEGERLIGDAAKNQLTTNPENTVFDAKRLIGREWTDTSVQEDIKYFPFKVIEKNSKPHIQVSTSQGNKVFAPEEISAMVLGKMKETAEAYLGKKVTHAVVTVPAYFNDAQRQATKDAGTISGLVVMRIINEPTAAAIAYGLDKKEGEKNVLVFDLGGGTFDVSLLTIDNGVFEVVSTNGDTHLGGEDFDQRVMDHFIKIYKKKKGKDIRKDNRAVQKLRREVEKAKRALSSSHQVRIEIESFFEGDDFSESLTRAKFEELNMDLFRSTMKPVQKVLEDADMNKKDVDEIVLVGGSTRIPKVQALVKEFFNGKEPSRGINPDEAVAYGAAVQA…	656	0.842	yes	yes	yes	SEEKNKDVGTVVGIDLGTTYSCVGVYKNGRVEIIANDQGNRITPSYVAFTNEGERLIGDAAKNQLTTNPENTVFDAKRLIGREWTDTSVQEDIKYFPFKVIEKNSKPHIQVSTSQGNKVFAPEEISAMVLGKMKETAEAYLGKKVTHAVVTVPAYFNDAQRQATKDAGTISGLVVMRIINEPTAAAIAYGLDKKEGEKNVLVFDLGGGTFDVSLLTIDNGVFEVVSTNGDTHLGGEDFDQRVMDHFIKIYKKKKGKDIRKDNRAVQKLRREVEKAKRALSSSHQVRIEIESFFEGDDFSESLTRAKFEELNMDLFRSTMKPVQKVLEDADMNKKDVDEIVLVGGSTRIPKVQALVKEFFNGKEPSRGINPDEAVAYGAAVQAGVLSGEQDTDAIVLLDV…	SEEKNKDVGTVVGIDLGTTYSCVGVYKNGRVEIIANDQGNRITPSYVAFTNEGERLIGDAAKNQLTTNPENTVFDAKRLIGREWTDTSVQEDIKYFPFKVIEKNSKPHIQVSTSQGNKVFAPEEISAMVLGKMKETAEAYLGKKVTHAVVTVPAYFNDAQRQATKDAGTISGLVVMRIINEPTAAAIAYGLDKKEGEKNVLVFDLGGGTFDVSLLTIDNGVFEVVSTNGDTHLGGEDFDQRVMDHFIKIYKKKKGKDIRKDNRAVQKLRREVEKAKRALSSSHQVRIEIESFFEGDDFSESLTRAKFEELNMDLFRSTMKPVQKVLEDADMNKKDVDEIVLVGGSTRIPKVQALVKEFFNGKEPSRGINPDEAVAYGAAVQAGVLSGEQDTDAIVLLDV…	639	4.952	1	Heat shock 70 kDa protein cognate 3 (Fragment) n=12 Tax=Eukaryota TaxID=2759 RepID=A0A161MIJ3_TRIIF	0	#N/A	#N/A	Hsp70 protein	4.1e-265	MreB/Mbl protein	2.1e-16	MreB/Mbl protein	2.1e-16	Hsp70	Other	1	Venom Hsp70 1	complete	2996	57.1908	2985	36.8267	1.55297	0.643927	1.55297
Heteropteran venom protein family 5 protein 2, complete	165	2.11	2.11	11.17	P_T_contig42977	GCAGAACTGAGGTAATATATATATATATATCGTACAAATAAACATATTCAGCACAAAACTTGTTACTTATTGTTCATTATTAGTAAAGAAAAATGGCAGGTTTAAGCGCACTCTTTCTGTTAATACTAAGTATAACTAGTGTACTATCTAAACTTAGATTAGTTAATGAAGAAATAGATCAGAAACTTGCAGCATATAGAGAAGCAGCAAAACGTAAAGGTTTGACTACAATGCCAATAGTGAATATGTCTGTAGATAAAATGTCTTTAATCAATTCAAGAATGGGTATTATGTACGGTCTTAATAGAGAAGGAGATGTATATGAAGATAAAAGAGAAAATTCTTTAACATTAACTGGACGATTTTCTATACAACCTTTTGTTGTAGAAACTAAAGAAC…	1573	93	710	forward	ATGGCAGGTTTAAGCGCACTCTTTCTGTTAATACTAAGTATAACTAGTGTACTATCTAAACTTAGATTAGTTAATGAAGAAATAGATCAGAAACTTGCAGCATATAGAGAAGCAGCAAAACGTAAAGGTTTGACTACAATGCCAATAGTGAATATGTCTGTAGATAAAATGTCTTTAATCAATTCAAGAATGGGTATTATGTACGGTCTTAATAGAGAAGGAGATGTATATGAAGATAAAAGAGAAAATTCTTTAACATTAACTGGACGATTTTCTATACAACCTTTTGTTGTAGAAACTAAAGAACTAAGTTATAATGGCCATTCAGGACCAGCAACTCTAAAATCAAGTAAAATAACAGCAGATATATCATTTACATCGACAAATTTAATGAAACTA…	621	3	>Heteropteran venom protein family 5 protein 2, complete	MAGLSALFLLILSITSVLSKLRLVNEEIDQKLAAYREAAKRKGLTTMPIVNMSVDKMSLINSRMGIMYGLNREGDVYEDKRENSLTLTGRFSIQPFVVETKELSYNGHSGPATLKSSKITADISFTSTNLMKLGYCHTIWTKFQILPFNDYVLYSKDPKFNNKDITEDMNKNLLPKFNKLYETNEYLKILNERFDFCDIILGISHL	206	0.854	yes	yes	yes	KLRLVNEEIDQKLAAYREAAKRKGLTTMPIVNMSVDKMSLINSRMGIMYGLNREGDVYEDKRENSLTLTGRFSIQPFVVETKELSYNGHSGPATLKSSKITADISFTSTNLMKLGYCHTIWTKFQILPFNDYVLYSKDPKFNNKDITEDMNKNLLPKFNKLYETNEYLKILNERFDFCDIILGISHL	KLRLVNEEIDQKLAAYREAAKRKGLTTMPIVNMSVDKMSLINSRMGIMYGLNREGDVYEDKRENSLTLTGRFSIQPFVVETKELSYNGHSGPATLKSSKITADISFTSTNLMKLGYCHTIWTKFQILPFNDYVLYSKDPKFNNKDITEDMNKNLLPKFNKLYETNEYLKILNERFDFCDIILGISHL	187	8.465	2	PREDICTED: uncharacterized protein LOC106668722 n=1 Tax=Cimex lectularius TaxID=79782 RepID=UPI0006CF181A	2e-27	Venom_protein_family_5_protein_1	1e-07	#N/A	#N/A	#N/A	#N/A	#N/A	#N/A	Heteropteran venom protein family 5	Family 5	2	Heteropteran venom protein family 5 protein 2	complete	4065	126.977	85316	1722.38	0.0737217	13.5645	13.5645
Heteropteran venom protein family 2 protein 14, incomplete	168	2.04	8.05	12	P_clc64_contig_1770	ATACAGTCAAATCTTACATGGAAGAAATCCGTAAGTGAAAATATAAAACAAGCTTCTGCAAATTTAGCTTGAATGCTTACATTTACATGCCAAATCCATATGCAGGCTTCAAGATTTTGTAATGGTGCAGGCAATGGCCAGCACAGTTTGCCAAATTTGTAGGCGAGTTCTTTTCCAAGGATTTTACCATCGTGGTGAGCCCTGACGAATGCTTTCAAAGCTGTGAATTCTATGCCTGCCTCAATGCATGTTCTGTGTTTGGTCAAAACTTCCTTTCCATTTTTCATATCCCCAGATCTGAATTTAGTTTTAACACAACAGGCGGCGGTAAAGTCTTCAAACCAACATTCAGGTTTTTCCAAGCCAAAAAAACCTCTGGACTGAGCTTGAGATTTCAAA…	660	527	3	reverse	ATACAGTCAAATCTTACATGGAAGAAATCCGTAAGTGAAAATATAAAACAAGCTTCTGCAAATTTAGCTTGAATGCTTACATTTACATGCCAAATCCATATGCAGGCTTCAAGATTTTGTAATGGTGCAGGCAATGGCCAGCACAGTTTGCCAAATTTGTAGGCGAGTTCTTTTCCAAGGATTTTACCATCGTGGTGAGCCCTGACGAATGCTTTCAAAGCTGTGAATTCTATGCCTGCCTCAATGCATGTTCTGTGTTTGGTCAAAACTTCCTTTCCATTTTTCATATCCCCAGATCTGAATTTAGTTTTAACACAACAGGCGGCGGTAAAGTCTTCAAACCAACATTCAGGTTTTTCCAAGCCAAAAAAACCTCTGGACTGAGCTTGAGATTTCAAA…	528	4	>Heteropteran venom protein family 2 protein 14, incomplete	MADSWKYGLLLLCLGTFLEYGDGGVIEKPPIKYNEHELKVLADLKSQAQSRGFFGLEKPECWFEDFTAACCVKTKFRSGDMKNGKEVLTKHRTCIEAGIEFTALKAFVRAHHDGKILGKELAYKFGKLCWPLPAPLQNLEACIWIWHVNVSIQAKFAEACFIFSLTDFFHVRFDC	175	0.732	yes	no	no	GVIEKPPIKYNEHELKVLADLKSQAQSRGFFGLEKPECWFEDFTAACCVKTKFRSGDMKNGKEVLTKHRTCIEAGIEFTALKAFVRAHHDGKILGKELAYKFGKLCWPLPAPLQNLEACIWIWHVNVSIQAKFAEACFIFSLTDFFHVRFDC	GVIEKPPIKYNEHELKVLADLKSQAQSRGFFGLEKPECWFEDFTAACCVKTKFRSGDMKNGKEVLTKHRTCIEAGIEFTALKAFVRAHHDGKILGKELAYKFGKLCWPLPAPLQNLEACIWIWHVNVSIQAKFAEACFIFSLTDFFHVRFDC	152	7.74	8	Venom protein family 2 protein 3 n=1 Tax=Pristhesancus plagipennis TaxID=1955184 RepID=A0A1Q1NPC5_9HEMI	3e-62	Venom_protein_family_2_protein_3	1e-67	#N/A	#N/A	#N/A	#N/A	#N/A	#N/A	Heteropteran venom protein family 2	Family 2	14	Heteropteran venom protein family 2 protein 14	incomplete	720	53.6021	38	1.82838	29.3167	0.0341103	29.3167
Venom S1 protease 48, incomplete	169	2.04	7.12	25.94	P_T_contig35350	CATCATTCAGTTGAAAGAGGGAAAAAGAAATAGTAATACCTGTGAATAAAAAAAACGACCTTATGCTGCACCTACTGATTATCTTAGGGACAATTGGCCCTATTTTATGCCAGAATATCCATAATGTACAAATTCCTCGTGGTCAACCGTTTGAGTTTGAGACACCTGATTATCCTTCTAATTACGGTTGGTCACAAGATCAACTTTCAATTGAATGGAATTTACAAGTAGAAAATGATGCTAAAGTGAAGATTGTCTGTCCAGATATTAGAATGGTACAATTGTCACCATGGACAGATGAATGCCACGAAGTTTACGTAAGTTTAGAAGATGGTAGAGGTGAGAAAAGGGTATGTGGTAGATTATTCCGTGATTTCATTTACTTATCTGATGGTCCAA…	698	63	698	forward	ATGCTGCACCTACTGATTATCTTAGGGACAATTGGCCCTATTTTATGCCAGAATATCCATAATGTACAAATTCCTCGTGGTCAACCGTTTGAGTTTGAGACACCTGATTATCCTTCTAATTACGGTTGGTCACAAGATCAACTTTCAATTGAATGGAATTTACAAGTAGAAAATGATGCTAAAGTGAAGATTGTCTGTCCAGATATTAGAATGGTACAATTGTCACCATGGACAGATGAATGCCACGAAGTTTACGTAAGTTTAGAAGATGGTAGAGGTGAGAAAAGGGTATGTGGTAGATTATTCCGTGATTTCATTTACTTATCTGATGGTCCAACAATAAAAGTAAAAGTAGTGACATCATCAAAAGGAATCGCAATAGCTAAATGTTTTGCTTTA…	636	5	>Venom S1 protease 48, incomplete	MLHLLIILGTIGPILCQNIHNVQIPRGQPFEFETPDYPSNYGWSQDQLSIEWNLQVENDAKVKIVCPDIRMVQLSPWTDECHEVYVSLEDGRGEKRVCGRLFRDFIYLSDGPTIKVKVVTSSKGIAIAKCFALNTGEPVPEEIVKMDPHKNLKRIKVGGDPREPLPHLDRLWIFESTPGTRMSFQCDVGLRDNGIPGICGWNSLKFHDGETE	212	0.782	yes	no	no	QNIHNVQIPRGQPFEFETPDYPSNYGWSQDQLSIEWNLQVENDAKVKIVCPDIRMVQLSPWTDECHEVYVSLEDGRGEKRVCGRLFRDFIYLSDGPTIKVKVVTSSKGIAIAKCFALNTGEPVPEEIVKMDPHKNLKRIKVGGDPREPLPHLDRLWIFESTPGTRMSFQCDVGLRDNGIPGICGWNSLKFHDGETE	QNIHNVQIPRGQPFEFETPDYPSNYGWSQDQLSIEWNLQVENDAKVKIVCPDIRMVQLSPWTDECHEVYVSLEDGRGEKRVCGRLFRDFIYLSDGPTIKVKVVTSSKGIAIAKCFALNTGEPVPEEIVKMDPHKNLKRIKVGGDPREPLPHLDRLWIFESTPGTRMSFQCDVGLRDNGIPGICGWNSLKFHDGETE	196	5.286	6	Venom serine protease 42 (Fragment) n=1 Tax=Pristhesancus plagipennis TaxID=1955184 RepID=A0A1Q1NP92_9HEMI	1e-59	Venom_S1_protease_42	5e-65	CUB domain	0.0081	Immunity protein 50	0.12	#N/A	#N/A	S1 protease	S1 protease	48	Venom S1 protease 48	incomplete	1744	122.768	0	0	#DIV/0!	0	#DIV/0!
Venom cadherin 1, complete	170	2.02	2.02	0.9603	P_T_contig46103	CTTACTGTGTGCTACAACTTTGTCAATAGTTTTTTTATTAAGTTTTTCATTAATTTTTTACTTGTTTTTCCTCTCGTAAACTTTTATCCTTGTTTTTCTTACTAAATTGTTTATATTTACCTGTAAACAATTTATAACTTTTTTTGTTTTCGCGCCTCCTCTATAATTAAATAGAAGTGTTTTGTGGATAATGGTTTTTGTGACGAACCACTAAGTGTTTTTAAGTGCTTTTCTACTGCTATGGAATAAGATTTACTGAAATATTCACAGTGTTGACTTCTAAAGTTACCGGGTTTTCCTCAGTGCAAAAAAATGGATTATAAACAGTGAATTATTTTTGGTATGGTGAATACAAAGAAGTCGTAGTGAGCCATCCGTTATTAGCACTTAAACTAATAA…	5256	416	5101	forward	ATGGGATACCAAACGATGTTAGTCAATCTTTGCTTTGCTGTACTGATATTCGTTCATGGAGTATATTCAAAATCAGGTTTATGCGAAGTAGAAACTGGCCAGTCTAGTATAATTTTGGATATCGAAGAAAGTAAAGGAACACATATACACCAAGAAACTACACCACGTGAAGTACCGGTAACTGGAGATCCATTCTCTGATATTTCTCTTGATCTCATTTTTCCAAAAGGAAAACCAATTTTCATACTTAATGGCAAAAAATTACAACTTCTTCAACCACTCGATAGGGACAAAGATAATCTATCACATATTGTATTACAGTTAACTTGTACGATAAAAGCTACAAATAAGAAACGGACCATACCAGTAATTGTAAGAGTTACAGATATTAATGATAAT…	4689	1	>Venom cadherin 1, complete	MGYQTMLVNLCFAVLIFVHGVYSKSGLCEVETGQSSIILDIEESKGTHIHQETTPREVPVTGDPFSDISLDLIFPKGKPIFILNGKKLQLLQPLDRDKDNLSHIVLQLTCTIKATNKKRTIPVIVRVTDINDNAPVFKNTPYETTVSELTPVGTTVFQGLKAEDEDAGVNGLVEYRIIKGEPHPEERLQVADGSDHFAINLPHQGQITVNKALDYEKTQRYLLTVIATDRARNQSERYTATTTVTVNVKDEDDQDPSFIYQGCMLLEGSCINPEYYATVSSGKLSGVLVISPEKIQAVDMDSINSPIAYSFLSGTPENFREYFEINPSTGVVRQIKAVDTTVAKRFQIIVKAEEASEGHRFATAKLIITVKPVDSNPPVITASATEGFVDENSPVGTRV…	1562	0.825	yes	yes	yes	KSGLCEVETGQSSIILDIEESKGTHIHQETTPREVPVTGDPFSDISLDLIFPKGKPIFILNGKKLQLLQPLDRDKDNLSHIVLQLTCTIKATNKKRTIPVIVRVTDINDNAPVFKNTPYETTVSELTPVGTTVFQGLKAEDEDAGVNGLVEYRIIKGEPHPEERLQVADGSDHFAINLPHQGQITVNKALDYEKTQRYLLTVIATDRARNQSERYTATTTVTVNVKDEDDQDPSFIYQGCMLLEGSCINPEYYATVSSGKLSGVLVISPEKIQAVDMDSINSPIAYSFLSGTPENFREYFEINPSTGVVRQIKAVDTTVAKRFQIIVKAEEASEGHRFATAKLIITVKPVDSNPPVITASATEGFVDENSPVGTRVIDVNKNPIKLTVSDADLRPDDPK…	KSGLCEVETGQSSIILDIEESKGTHIHQETTPREVPVTGDPFSDISLDLIFPKGKPIFILNGKKLQLLQPLDRDKDNLSHIVLQLTCTIKATNKKRTIPVIVRVTDINDNAPVFKNTPYETTVSELTPVGTTVFQGLKAEDEDAGVNGLVEYRIIKGEPHPEERLQVADGSDHFAINLPHQGQITVNKALDYEKTQRYLLTVIATDRARNQSERYTATTTVTVNVKDEDDQDPSFIYQGCMLLEGSCINPEYYATVSSGKLSGVLVISPEKIQAVDMDSINSPIAYSFLSGTPENFREYFEINPSTGVVRQIKAVDTTVAKRFQIIVKAEEASEGHRFATAKLIITVKPVDSNPPVITASATEGFVDENSPVGTRVIDVNKNPIKLTVSDADLRPDDPK…	1539	4.623	7	PREDICTED: protocadherin-15 isoform X1 n=4 Tax=Cimex lectularius TaxID=79782 RepID=UPI0006CEF807	0	#N/A	#N/A	Cadherin domain	1.5e-136	Cadherin domain	1.5e-136	Cadherin domain	1.5e-136	cadherin	Other	1	Venom cadherin 1	complete	1508	14.0974	1547	9.34679	1.50826	0.663015	1.50826
Venom hemolysin-like protein 6, complete	171	2.02	2.02	4.484	P_clc24_contig_8125	CCATTAAACACGACTTTAGCATAAAAATAAACTTTGACTTCTAAATTTGGCAAAGAAATATGTAAAAAAAAGACATAAAAAATTATTCCTTAAACTAAAAAAAAGTATTATTTACCATCGTTAAACCCTTTAACAGGAGAAAAATTCAGAAGTTCTATAAATTCAAATGAACAAAATCTCCATGAAATTTATTTGCCACCAAACTTTTATTTTTTTAATAATTTATTATTACTTGAGGGCCCTAAACGTATTTTGTTTATGGGTCCCAGCTATACTTAATCCATCAATGATCGTTTTCAAGTTTTTCTCCCTAATATTTTTTAACAGAAGTGTAATTCATAAAGCTTGATCAATCAGAAGATTGAATTATCATCTGATGTACTTTCAACTATTTGACTT…	1540	1476	808	reverse	TTAATAAGATGTTATAGTAGTAGCTCCATCAACTGGTTGTGCTCCATTTGATGGTCTTCCAAACATTTCTTTCATACTTTGTACTCCTGCATCAATTGCATTGGTCATCGCTTTAGCTCCTGCATCTATACCTTTTTTACCCAAACCAAAACCTGCACTCGCTAGACCTCCAACTGATCCTGTGGTAAGTTGCACCGCTGTATTTGCCGCAGATAATCCTCCATGTCCCAAGCTATTGGTTAAATCTAATACATTTTGTCCTAGCGACTGACCAAGGCTAAGGCCCCATTTCCCCATACCAGTTCCGAGTTGGACCTTTGCACCAAGAAGGGGAATATTGCCACCAAAAGAGTTAATGAAATCTAATCCTTTGTTGGCAATAGCTACTCCTCCATTAAG…	672	1	>Venom hemolysin-like protein 6, complete	MRQLLVVLFSFALVHRIVLGAPKPSIFSFLSSGANLLKDRIEKSATALGQVMNVGNQATQLGTKLTGKATYMGTSIGKMGVSSATTLGESALNGGVAIANKGLDFINSFGGNIPLLGAKVQLGTGMGKWGLSLGQSLGQNVLDLTNSLGHGGLSAANTAVQLTTGSVGGLASAGFGLGKKGIDAGAKAMTNAIDAGVQSMKEMFGRPSNGAQPVDGATTITSY	223	0.813	yes	yes	yes	APKPSIFSFLSSGANLLKDRIEKSATALGQVMNVGNQATQLGTKLTGKATYMGTSIGKMGVSSATTLGESALNGGVAIANKGLDFINSFGGNIPLLGAKVQLGTGMGKWGLSLGQSLGQNVLDLTNSLGHGGLSAANTAVQLTTGSVGGLASAGFGLGKKGIDAGAKAMTNAIDAGVQSMKEMFGRPSNGAQPVDGATTITSY	APKPSIFSFLSSGANLLKDRIEKSATALGQVMNVGNQATQLGTKLTGKATYMGTSIGKMGVSSATTLGESALNGGVAIANKGLDFINSFGGNIPLLGAKVQLGTGMGKWGLSLGQSLGQNVLDLTNSLGHGGLSAANTAVQLTTGSVGGLASAGFGLGKKGIDAGAKAMTNAIDAGVQSMKEMFGRPSNGAQPVDGATTITSY	203	10.098	0	Putative salivary secreted protein n=1 Tax=Panstrongylus megistus TaxID=65343 RepID=A0A069DX90_9HEMI	3e-46	Venom_hemolysin-like_protein_8	5e-68	#N/A	#N/A	#N/A	#N/A	#N/A	#N/A	hemolysin-like protein	Hemolysin-like	6	Venom hemolysin-like protein 6	complete	146	4.65827	192104	3961.35	0.00117593	850.39	850.39
Venom Ptu1 family peptide Pr7a, complete	172	2.01	2.02	40.74	P_clc34_contig_31811	TTTTAAGTTTTTATTAATTTATTTTTTTCTTAAACATACAGATTTATAGAATTATTCATTAAAAGATGAAAAAAAAAGTTAATGATCTTCAGAAGCATTGATTAAAAGAGAAGTAACACTCTGATGGCGCACAGCAGTTCGAATTCTCAGTAGAACACTTCCCATATCTTTGAATACATCCACCAGCTATGGCACTAGTGAATAGTGCCATAATACAAGCTAGTACAAACAATAAAATGCGCAAAAAATCCATTATTAATAATAAATAAATTCTGATGCATTTATCAAACGTTTGGGCTAATCGTTT	307	253	92	reverse	TCAGAAGCATTGATTAAAAGAGAAGTAACACTCTGATGGCGCACAGCAGTTCGAATTCTCAGTAGAACACTTCCCATATCTTTGAATACATCCACCAGCTATGGCACTAGTGAATAGTGCCATAATACAAGCTAGTACAAACAATAAAATGCGCAAAAAATCCAT	165	1	>Venom Ptu1 family peptide Pr7a, complete	MDFLRILLFVLACIMALFTSAIAGGCIQRYGKCSTENSNCCAPSECYFSFNQCF	54	0.869	yes	yes	yes	GGCIQRYGKCSTENSNCCAPSECYFSFNQCF	GGCIQRYGKCSTENSNCCAPSECYFSFNQCF	31	5.591	6	Venom ptu1 family peptide pp3 n=1 Tax=Pristhesancus plagipennis TaxID=1955184 RepID=A0A1Q1NPD5_9HEMI	1e-13	Venom_Ptu1_family_peptide_Pp3	4e-19	Toxin with inhibitor cystine knot ICK or Knottin scaffold	0.023	Ptu family	0.19	Ion channel inhibitory toxin	0.26	Ptu1 family peptide	Peptide (Ptu1-like)	Pr7a	Venom Ptu1 family peptide Pr7a	complete	4141	662.765	16	1.65504	400.452	0.00249718	400.452
Venom triabin 1, complete	175	2.01	2.01	6.091	P_clc34_contig_8533	CATTTTTTTAAAAGTCAGGATCTTGTTTACATTTAATACTTTTCCTTGCACTGAAATTATCCAAATTCAATCCTAAACTTTTTACAGCTTCTTTAACTTTAGGATTATCACTTGGTTCATTATTACATCTACCTAGTACTAGAAGATCACCTCCATCAGTTTCACCCTTTACATCTTCGCATACATGAAATAATGAATAAGATACATAATCAGTATCAACAACAGTTGCGTTCATTTCAAAACCTTCTCCTGTCTCACTTGTAGGATTTAATATTTTACATTGAAGTACTACTTTGCCATCTTTACCAATATCTTTGGTATTTGTTGTACATTCAATATGAAGAAATTCTGGTGTTCTTCCTTGTCCATAACTAGAGATCAAATGTTTTACTGTTCCAT…	631	601	11	reverse	TTAAAAGTCAGGATCTTGTTTACATTTAATACTTTTCCTTGCACTGAAATTATCCAAATTCAATCCTAAACTTTTTACAGCTTCTTTAACTTTAGGATTATCACTTGGTTCATTATTACATCTACCTAGTACTAGAAGATCACCTCCATCAGTTTCACCCTTTACATCTTCGCATACATGAAATAATGAATAAGATACATAATCAGTATCAACAACAGTTGCGTTCATTTCAAAACCTTCTCCTGTCTCACTTGTAGGATTTAATATTTTACATTGAAGTACTACTTTGCCATCTTTACCAATATCTTTGGTATTTGTTGTACATTCAATATGAAGAAATTCTGGTGTTCTTCCTTGTCCATAACTAGAGATCAAATGTTTTACTGTTCCATCATTTAA…	594	1	>Venom triabin 1, complete	MKIITTFLGVLAVSYAASTSKAACRNFPGVKDFNANEYFKGRWCLTNIEKTYGPTGVCQESKSEVLNDGTVKHLISSYGQGRTPEFLHIECTTNTKDIGKDGKVVLQCKILNPTSETGEGFEMNATVVDTDYVSYSLFHVCEDVKGETDGGDLLVLGRCNNEPSDNPKVKEAVKSLGLNLDNFSARKSIKCKQDPDF	197	0.706	yes	yes	yes	ASTSKAACRNFPGVKDFNANEYFKGRWCLTNIEKTYGPTGVCQESKSEVLNDGTVKHLISSYGQGRTPEFLHIECTTNTKDIGKDGKVVLQCKILNPTSETGEGFEMNATVVDTDYVSYSLFHVCEDVKGETDGGDLLVLGRCNNEPSDNPKVKEAVKSLGLNLDNFSARKSIKCKQDPDF	ASTSKAACRNFPGVKDFNANEYFKGRWCLTNIEKTYGPTGVCQESKSEVLNDGTVKHLISSYGQGRTPEFLHIECTTNTKDIGKDGKVVLQCKILNPTSETGEGFEMNATVVDTDYVSYSLFHVCEDVKGETDGGDLLVLGRCNNEPSDNPKVKEAVKSLGLNLDNFSARKSIKCKQDPDF	181	5.279	8	Venom triabin-like protein 1 n=1 Tax=Pristhesancus plagipennis TaxID=1955184 RepID=A0A1Q1NPL2_9HEMI	1e-51	Venom_triabin-like_protein_1	4e-57	Triabin	3.6e-14	Nitrophorin	3.9e-10	Lipocalin / cytosolic fatty-acid binding protein family	0.0078	triabin	Triabin	1	Venom triabin 1	complete	109	8.4877	83	4.17711	2.03195	0.492137	2.03195
Venom kinase 1, complete	177	2	2.02	5.116	P_clc44_contig_12065	TTTTTTTGACAATTTTAATTACTCATTTATTATAAATAATTCATGTTGACATAATAAAAAGAAATATTCCAGATCAATGTGAAGTTTACATTTAAAGTAAATTCTCGTCAAAAGCTCTCTTCAATAACACCTTCATATAGGTTTCATAGTGTTTAGAATTCATTCCATAAGGATTCAACACTGTAGTGTTTGAATTTTGATTTTCTTTTGCACTTTCTTCATAACTTCCAGGAGTAGGAGGTGCTTCAAATATAACAGGCAGTATTTGTATTGCAATGGTTATTCCTTCAAAATTATTTCTTTCAACTTCTTTTTGAAATTCCTCTTCAGTTGGTAATCTACCTTTATATCCAAATTTCTTTAAATAATCCTTCAGAGATTCAAAATATATTTTTAATA…	1803	1384	95	reverse	TTAAAGTAAATTCTCGTCAAAAGCTCTCTTCAATAACACCTTCATATAGGTTTCATAGTGTTTAGAATTCATTCCATAAGGATTCAACACTGTAGTGTTTGAATTTTGATTTTCTTTTGCACTTTCTTCATAACTTCCAGGAGTAGGAGGTGCTTCAAATATAACAGGCAGTATTTGTATTGCAATGGTTATTCCTTCAAAATTATTTCTTTCAACTTCTTTTTGAAATTCCTCTTCAGTTGGTAATCTACCTTTATATCCAAATTTCTTTAAATAATCCTTCAGAGATTCAAAATATATTTTTAATACAATATTTTTATGTTTTGTCATAATTTCTAATTCTGGACTTGTATTCATAAAATATTGTACATCATGTATTGGAGAATTGAAAAATGAAAT…	1293	1	>Venom kinase 1, complete	MCKSACLFIFIHLITFSTCDQVDKKWVEDVVVQDDKSHNVKEIISLVTSPAVQNITTFGSEDTRLTMELLLTNGLHTKRSLILKAIPSTPALHKQVAESGLFNTEIMIHRDALAKMEHVLNEMHDRSEPLWVRALGFKEYEQLLLEDAVEELGYKTGDRWKGLDMDHTVLALKAMAKFHALSAVTDEINNHKLRDQFHQSLLERNYEGLKDFYEVVFNNFAKVIEDTWEPEWASAAKRVREAAPNVKEKLLKLYQKRDTFLNTLNLGSPTVRHTLFKYSISDLYTSDKPLAARFDYFQISFFNSPIHDVQYFMNTSPELEIMTKHKNIVLKIYFESLKDYLKKFGYKGRLPTEEEFQKEVERNNFEGITIAIQILPVIFEAPPTPGSYEESAKENQNSN…	430	0.796	yes	yes	yes	DQVDKKWVEDVVVQDDKSHNVKEIISLVTSPAVQNITTFGSEDTRLTMELLLTNGLHTKRSLILKAIPSTPALHKQVAESGLFNTEIMIHRDALAKMEHVLNEMHDRSEPLWVRALGFKEYEQLLLEDAVEELGYKTGDRWKGLDMDHTVLALKAMAKFHALSAVTDEINNHKLRDQFHQSLLERNYEGLKDFYEVVFNNFAKVIEDTWEPEWASAAKRVREAAPNVKEKLLKLYQKRDTFLNTLNLGSPTVRHTLFKYSISDLYTSDKPLAARFDYFQISFFNSPIHDVQYFMNTSPELEIMTKHKNIVLKIYFESLKDYLKKFGYKGRLPTEEEFQKEVERNNFEGITIAIQILPVIFEAPPTPGSYEESAKENQNSNTTVLNPYGMNSKHYETYMK…	DQVDKKWVEDVVVQDDKSHNVKEIISLVTSPAVQNITTFGSEDTRLTMELLLTNGLHTKRSLILKAIPSTPALHKQVAESGLFNTEIMIHRDALAKMEHVLNEMHDRSEPLWVRALGFKEYEQLLLEDAVEELGYKTGDRWKGLDMDHTVLALKAMAKFHALSAVTDEINNHKLRDQFHQSLLERNYEGLKDFYEVVFNNFAKVIEDTWEPEWASAAKRVREAAPNVKEKLLKLYQKRDTFLNTLNLGSPTVRHTLFKYSISDLYTSDKPLAARFDYFQISFFNSPIHDVQYFMNTSPELEIMTKHKNIVLKIYFESLKDYLKKFGYKGRLPTEEEFQKEVERNNFEGITIAIQILPVIFEAPPTPGSYEESAKENQNSNTTVLNPYGMNSKHYETYMK…	411	5.848	0	Venom protein kinase 1 n=1 Tax=Pristhesancus plagipennis TaxID=1955184 RepID=A0A1Q1NPC9_9HEMI	0	Venom_protein_kinase_1	0	Ecdysteroid kinase	6.5e-42	Vacuolar membrane-associated protein Iml1	0.0014	Putative peptidoglycan binding domain	0.04	kinase	Other enzyme	1	Venom kinase 1	complete	247	6.73123	209209	3684.78	0.00182676	547.416	547.416
Venom pacifastin 5, complete	179	2	2	8.696	P_clc54_contig_249	GTTTTGTAATAATCTTGTTGTTTTTTTTTTTTTAATCACAGCCAAATGAATGTTGCAGTATTTGCGTAATCAAATGTATATTTTACCCTAAATGAATAATTCATTTTCATCAATTTTATTTTTTTTATGCTTATGCTTTTCTTGAAGTTATCATGAAAACAACTTATTTAACACAAGTACTTCACGATTATTATATAAAAATAGTAAGCATTAAAGTATTTTTAAACGAGTGAGTATTATTTCATTCTTTTGGTTTTATTGCTACTACAGGTCCTTGGTCAGGGCAAAGAGTTCTCGTACACACTTTCAACCCATCATCTCCACAGTAACATTTGTTACAATCTTCTTCCCATTCCTTTACATTTGGTGGACATTTCTCCTCTTCATCCGAAGCTTCTT…	904	796	245	reverse	TCATTCTTTTGGTTTTATTGCTACTACAGGTCCTTGGTCAGGGCAAAGAGTTCTCGTACACACTTTCAACCCATCATCTCCACAGTAACATTTGTTACAATCTTCTTCCCATTCCTTTACATTTGGTGGACATTTCTCCTCTTCATCCGAAGCTTCTTCGTTTGCATCTCGTTTTGATTTTTTGCTATCGGCATCATCAACTTCAACTCTCAGATTCGATTCACTTAGACATAGTTCCCTTGTACATGCCTTTGTACCATGAGTACAATGACAAGTATGACAATCTTCTTTCCAGACTTTACCTTCTTCACATTCCGCCTCTCTTTTAGTTGTTTCATGTTCATTTTCAGTCGGTGGAAGTTCTACCTTAAATGATGCTTCACTTTCGCATAATTCCCT…	555	1	>Venom pacifastin 5, complete	MKLFLTITLLAILVSCLGAPGERVQKKTCKEGEVWKEDCHTCFCSWGKPACTRELCESEASFKVELPPTENEHETTKREAECEEGKVWKEDCHTCHCTHGTKACTRELCLSESNLRVEVDDADSKKSKRDANEEASDEEEKCPPNVKEWEEDCNKCYCGDDGLKVCTRTLCPDQGPVVAIKPKE	184	0.87	yes	yes	yes	APGERVQKKTCKEGEVWKEDCHTCFCSWGKPACTRELCESEASFKVELPPTENEHETTKREAECEEGKVWKEDCHTCHCTHGTKACTRELCLSESNLRVEVDDADSKKSKRDANEEASDEEEKCPPNVKEWEEDCNKCYCGDDGLKVCTRTLCPDQGPVVAIKPKE	APGERVQKKTCKEGEVWKEDCHTCFCSWGKPACTRELCESEASFKVELPPTENEHETTKREAECEEGKVWKEDCHTCHCTHGTKACTRELCLSESNLRVEVDDADSKKSKRDANEEASDEEEKCPPNVKEWEEDCNKCYCGDDGLKVCTRTLCPDQGPVVAIKPKE	166	4.706	18	Pacifastin light chain-like protein serine proteinase inhibitor (Fragment) n=1 Tax=Triatoma infestans TaxID=30076 RepID=A0A170Z969_TRIIF	8e-55	Venom_pacifastin-like_protein_2	9e-17	Pacifastin inhibitor (LCMII)	7.2e-26	Pacifastin inhibitor (LCMII)	7.2e-26	Pacifastin inhibitor (LCMII)	7.2e-26	pacifastin	Pacifastin (3 domains)	5	Venom pacifastin 5	complete	1779	96.6942	5280	185.478	0.521324	1.91819	1.91819
Venom Kazal domain peptide Pr14a, complete	181	2	2	22.67	P_clc24_contig_21326	TTTTTTTTTTTTCACTTTTGTCAATGCATTGTTTTATTTCAAGAAATATGACATACTGAGTAAAACGTTAATTTTTTTAGTTAAAATTAATGATGAATCTTCACAGTTGTCTGCAGATCTTTTGTTCCCCTGTACATTAACAAGGTCCATTCTTAACCAACCTCCAAGGTGGACTTGTACATCTGTTTTCTCTGTCCAATTCACAACTGTTACCAAAAGTTCGGAAAGTATTTCCACGTTGACCGCACACCGGTTGAAAAACAGCTGGACAAAAACCAGGACACTGAGCTTCAGCAGAATCCATTAGGCTGAATGATACCAAAATGGTAAAAACGAGAGCAATTACAGTTGCAAAGTGTTTCATCTTTATTATTTTACTGAGAGGACAAATAAAATTAA…	430	364	140	reverse	TTAACAAGGTCCATTCTTAACCAACCTCCAAGGTGGACTTGTACATCTGTTTTCTCTGTCCAATTCACAACTGTTACCAAAAGTTCGGAAAGTATTTCCACGTTGACCGCACACCGGTTGAAAAACAGCTGGACAAAAACCAGGACACTGAGCTTCAGCAGAATCCATTAGGCTGAATGATACCAAAATGGTAAAAACGAGAGCAATTACAGTTGCAAAGTGTTTCAT	228	1	>Venom Kazal domain peptide Pr14a, complete	MKHFATVIALVFTILVSFSLMDSAEAQCPGFCPAVFQPVCGQRGNTFRTFGNSCELDRENRCTSPPWRLVKNGPC	75	0.892	yes	yes	yes	QCPGFCPAVFQPVCGQRGNTFRTFGNSCELDRENRCTSPPWRLVKNGPC	QCPGFCPAVFQPVCGQRGNTFRTFGNSCELDRENRCTSPPWRLVKNGPC	49	7.857	6	Putative secreted peptide (Fragment) n=1 Tax=Triatoma infestans TaxID=30076 RepID=A0A023FCZ1_TRIIF	2e-14	Venom_Kazal_domain_protein_5	4e-07	Kazal-type serine protease inhibitor domain	1.7e-06	Kazal-type serine protease inhibitor domain	2.8e-05	Neurokinin B	0.063	Kazal domain peptide	Peptide (Kazal, 1 domain)	Pr14a	Venom Kazal domain peptide Pr14a	complete	41	4.68499	27886	2059.42	0.0022749	439.579	439.579
Venom lipase 2, complete	185	1.85	1.85	2.237	P_clc64_contig_330	TTTTTTTTTTTGCACTTTACAAAATTTTTATTTTTAAAACAATACTTTACAAATCTTAAATTTGGCTTTAGCTGTACTTCCGTGTCCAGTAATGTCGCAATATGAGAATTTGTTCAATCTCATAATTGCGATTTAGGTTGTTTTATAATTATTAAAGTATGTTGCGTTTTAAACAATTTAAAATTGTTAAGATTATAAAAAATATTAAACATTATTTAAAAGAATATTTTTCACTCAGTTCATCTAGTATTTTAAACTACGTGGTTAACAGTTCAATCACAAACGGAAAAGAGAATTTATATTAATTATTTAGGATGCAATTAAAAAAAAAAAGAGAAACATAATAATAAAACAATTTAATTAAATTCATTCTATCTATTTGGTTAAAAAATAGGTAGA…	1827	1727	387	reverse	TTAAAAAATAGGTAGAGCTAACAATTGGCCTAGAGTGCCAGCAACCACATTAAGTAAACTTGGTACCAGTTTATTTAACTTCAATGAAAGCTTTTTAGGAAGATCACAGAATGGTTCAAATGGTTTTGTCGTTACAGCAAATACACCTCTGGCTTTCAATCTGAATGTCTTCAGCCCTAAAACTGAACAATTCTCTTCAGTACAATAATTCAGCGATTTTACTAATGGATCTAAAACAGCTAACATCCCTGCTGTAGTAATCTTTAAAACATTTTCAACTGTTGACATTTTCCTTCCCCAAAATGAACAATTTTCGAGTTTAAGAGCCCATGTGAAATATTCGTATGCTCGTCCATGTGAACATGATACCCAATTTGAGATCACTTCTACAGGAATTTT…	1344	1	>Venom lipase 2, complete	MGISTRNLLLPLLCLVIFGHSGQSFVHLLRKAKCLIPKDIDHLTRALFLQQCISDKYGQGNETRCYDGLGCFHMEKPWITLSRPFPTPFPPEDIDTGITLYTRKAPKGYKLTLWPKITLKGSDFKAKRPATVFMTHGFSSNGNADWLLDMKDAYLKNADVNVFIVDWGEGASLLNYLQVASNIRIVGSELTRFGKYLIKKGLNPDKIHLIGHSLGAHTMGYLAKGLSSSKLVRRITALDPAQPGFEGTDEQVRLAKGDAQYIDVIHTDAKAFIPLIGFGMMQPVGDVDFYMNGGSSQPGCIQIKLPNITGILDLAKIPVEVISNWVSCSHGRAYEYFTWALKLENCSFWGRKMSTVENVLKITTAGMLAVLDPLVKSLNYCTEENCSVLGLKTFRLKAR…	447	0.72	yes	yes	yes	FVHLLRKAKCLIPKDIDHLTRALFLQQCISDKYGQGNETRCYDGLGCFHMEKPWITLSRPFPTPFPPEDIDTGITLYTRKAPKGYKLTLWPKITLKGSDFKAKRPATVFMTHGFSSNGNADWLLDMKDAYLKNADVNVFIVDWGEGASLLNYLQVASNIRIVGSELTRFGKYLIKKGLNPDKIHLIGHSLGAHTMGYLAKGLSSSKLVRRITALDPAQPGFEGTDEQVRLAKGDAQYIDVIHTDAKAFIPLIGFGMMQPVGDVDFYMNGGSSQPGCIQIKLPNITGILDLAKIPVEVISNWVSCSHGRAYEYFTWALKLENCSFWGRKMSTVENVLKITTAGMLAVLDPLVKSLNYCTEENCSVLGLKTFRLKARGVFAVTTKPFEPFCDLPKKLSLKL…	FVHLLRKAKCLIPKDIDHLTRALFLQQCISDKYGQGNETRCYDGLGCFHMEKPWITLSRPFPTPFPPEDIDTGITLYTRKAPKGYKLTLWPKITLKGSDFKAKRPATVFMTHGFSSNGNADWLLDMKDAYLKNADVNVFIVDWGEGASLLNYLQVASNIRIVGSELTRFGKYLIKKGLNPDKIHLIGHSLGAHTMGYLAKGLSSSKLVRRITALDPAQPGFEGTDEQVRLAKGDAQYIDVIHTDAKAFIPLIGFGMMQPVGDVDFYMNGGSSQPGCIQIKLPNITGILDLAKIPVEVISNWVSCSHGRAYEYFTWALKLENCSFWGRKMSTVENVLKITTAGMLAVLDPLVKSLNYCTEENCSVLGLKTFRLKARGVFAVTTKPFEPFCDLPKKLSLKL…	423	8.874	10	Venom lipase-like protein 2 (Fragment) n=1 Tax=Pristhesancus plagipennis TaxID=1955184 RepID=A0A1Q1NP79_9HEMI	0	Venom_lipase-like_protein_2	0	Lipase	5.5e-68	Alpha/beta hydrolase family	1.7e-05	alpha/beta hydrolase fold	0.00012	lipase	Lipase	2	Venom lipase 2	complete	14332	385.444	51333	892.248	0.431992	2.31486	2.31486
Venom hemolysin-like protein 7, complete	191	1.51	8.23	11.95	P_clc34_contig_58	TGGCTATATAATAAGTGTATATGTATACAATTTCCATTCTTTAGAGATGTCATACACAGAACAGTGTTCATGGTTCATGGTGGAATGATCCCCTAACCACTTTTCTTACAGTAAATATCTCCCGCAATATAATATTTGATCTTTTCTACTTAGTCCTATATCGATTTTCTGTTGTATTTTATGGAACACGTGAATACGATAAAAATATGAAGAGCTTTGGGAACAAATAAAAAACGCAATATTCACCTACCTAGTAGAGGGGGGACAACATGCTTCCTCTTTCTTTGTTTTTTGAAGGATTCTTTGTCTTAACGTAAAATGCTCAATTTAAAGAAATTCACAAAAAAGGGAACAAAGTTTTCTTTATTTCCATTATTTATTTTCTCTCCATACAATTAT…	1226	1151	399	reverse	TTATTGTACGACTGGATTTTCTTTAATTTTCTCAACAATATTTTTTAATACATTGACAGTCTTATCGATTCCAGTAGTCAGTTTATCAGCACTATTTTCAATACCTTTTTCAATATTACTGGTACCTTTATTTACAGTTTTGTCTATATAATCAGCAGTGTTTTTGATTTTCTCATGGATCCATCCGAATGCTTTATCACCTATTGTACTTATTTTACCGAGTGCACCTTTACTTACACTTTCGAGTTTTTGTACACCTTTCTTGCTCCAATCAGCTACTTTATCAACACCTTCCTTAATGGGTCCGGGCATCATATTTCCAAATTTCCCCATCATATCTATTCCTTTATCCGCTAGGTGCCCAGCAGCTTCAATACCCATAGATCCGATCTGCAAACC…	756	5	>Venom hemolysin-like protein 7, complete	MHFKIILIFVVLFQASLGYPLADGESVLTPQPLPPAPPTKEEIHPANQNQDGSTQTEEITTKKSWIQKGVDKLTGLIKGQADIAKGAVGIIGSGTHMGAKISTAAGELGTGLGNAALQGGLQIGSMGIEAAGHLADKGIDMMGKFGNMMPGPIKEGVDKVADWSKKGVQKLESVSKGALGKISTIGDKAFGWIHEKIKNTADYIDKTVNKGTSNIEKGIENSADKLTTGIDKTVNVLKNIVEKIKENPVVQ	251	0.904	yes	yes	yes	YPLADGESVLTPQPLPPAPPTKEEIHPANQNQDGSTQTEEITTKKSWIQKGVDKLTGLIKGQADIAKGAVGIIGSGTHMGAKISTAAGELGTGLGNAALQGGLQIGSMGIEAAGHLADKGIDMMGKFGNMMPGPIKEGVDKVADWSKKGVQKLESVSKGALGKISTIGDKAFGWIHEKIKNTADYIDKTVNKGTSNIEKGIENSADKLTTGIDKTVNVLKNIVEKIKENPVVQ	YPLADGESVLTPQPLPPAPPTKEEIHPANQNQDGSTQTEEITTKKSWIQKGVDKLTGLIKGQADIAKGAVGIIGSGTHMGAKISTAAGELGTGLGNAALQGGLQIGSMGIEAAGHLADKGIDMMGKFGNMMPGPIKEGVDKVADWSKKGVQKLESVSKGALGKISTIGDKAFGWIHEKIKNTADYIDKTVNKGTSNIEKGIENSADKLTTGIDKTVNVLKNIVEKIKENPVVQ	233	8.293	0	#N/A	#N/A	Venom_hemolysin-like_protein_1	2e-62	Apolipophorin-III precursor (apoLp-III)	0.0013	Apolipophorin-III precursor (apoLp-III)	0.0013	Senescence-associated protein	0.0014	hemolysin-like protein	Hemolysin-like	7	Venom hemolysin-like protein 7	complete	35	1.40272	41034	1062.87	0.00131974	757.723	757.723
