# Supplementary material for: Missiles of Mass Disruption: Composition and Glandular Origin of Venom Used as a Projectile Defensive Weapon by the Assassin Bug Platymeris rhadamanthus
Source: Toxins (Basel). 2019 Nov 18;11(11):673. doi: 10.3390/toxins11110673 (PMC6891600; doi:10.3390/toxins11110673)
Supplement: Supplementary file 1 [file toxins-11-00673-s001.zip › Supplementary Data S2.xlsx]

## Sheet: Sheet1
Name	Gene length	PMG fragments	PMG FPK	PMG TPM	AMG fragments	AMG FPK	AMG TPM
Heteropteran_venom_protein_family_16_protein_1,_complete_P_clc64_contig_4728	766	2377	3103.13	152.473	2795704	3.64974e+06	115902
Venom_cystatin_domain_peptide_Pr15a,_complete_P_clc64_contig_775	580	5236	9027.59	443.572	1419969	2.44822e+06	77746
Heteropteran_venom_family_8-like_peptide_Pr8a,_complete_P_clc29_contig_825	803	1563	1946.45	95.6393	1841857	2.29372e+06	72839.6
Venom_cystatin_domain_peptide_Pr18a,_complete_P_clc64_contig_275	595	6761	11363	558.325	879138	1.47754e+06	46921
Venom_hemolysin-like_protein_1,_complete_P_clc44_contig_586	2294	2251	981.255	48.2142	2572308	1.12132e+06	35608.8
Venom_pacifastin_domain_peptide_Pr12a,_complete_P_clc29_contig_3145	612	1101	1799.02	88.3952	620990	1.01469e+06	32222.6
Venom_glycine-rich_protein_1,_complete_P_clc64_contig_595	2652	3173	1196.46	58.7881	2107537	794697	25236.5
Venom_hemolysin-like_protein_4,_complete_P_clc29_contig_2952	1109	693	624.887	30.704	838635	756208	24014.2
Venom_hemolysin-like_protein_2,_complete_P_T_contig92415	1598	725	453.692	22.2923	935528	585437	18591.2
Heteropteran_venom_protein_family_6_protein_2,_complete_P_clc44_contig_1586	2202	1334	605.813	29.7668	926084	420565	13355.5
Venom_serpin_1,_complete_P_clc64_contig_131	1580	15739	9961.39	489.455	352506	223105	7084.95
Venom_hemolysin-like_protein_3,_complete_P_clc34_contig_65	1641	264	160.878	7.90475	335857	204666	6499.4
Venom_Kazal_domain_peptide_Pr13a,_complete_P_T_contig72356	980	4006	4087.76	200.853	194944	198922	6317
Heteropteran_venom_protein_family_14_protein_1,_complete_P_clc34_contig_29	6200	829	133.71	6.56985	1204877	194335	6171.32
Venom_transferrin_1,_complete_P_clc34_contig_36	2257	1837	813.912	39.9918	435418	192919	6126.35
Venom_hemolysin-like_protein_5,_complete_P_clc24_contig_794	3958	482	121.779	5.98362	757251	191322	6075.63
Heteropteran_venom_protein_family_6_protein_3,_complete_P_clc24_contig_6360	921	141	153.094	7.52233	147495	160147	5085.63
Venom_pacifastin_domain_peptide_Pr11a,_complete_P_clc34_contig_73	911	123667	135749	6670.04	133112	146116	4640.09
Heteropteran_venom_protein_family_6_protein_1,_complete_P_clc34_contig_70	717	21678	30234.3	1485.57	89895	125377	3981.47
Venom_hemolysin-like_protein_6,_complete_P_clc24_contig_8125	1540	146	94.8052	4.65827	192104	124743	3961.35
Venom_S1_protease_with_CUB_domain_17,_complete_P_clc54_contig_256	1992	12148	6098.39	299.646	242885	121930	3872.03
Venom_kinase_1,_complete_P_clc44_contig_12065	1803	247	136.994	6.73123	209209	116034	3684.78
Venom_S1_protease_with_CUB_domain_7,_complete_P_clc44_contig_520	1976	9884	5002.02	245.776	208374	105452	3348.76
Venom_Ptu1_family_peptide_Pr3a,_complete_P_clc54_contig_467	2075	10392	5008.19	246.079	206310	99426.5	3157.4
Venom_pacifastin_3,_complete_P_T_contig34495	1173	206	175.618	8.62903	104791	89335.9	2836.96
Venom_oxidoreductase_1,_incomplete_P_clc34_contig_11	3668	289	78.7895	3.87134	262042	71440	2268.66
Venom_lysozyme_1,_complete_P_clc44_contig_269	687	5735	8347.89	410.175	47719	69460	2205.78
Venom_Kazal_domain_peptide_Pr14a,_complete_P_clc24_contig_21326	430	41	95.3488	4.68499	27886	64851.2	2059.42
Heteropteran_venom_protein_family_5_protein_1,_complete_P_clc34_contig_13	853	20810	24396.2	1198.72	53991	63295.4	2010.02
Heteropteran_venom_protein_family_5_protein_2,_complete_P_T_contig42977	1573	4065	2584.23	126.977	85316	54237.8	1722.38
Venom_S1_protease_12,_complete_P_clc54_contig_17	1171	109028	93106.7	4574.82	47583	40634.5	1290.39
Venom_hemolysin-like_protein_7,_complete_P_clc34_contig_58	1226	35	28.5481	1.40272	41034	33469.8	1062.87
Venom_S1_protease_14,_complete_P_clc34_contig_142	1382	230973	167130	8211.95	39851	28835.7	915.711
Venom_lipase_2,_complete_P_clc64_contig_330	1827	14332	7844.55	385.444	51333	28096.9	892.248
Venom_redulysin_2,_complete_P_clc44_contig_7	958	1555876	1.62409e+06	79799.9	17897	18681.6	593.256
Venom_redulysin_1,_complete_P_clc54_contig_9	2033	2927533	1.44001e+06	70755	29059	14293.7	453.911
Venom_cathepsin_D_1,_incomplete_P_clc34_contig_654	1489	2360	1584.96	77.8772	16574	11131	353.476
Venom_serpin_2,_incomplete_P_T_contig99184	1135	2447	2155.95	105.933	10117	8913.66	283.063
Heteropteran_venom_protein_family_35_protein_1,_incomplete_P_clc34_contig_294	497	27043	54412.5	2673.57	4041	8130.78	258.202
Venom_gelsolin_1,_complete_P_T_contig42550	1388	663491	478019	23487.6	9659	6958.93	220.989
Venom_ribonuclease_1,_complete_P_clc34_contig_1157	1084	8100	7472.32	367.154	7259	6696.49	212.655
Venom_pacifastin_5,_complete_P_clc54_contig_249	904	1779	1967.92	96.6942	5280	5840.71	185.478
Venom_Ptu1_family_peptide_Pr1a,_complete_P_clc29_contig_47	1197	230860	192865	9476.49	6879	5746.87	182.498
Heteropteran_venom_protein_family_1_protein_1,_complete_P_clc29_contig_61	830	408935	492693	24208.6	4686	5645.78	179.288
Heteropteran_venom_protein_family_1_protein_2,_complete_P_clc24_contig_77	714	414602	580675	28531.6	3885	5441.18	172.791
Venom_cystatin_domain_peptide_Pr17a,_complete_P_T_contig73086	608	119424	196421	9651.19	3096	5092.11	161.705
Venom_S1_protease_1,_complete_P_clc54_contig_19	1366	990022	724760	35611.2	6727	4924.6	156.386
Venom_redulysin_3,_incomplete_P_clc64_contig_18	1161	426736	367559	18060.1	5235	4509.04	143.19
Venom_pacifastin_domain_peptide_Pr10a,_complete_P_T_contig39467	1026	247869	241588	11870.5	4461	4347.95	138.074
Venom_redulysin_8,_complete_P_clc64_contig_59	916	45510	49683.4	2441.21	3153	3442.14	109.309
Venom_redulysin_7,_complete_P_clc64_contig_76	922	306105	332001	16312.9	3161	3428.42	108.873
Venom_S1_protease_5,_complete_P_clc24_contig_30	1282	347940	271404	13335.5	4224	3294.85	104.632
Venom_CUB_domain_protein_2,_complete_P_clc64_contig_42	575	245968	427770	21018.6	1711	2975.65	94.4951
Venom_S1_protease_7,_complete_P_clc44_contig_28	1297	277722	214126	10521.2	3831	2953.74	93.7993
Venom_redulysin_6,_complete_P_clc44_contig_13	1150	213859	185964	9137.4	3061	2661.74	84.5265
Venom_cystatin_domain_peptide_Pr19a,_complete_P_T_contig79398	842	10319	12255.3	602.169	2089	2481	78.7868
Venom_S1_protease_3,_complete_P_clc54_contig_21	1376	532137	386727	19001.9	3321	2413.52	76.6439
Venom_redulysin_5,_complete_P_clc44_contig_19	909	269681	296679	14577.4	1954	2149.61	68.2634
Venom_S1_protease_2,_complete_P_T_contig51415	1429	248981	174234	8561.05	2907	2034.29	64.6011
Venom_IPPase_1,_complete_P_T_contig45810	1795	13742	7655.71	376.165	3369	1876.88	59.6024
Venom_S1_protease_47,_incomplete_P_clc24_contig_135	1765	1852	1049.29	51.5572	3059	1733.14	55.0379
Heteropteran_venom_protein_family_2_protein_5,_complete_P_clc34_contig_2608	844	110365	130764	6425.13	1446	1713.27	54.4068
Venom_S1_protease_4,_complete_P_clc24_contig_26	1734	433080	249758	12271.9	2728	1573.24	49.96
Heteropteran_venom_protein_family_4_protein_1,_complete_P_clc29_contig_79	626	79795	127468	6263.17	952	1520.77	48.2936
Heteropteran_venom_protein_family_2_protein_6,_complete_P_clc34_contig_656	960	28268	29445.8	1446.83	1301	1355.21	43.0361
Venom_Hsp70_1,_complete_P_clc34_contig_468	2574	2996	1163.95	57.1908	2985	1159.67	36.8267
Venom_cystatin_domain_peptide_Pr16a,_complete_P_clc34_contig_1123	707	52222	73864.2	3629.33	805	1138.61	36.158
Heteropteran_venom_protein_family_2_protein_8,_complete_P_T_contig85704	1177	152060	129193	6347.92	1322	1123.19	35.6683
Heteropteran_venom_protein_family_3_protein_2,_complete_P_T_contig65591	1057	17522	16577.1	814.52	1005	950.804	30.1938
Venom_S1_protease_13,_complete_P_clc44_contig_64	1895	175248	92479.2	4543.98	1756	926.649	29.4268
Venom_S1_protease_20,_complete_P_clc44_contig_134	1959	16974	8664.62	425.738	1796	916.794	29.1138
Heteropteran_venom_protein_family_2_protein_9,_complete_P_clc34_contig_1492	2941	106671	36270.3	1782.15	2552	867.732	27.5558
Venom_S1_protease_8,_complete_P_clc24_contig_56	1797	178547	99358.4	4882	1506	838.063	26.6136
Venom_S1_protease_10,_complete_P_T_contig65388	1082	137701	127265	6253.21	889	821.627	26.0917
Venom_redulysin_9,_complete_P_T_contig3418	841	144852	172238	8462.94	667	793.103	25.1859
Heteropteran_venom_protein_family_2_protein_4,_complete_P_clc34_contig_1294	938	39578	42194	2073.21	741	789.979	25.0867
Venom_redulysin_10,_complete_P_clc34_contig_4363	781	38973	49901.4	2451.92	608	778.489	24.7218
Heteropteran_venom_protein_family_2_protein_3,_complete_P_clc24_contig_36	995	308250	309799	15222	761	764.824	24.2878
Venom_redulysin_4,_complete_P_T_contig47298	1275	337704	264866	13014.2	935	733.333	23.2878
Venom_S1_protease_with_CUB_domain_18,_complete_P_T_contig61333	1857	21835	11758.2	577.742	1231	662.897	21.051
Venom_redulysin_14,_incomplete_P_clc64_contig_19	985	23393	23749.2	1166.92	624	633.503	20.1176
Venom_S1_protease_6,_complete_P_clc34_contig_1416	1506	86440	57397.1	2820.22	861	571.713	18.1554
Venom_S1_protease_43,_complete_P_clc44_contig_72	1070	115147	107614	5287.64	611	571.028	18.1336
Venom_CUB_domain_protein_1,_complete_P_clc34_contig_5090	1356	138048	101805	5002.23	755	556.785	17.6813
Venom_lipase_1,_incomplete_P_clc29_contig_142	2312	13659	5907.87	290.285	1274	551.038	17.4988
Venom_S1_protease_28,_complete_P_clc34_contig_1584	1305	41606	31882	1566.53	699	535.632	17.0096
Venom_S1_protease_39,_complete_P_clc64_contig_115	1482	50559	34115.4	1676.27	787	531.039	16.8637
Venom_pacifastin_2,_complete_P_T_contig92718	746	25112	33662.2	1654	376	504.021	16.0058
Venom_CUB_domain_protein_4,_complete_P_clc44_contig_23	1144	43265	37819.1	1858.25	552	482.517	15.3229
Venom_S1_protease_11,_complete_P_clc34_contig_515	1731	182909	105667	5191.95	834	481.802	15.3002
Venom_S1_protease_with_CUB_domain_1,_complete_P_T_contig47345	1820	347448	190905	9380.18	864	474.725	15.0754
Venom_S1_protease_19,_complete_P_clc34_contig_737	1187	37297	31421.2	1543.89	522	439.764	13.9652
Venom_S1_protease_with_CUB_domain_10,_complete_P_clc24_contig_158	2500	21895	8758	430.326	1081	432.4	13.7313
Venom_CUB_domain_protein_5,_complete_P_T_contig29322	768	24297	31636.7	1554.48	319	415.365	13.1904
Venom_S1_protease_9,_complete_P_T_contig53336	1907	92724	48623	2389.1	751	393.812	12.5059
Venom_S1_protease_with_CUB_domain_15,_complete_P_T_contig61332	1813	17422	9609.49	472.164	709	391.065	12.4187
Heteropteran_venom_protein_family_2_protein_1,_complete_P_clc24_contig_100	4523	95328	21076.3	1035.59	1739	384.479	12.2096
Venom_S1_protease_31,_incomplete_P_clc54_contig_130	586	43517	74261.1	3648.84	220	375.427	11.9221
Venom_redulysin_13,_complete_P_T_contig40989	762	2708	3553.81	174.617	273	358.268	11.3772
Venom_S1_protease_18,_complete_P_T_contig53259	1725	82269	47692.2	2343.37	609	353.043	11.2113
Venom_CUB_domain_protein_3,_complete_P_T_contig4908	1068	62492	58513.1	2875.05	346	323.97	10.288
Venom_S1_protease_with_CUB_domain_8,_complete_P_T_contig29536	1539	51005	33141.7	1628.42	489	317.739	10.0901
Heteropteran_venom_protein_family_2_protein_10,_complete_P_T_contig4757	952	16777	17622.9	865.905	291	305.672	9.70696
Venom_S1_protease_16,_complete_P_clc44_contig_38	3640	69711	19151.4	941.007	1080	296.703	9.42214
Venom_cadherin_1,_complete_P_T_contig46103	5256	1508	286.91	14.0974	1547	294.33	9.34679
Venom_S1_protease_with_CUB_domain_2,_complete_P_clc24_contig_19	1824	131405	72042.2	3539.81	535	293.311	9.31443
Heteropteran_venom_protein_family_2_protein_7,_complete_P_clc34_contig_10250	774	25820	33359.2	1639.11	220	284.238	9.02629
Heteropteran_venom_protein_family_2_protein_15,_complete_P_clc34_contig_10588	786	75601	96184.5	4726.05	212	269.72	8.56526
Venom_S1_protease_45,_complete_P_clc54_contig_965	1424	400	280.899	13.802	372	261.236	8.29584
Venom_CUB_domain_protein_6,_complete_P_T_contig30617	710	23998	33800	1660.77	179	252.113	8.00612
Venom_S1_protease_22,_complete_P_clc34_contig_10996	3494	27371	7833.71	384.911	867	248.14	7.87995
Venom_S1_protease_23,_complete_P_T_contig38641	1084	24049	22185.4	1090.09	266	245.387	7.79255
Heteropteran_venom_protein_family_2_protein_2,_complete_P_clc44_contig_188	1211	37603	31051.2	1525.71	277	228.737	7.26378
Venom_Ptu1_family_peptide_Pr2a,_complete_P_T_contig18249	407	16694	41017.2	2015.39	93	228.501	7.25631
Venom_redulysin_11,_complete_P_clc24_contig_70	851	78458	92195.1	4530.02	189	222.092	7.05277
Venom_S1_protease_with_CUB_domain_5,_complete_P_T_contig99201	1619	73070	45132.8	2217.61	356	219.889	6.98281
Venom_S1_protease_25,_complete_P_clc44_contig_85	1551	51952	33495.8	1645.82	304	196.003	6.22428
Venom_pacifastin_1,_complete_P_T_contig26235	1264	24924	19718.4	968.866	245	193.829	6.15526
Venom_S1_protease_with_CUB_domain_3,_incomplete_P_clc54_contig_39	3228	70199	21746.9	1068.54	621	192.379	6.10922
Venom_S1_protease_21,_incomplete_P_clc44_contig_111	2275	59412	26115.2	1283.17	374	164.396	5.22057
Venom_S1_protease_32,_complete_P_T_contig48447	1082	11398	10534.2	517.6	155	143.253	4.54917
Venom_S1_protease_with_CUB_domain_12,_complete_P_T_contig85863	1941	29631	15265.8	750.091	276	142.195	4.51555
Venom_S1_protease_26,_complete_P_clc34_contig_7223	1229	5388	4384.05	215.411	170	138.324	4.39263
Venom_triabin_1,_complete_P_clc34_contig_8533	631	109	172.742	8.4877	83	131.537	4.17711
Venom_S1_protease_with_CUB_domain_4,_complete_P_T_contig41733	1694	132247	78067.9	3835.88	201	118.654	3.76799
Venom_S1_protease_30,_incomplete_P_T_contig57221	1223	18868	15427.6	758.04	137	112.02	3.55731
Venom_S1_protease_with_CUB_domain_11,_incomplete_P_clc44_contig_262	1878	20560	10947.8	537.923	192	102.236	3.24663
Venom_peptide_Pr9a,_complete_P_T_contig79386	499	15481	31024	1524.37	47	94.1884	2.99106
Venom_S1_protease_33,_complete_P_clc29_contig_254	2004	11500	5738.52	281.964	151	75.3493	2.3928
Venom_S1_protease_17,_complete_P_T_contig49106	2486	33762	13580.9	667.298	179	72.0032	2.28654
Venom_S1_protease_with_CUB_domain_14,_incomplete_P_T_contig28114	739	6667	9021.65	443.281	52	70.3654	2.23453
Heteropteran_venom_protein_family_2_protein_12,_complete_P_T_contig72310	1609	16791	10435.7	512.759	112	69.6085	2.21049
Venom_pacifastin_4,_incomplete_P_T_contig56580	411	4862	11829.7	581.254	26	63.2603	2.0089
Venom_S1_protease_36,_incomplete_P_clc34_contig_7510	1021	18547	18165.5	892.567	62	60.7248	1.92838
Heteropteran_venom_protein_family_2_protein_14,_incomplete_P_clc64_contig_1770	660	720	1090.91	53.6021	38	57.5758	1.82838
Venom_S1_protease_with_CUB_domain_16,_incomplete_P_clc54_contig_672	634	7077	11162.5	548.47	36	56.7823	1.80319
Venom_S1_protease_with_CUB_domain_9,_complete_P_clc24_contig_21	2069	36253	17522	860.947	117	56.5491	1.79578
Venom_S1_protease_29,_complete_P_T_contig10384	1513	16373	10821.5	531.719	85	56.1798	1.78405
Venom_Ptu1_family_peptide_Pr7a,_complete_P_clc34_contig_31811	307	4141	13488.6	662.765	16	52.1173	1.65504
Venom_S1_protease_15,_complete_P_T_contig42544	1766	7652	4332.96	212.901	92	52.0951	1.65434
Venom_hyaluronidase_1,_incomplete_P_T_contig39307	1965	2388	1215.27	59.7124	99	50.3817	1.59993
Venom_cathepsin_B_1,_complete_P_clc44_contig_130	1219	76609	62845.8	3087.94	60	49.2207	1.56306
Venom_Ptu1_family_peptide_Pr6a,_complete_P_T_contig11393	624	3345	5360.58	263.393	30	48.0769	1.52674
Venom_S1_protease_41,_incomplete_P_clc24_contig_337	904	8097	8956.86	440.097	37	40.9292	1.29975
Venom_S1_protease_24,_complete_P_T_contig72625	1506	7793	5174.63	254.257	60	39.8406	1.26518
Venom_redulysin_12,_complete_P_clc34_contig_1988	1051	3439	3272.12	160.776	41	39.0105	1.23882
Venom_S1_protease_44,_incomplete_P_clc29_contig_235	355	791	2228.17	109.482	13	36.6197	1.1629
Venom_metalloendopeptidase_1,_complete_P_T_contig18552	1005	57666	57379.1	2819.33	36	35.8209	1.13753
Venom_S1_protease_with_CUB_domain_13,_complete_P_clc34_contig_10014	1817	6569	3615.3	177.639	64	35.2229	1.11854
Venom_S1_protease_46,_incomplete_P_T_contig17619	824	1971	2391.99	117.531	26	31.5534	1.00201
Venom_S1_protease_27,_incomplete_P_T_contig51351	1021	14985	14676.8	721.147	31	30.3624	0.964191
Venom_metalloendopeptidase_2,_complete_P_clc44_contig_191	991	9784	9872.86	485.105	28	28.2543	0.897246
Venom_S1_protease_35,_incomplete_P_clc44_contig_900	2572	6284	2443.23	120.049	71	27.605	0.876627
Venom_Ptu1_family_peptide_Pr5a,_complete_P_clc64_contig_209	905	11574	12789	628.388	20	22.0994	0.701793
Heteropteran_venom_protein_family_3_protein_1,_complete_P_T_contig72500	538	30844	57330.9	2816.96	10	18.5874	0.590262
Venom_nuclease_1,_complete_P_clc34_contig_23601	1328	33494	25221.4	1239.26	23	17.3193	0.549993
Venom_S1_protease_38,_incomplete_P_clc54_contig_407	886	8031	9064.33	445.378	15	16.93	0.537632
Venom_S1_protease_34,_complete_P_clc64_contig_74	1726	31644	18333.7	900.831	26	15.0637	0.478366
Venom_S1_protease_42,_incomplete_P_T_contig36396	1257	5657	4500.4	221.128	18	14.3198	0.454741
Heteropteran_venom_protein_family_2_protein_11,_complete_P_clc34_contig_13785	1203	7771	6459.68	317.398	14	11.6376	0.369564
Venom_Ptu1_family_peptide_Pr4a,_complete_P_clc44_contig_851	400	6019	15047.5	739.362	4	10	0.317561
Heteropteran_venom_protein_family_2_protein_13,_incomplete_P_clc64_contig_3071	697	4465	6406.03	314.761	6	8.60832	0.273367
Venom_S1_protease_37,_incomplete_P_clc54_contig_163	1790	8325	4650.84	228.52	14	7.82123	0.248372
Venom_S1_protease_with_CUB_domain_6,_complete_P_clc64_contig_170	2543	56666	22283.1	1094.89	11	4.3256	0.137364
Venom_S1_protease_40,_incomplete_P_clc44_contig_489	1703	5765	3385.2	166.333	1	0.587199	0.0186472
Venom_S1_protease_48,_incomplete_P_T_contig35350	698	1744	2498.57	122.768	0	0	0
P_T_contig1	216	0	0	0	2	9.25926	0.306747
P_T_contig2	238	0	0	0	6	25.2101	0.835177
P_T_contig6	184	0	0	0	2	10.8696	0.360094
P_T_contig8	250	3	12	0.720369	4	16	0.530059
P_T_contig9	179	0	0	0	2	11.1732	0.370153
P_T_contig10	228	4	17.5439	1.05317	6	26.3158	0.871808
P_T_contig11	202	0	0	0	3	14.8515	0.49201
P_T_contig12	853	9	10.551	0.633385	11	12.8957	0.427216
P_T_contig13	350	6	17.1429	1.0291	21	60	1.98772
P_T_contig14	183	0	0	0	3	16.3934	0.543093
P_T_contig16	182	0	0	0	2	10.989	0.364052
P_T_contig18	505	1	1.9802	0.118873	4	7.92079	0.262405
P_T_contig19	178	0	0	0	1	5.61798	0.186116
P_T_contig20	709	7	9.87306	0.592688	17	23.9774	0.794341
P_T_contig23	335	0	0	0	4	11.9403	0.395566
P_T_contig24	736	1	1.3587	0.0815636	13	17.663	0.585154
P_T_contig25	210	3	14.2857	0.857583	4	19.0476	0.631023
P_T_contig26	207	0	0	0	3	14.4928	0.480126
P_T_contig28	325	10	30.7692	1.8471	4	12.3077	0.407738
P_T_contig29	466	0	0	0	6	12.8755	0.42655
P_T_contig30	352	9	25.5682	1.53488	5	14.2045	0.470578
P_T_contig31	213	0	0	0	6	28.169	0.933203
P_T_contig32	223	3	13.4529	0.807589	3	13.4529	0.445677
P_T_contig33	224	1	4.46429	0.267995	1	4.46429	0.147896
P_T_contig34	264	0	0	0	2	7.57576	0.250975
P_T_contig35	213	9	42.2535	2.53651	19	89.2019	2.95514
P_T_contig36	458	1	2.18341	0.131072	6	13.1004	0.434
P_T_contig37	237	0	0	0	1	4.21941	0.139784
P_T_contig38	235	2	8.51064	0.5109	0	0	0
P_T_contig40	433	1	2.30947	0.138639	4	9.23788	0.306039
P_T_contig41	263	0	0	0	6	22.8137	0.755788
P_T_contig42	254	0	0	0	4	15.748	0.521712
P_T_contig43	296	4	13.5135	0.811227	17	57.4324	1.90266
P_T_contig44	780	10	12.8205	0.769625	34	43.5897	1.44407
P_T_contig47	405	4	9.87654	0.592897	5	12.3457	0.408996
P_T_contig48	299	2	6.68896	0.401544	4	13.3779	0.443193
P_T_contig49	188	3	15.9574	0.957938	1	5.31915	0.176216
P_T_contig51	216	0	0	0	2	9.25926	0.306747
P_T_contig53	275	0	0	0	3	10.9091	0.361404
P_T_contig54	422	0	0	0	24	56.872	1.8841
P_T_contig55	941	17	18.0659	1.08451	45	47.8215	1.58426
P_T_contig56	403	3	7.44417	0.446879	2	4.96278	0.16441
P_T_contig57	236	0	0	0	2	8.47458	0.280752
P_T_contig58	207	0	0	0	2	9.66184	0.320084
P_T_contig59	228	0	0	0	1	4.38596	0.145301
P_T_contig60	260	2	7.69231	0.461775	3	11.5385	0.382254
P_T_contig62	286	1	3.4965	0.209898	12	41.958	1.39002
P_T_contig63	260	0	0	0	2	7.69231	0.254836
P_T_contig65	289	1	3.46021	0.207719	2	6.92042	0.229264
P_T_contig67	475	0	0	0	4	8.42105	0.278978
P_T_contig70	248	40	161.29	9.68239	3	12.0968	0.40075
P_T_contig71	454	2	4.40529	0.264453	233	513.216	17.0022
P_T_contig73	248	0	0	0	1	4.03226	0.133583
P_T_contig74	657	1	1.52207	0.0913711	29	44.14	1.4623
P_T_contig75	282	0	0	0	2	7.0922	0.234955
P_T_contig76	299	0	0	0	1	3.34448	0.110798
P_T_contig77	295	2	6.77966	0.406988	8	27.1186	0.898405
P_T_contig78	1028	11	10.7004	0.642353	50	48.6381	1.61132
P_T_contig80	263	0	0	0	3	11.4068	0.377894
P_T_contig81	373	0	0	0	4	10.7239	0.355267
P_T_contig84	240	1	4.16667	0.250128	2	8.33333	0.276072
P_T_contig85	520	3	5.76923	0.346331	14	26.9231	0.891926
P_T_contig87	272	3	11.0294	0.662104	0	0	0
P_T_contig88	243	0	0	0	4	16.4609	0.545328
P_T_contig90	295	2	6.77966	0.406988	1	3.38983	0.112301
P_T_contig91	249	0	0	0	5	20.0803	0.665235
P_T_contig93	258	3	11.6279	0.698032	4	15.5039	0.513623
P_T_contig94	921	3	3.25733	0.19554	23	24.9729	0.827318
P_T_contig96	207	2	9.66184	0.580008	0	0	0
P_T_contig98	177	1	5.64972	0.339157	1	5.64972	0.187168
P_T_contig100	317	0	0	0	0	0	0
P_T_contig101	332	0	0	0	2	6.0241	0.19957
P_T_contig102	265	2	7.54717	0.453063	3	11.3208	0.375042
P_T_contig103	201	4	19.9005	1.19464	1	4.97512	0.164819
P_T_contig104	849	2	2.35571	0.141415	13	15.3121	0.507271
P_T_contig105	267	3	11.236	0.674503	4	14.9813	0.49631
P_T_contig106	240	0	0	0	4	16.6667	0.552145
P_T_contig107	233	0	0	0	3	12.8755	0.42655
P_T_contig108	206	0	0	0	3	14.5631	0.482457
P_T_contig110	276	0	0	0	2	7.24638	0.240063
P_T_contig111	548	64	116.788	7.0109	59	107.664	3.56678
P_T_contig113	246	0	0	0	6	24.3902	0.808017
P_T_contig115	196	0	0	0	1	5.10204	0.169024
P_T_contig116	471	71	150.743	9.04923	49	104.034	3.44651
P_T_contig117	177	2	11.2994	0.678314	1	5.64972	0.187168
P_T_contig118	397	3	7.55668	0.453633	9	22.67	0.751028
P_T_contig119	425	5	11.7647	0.706245	4	9.41176	0.311799
P_T_contig122	220	1	4.54545	0.272867	1	4.54545	0.150585
P_T_contig123	365	12	32.8767	1.97361	0	0	0
P_T_contig125	1513	225	148.711	8.92725	185	122.274	4.05077
P_T_contig126	300	0	0	0	5	16.6667	0.552145
P_T_contig127	505	8	15.8416	0.950983	5	9.90099	0.328007
P_T_contig128	753	3	3.98406	0.239166	19	25.2324	0.835917
P_T_contig129	192	0	0	0	7	36.4583	1.20782
P_T_contig131	284	0	0	0	1	3.52113	0.11665
P_T_contig132	184	2	10.8696	0.652509	3	16.3043	0.540142
P_T_contig133	465	77	165.591	9.94058	139	298.925	9.90299
P_T_contig136	1533	260	169.602	10.1813	593	386.823	12.8149
P_T_contig137	560	3	5.35714	0.321594	5	8.92857	0.295792
P_T_contig139	619	37	59.7738	3.58827	30	48.4653	1.60559
P_T_contig140	910	7	7.69231	0.461775	19	20.8791	0.691698
P_T_contig141	1775	174	98.0282	5.88471	442	249.014	8.24951
P_T_contig143	2133	214	100.328	6.02278	622	291.608	9.66059
P_T_contig146	425	1	2.35294	0.141249	5	11.7647	0.389749
P_T_contig147	1928	479	248.444	14.9143	633	328.32	10.8768
P_T_contig148	871	14	16.0735	0.964904	22	25.2583	0.836775
P_T_contig151	262	0	0	0	1	3.81679	0.126445
P_T_contig152	223	24	107.623	6.46071	7	31.3901	1.03991
P_T_contig155	251	5	19.9203	1.19583	1	3.98406	0.131987
P_T_contig157	200	0	0	0	2	10	0.331287
P_T_contig158	183	1	5.46448	0.328037	1	5.46448	0.181031
P_T_contig161	557	3	5.386	0.323326	40	71.8133	2.37908
P_T_contig162	176	0	0	0	2	11.3636	0.376462
P_T_contig163	300	0	0	0	31	103.333	3.4233
P_T_contig164	495	4	8.08081	0.485097	18	36.3636	1.20468
P_T_contig165	2263	266	117.543	7.0562	291	128.59	4.26003
P_T_contig167	241	0	0	0	10	41.4938	1.37463
P_T_contig169	314	0	0	0	3	9.55414	0.316516
P_T_contig171	365	60	164.384	9.86807	108	295.89	9.80246
P_T_contig173	202	1	4.9505	0.297182	2	9.90099	0.328007
P_T_contig174	517	6	11.6054	0.696682	5	9.67118	0.320394
P_T_contig175	468	5	10.6838	0.641355	3	6.41026	0.212363
P_T_contig177	538	14	26.0223	1.56214	43	79.9257	2.64783
P_T_contig178	280	4	14.2857	0.857583	5	17.8571	0.591584
P_T_contig179	461	1	2.1692	0.130219	11	23.8612	0.790489
P_T_contig180	227	1	4.40529	0.264453	5	22.0264	0.729707
P_T_contig182	582	3	5.15464	0.309437	0	0	0
P_T_contig183	550	0	0	0	2	3.63636	0.120468
P_T_contig185	793	7	8.82724	0.529906	15	18.9155	0.626646
P_T_contig187	180	0	0	0	0	0	0
P_T_contig189	245	2	8.16327	0.490047	5	20.4082	0.676096
P_T_contig190	573	0	0	0	16	27.9232	0.92506
P_T_contig191	685	3	4.37956	0.262909	30	43.7956	1.45089
P_T_contig193	348	11569	33244.3	1995.68	19	54.5977	1.80875
P_T_contig194	851	0	0	0	11	12.926	0.42822
P_T_contig195	265	1	3.77358	0.226531	3	11.3208	0.375042
P_T_contig196	265	4	15.0943	0.906125	1	3.77358	0.125014
P_T_contig197	180	0	0	0	2	11.1111	0.368097
P_T_contig200	665	4	6.01504	0.361087	17	25.5639	0.846899
P_T_contig202	524	3	5.72519	0.343688	14	26.7176	0.885118
P_T_contig203	407	6	14.742	0.884975	10	24.57	0.813973
P_T_contig204	187	1	5.34759	0.32102	5	26.738	0.885794
P_T_contig206	365	0	0	0	10	27.3973	0.907635
P_T_contig207	423	3	7.0922	0.42575	8	18.9125	0.626547
P_T_contig210	193	3	15.544	0.933121	1	5.18135	0.171651
P_T_contig212	219	4	18.2648	1.09645	2	9.13242	0.302545
P_T_contig213	303	1	3.30033	0.198121	3	9.90099	0.328007
P_T_contig214	183	0	0	0	2	10.929	0.362062
P_T_contig215	335	6	17.9104	1.07518	24	71.6418	2.3734
P_T_contig217	284	1	3.52113	0.211376	1	3.52113	0.11665
P_T_contig218	281	0	0	0	6	21.3523	0.707374
P_T_contig219	536	9	16.791	1.00798	22	41.0448	1.35976
P_T_contig220	377	7	18.5676	1.11463	2	5.30504	0.175749
P_T_contig222	510	8	15.6863	0.941659	24	47.0588	1.559
P_T_contig223	786	11	13.9949	0.840126	12	15.2672	0.505782
P_T_contig224	473	3	6.34249	0.380745	10	21.1416	0.700395
P_T_contig226	562	9	16.0142	0.961347	6	10.6762	0.353687
P_T_contig227	356	12	33.7079	2.02351	44	123.596	4.09456
P_T_contig228	253	1	3.95257	0.237276	2	7.90514	0.261887
P_T_contig230	674	3	4.45104	0.267199	2	2.96736	0.0983047
P_T_contig232	252	2	7.93651	0.476435	9	35.7143	1.18317
P_T_contig233	237	3	12.6582	0.759883	0	0	0
P_T_contig234	200	1	5	0.300154	2	10	0.331287
P_T_contig235	520	5	9.61538	0.577219	23	44.2308	1.46531
P_T_contig236	202	1	4.9505	0.297182	6	29.703	0.984021
P_T_contig245	214	0	0	0	1	4.6729	0.154807
P_T_contig246	202	4	19.802	1.18873	1	4.9505	0.164003
P_T_contig247	719	27	37.5522	2.25429	246	342.142	11.3347
P_T_contig248	377	2	5.30504	0.318466	4	10.6101	0.351498
P_T_contig249	358	2	5.58659	0.335368	5	13.9665	0.462691
P_T_contig251	218	3	13.7615	0.826112	11	50.4587	1.67163
P_T_contig253	246	0	0	0	5	20.3252	0.673347
P_T_contig254	451	5	11.0865	0.66553	15	33.2594	1.10184
P_T_contig255	308	7	22.7273	1.36434	0	0	0
P_T_contig256	1113	16	14.3756	0.862976	41	36.8374	1.22037
P_T_contig257	176	0	0	0	2	11.3636	0.376462
P_T_contig259	344	4	11.6279	0.698032	10	29.0698	0.963043
P_T_contig260	696	5	7.18391	0.431256	19	27.2989	0.904375
P_T_contig264	496	6	12.0968	0.726179	9	18.1452	0.601125
P_T_contig265	667	33	49.4753	2.97004	105	157.421	5.21516
P_T_contig267	372	2	5.37634	0.322746	6	16.129	0.534334
P_T_contig269	296	1	3.37838	0.202807	4	13.5135	0.447685
P_T_contig271	2195	25	11.3895	0.683722	83	37.8132	1.2527
P_T_contig275	237	0	0	0	4	16.8776	0.559134
P_T_contig276	381	1	2.62467	0.157561	5	13.1234	0.43476
P_T_contig277	1544	44	28.4974	1.71072	151	97.7979	3.23992
P_T_contig278	1430	18	12.5874	0.755632	67	46.8531	1.55218
P_T_contig280	549	7	12.7505	0.76542	7	12.7505	0.422406
P_T_contig281	1066	16	15.0094	0.901025	19	17.8236	0.590474
P_T_contig283	526	5	9.5057	0.570635	14	26.616	0.881752
P_T_contig284	694	1	1.44092	0.0864997	16	23.0548	0.763774
P_T_contig286	191	2	10.4712	0.628595	1	5.2356	0.173449
P_T_contig287	829	4	4.82509	0.289654	8	9.65018	0.319698
P_T_contig288	709	96	135.402	8.12829	265	373.766	12.3824
P_T_contig290	185	0	0	0	0	0	0
P_T_contig292	269	6	22.3048	1.33898	1	3.71747	0.123155
P_T_contig293	215	0	0	0	10	46.5116	1.54087
P_T_contig295	995	15	15.0754	0.904987	59	59.2965	1.96442
P_T_contig296	798	8	10.0251	0.601812	9	11.2782	0.373632
P_T_contig299	315	0	0	0	3	9.52381	0.315511
P_T_contig301	202	0	0	0	2	9.90099	0.328007
P_T_contig302	262	0	0	0	4	15.2672	0.505782
P_T_contig303	570	6	10.5263	0.631903	10	17.5439	0.581205
P_T_contig305	198	0	0	0	2	10.101	0.334633
P_T_contig307	804	2	2.48756	0.14933	19	23.6318	0.782892
P_T_contig308	414	3	7.24638	0.435006	12	28.9855	0.960252
P_T_contig309	283	0	0	0	1	3.53357	0.117063
P_T_contig310	363	2	5.50964	0.330748	1	2.75482	0.0912636
P_T_contig311	552	0	0	0	16	28.9855	0.960252
P_T_contig314	283	10	35.3357	2.12123	7	24.735	0.819438
P_T_contig315	425	1	2.35294	0.141249	6	14.1176	0.467699
P_T_contig316	249	0	0	0	3	12.0482	0.399141
P_T_contig317	778	2	2.57069	0.154321	11	14.1388	0.468401
P_T_contig319	248	2	8.06452	0.484119	5	20.1613	0.667917
P_T_contig320	260	0	0	0	1	3.84615	0.127418
P_T_contig321	571	7	12.2592	0.735929	6	10.5079	0.348112
P_T_contig322	279	1	3.58423	0.215164	6	21.5054	0.712445
P_T_contig324	1074	17	15.8287	0.950208	23	21.4153	0.70946
P_T_contig326	414	0	0	0	7	16.9082	0.560147
P_T_contig327	229	0	0	0	1	4.36681	0.144667
P_T_contig328	482	6	12.4481	0.747271	6	12.4481	0.41239
P_T_contig330	275	1	3.63636	0.218294	6	21.8182	0.722808
P_T_contig332	529	16	30.2457	1.81568	26	49.1493	1.62825
P_T_contig334	380	4	10.5263	0.631903	1	2.63158	0.0871808
P_T_contig335	460	1	2.17391	0.130502	5	10.8696	0.360094
P_T_contig337	1597	22	13.7758	0.826974	40	25.047	0.829773
P_T_contig339	261	2	7.66284	0.460006	8	30.6513	1.01544
P_T_contig340	491	5	10.1833	0.611311	3	6.10998	0.202416
P_T_contig342	323	2	6.19195	0.371708	3	9.28793	0.307697
P_T_contig345	583	3	5.1458	0.308906	38	65.1801	2.15933
P_T_contig346	651	3	4.60829	0.27664	13	19.9693	0.661556
P_T_contig348	238	6	25.2101	1.51338	1	4.20168	0.139196
P_T_contig349	207	1	4.83092	0.290004	7	33.8164	1.12029
P_T_contig350	226	0	0	0	1	4.42478	0.146587
P_T_contig351	611	15	24.5499	1.47375	88	144.026	4.7714
P_T_contig353	190	0	0	0	1	5.26316	0.174362
P_T_contig354	844	0	0	0	26	30.8057	1.02055
P_T_contig355	484	9	18.595	1.11627	7	14.4628	0.479134
P_T_contig357	278	0	0	0	3	10.7914	0.357504
P_T_contig359	814	16	19.656	1.17997	21	25.7985	0.854671
P_T_contig361	281	1	3.55872	0.213633	3	10.6762	0.353687
P_T_contig363	240	0	0	0	3	12.5	0.414109
P_T_contig365	619	1	1.61551	0.0969803	14	22.6171	0.749276
P_T_contig367	793	22	27.7427	1.66542	0	0	0
P_T_contig368	230	1	4.34783	0.261003	0	0	0
P_T_contig369	323	2	6.19195	0.371708	11	34.0557	1.12822
P_T_contig371	294	0	0	0	5	17.0068	0.563413
P_T_contig374	1973	302	153.066	9.1887	416	210.846	6.98507
P_T_contig375	316	4	12.6582	0.759883	5	15.8228	0.524188
P_T_contig377	229	0	0	0	2	8.73362	0.289334
P_T_contig378	1951	954	488.98	29.3539	2555	1309.58	43.3848
P_T_contig380	422	9	21.327	1.28028	15	35.545	1.17756
P_T_contig381	491	1	2.03666	0.122262	4	8.14664	0.269888
P_T_contig383	858	6	6.99301	0.419796	21	24.4755	0.810842
P_T_contig384	220	2	9.09091	0.545734	0	0	0
P_T_contig385	578	6	10.3806	0.623157	4	6.92042	0.229264
P_T_contig386	205	1	4.87805	0.292833	0	0	0
P_T_contig387	257	3	11.6732	0.700749	4	15.5642	0.515622
P_T_contig389	287	2	6.96864	0.418333	7	24.3902	0.808017
P_T_contig390	202	0	0	0	1	4.9505	0.164003
P_T_contig392	346	18	52.0231	3.12299	16	46.2428	1.53196
P_T_contig394	398	18	45.2261	2.71496	18	45.2261	1.49828
P_T_contig395	1985	134	67.5063	4.05246	610	307.305	10.1806
P_T_contig396	278	2	7.19424	0.431876	2	7.19424	0.238336
P_T_contig398	501	8	15.9681	0.958575	11	21.9561	0.727377
P_T_contig399	384	1	2.60417	0.15633	10	26.0417	0.862726
P_T_contig400	363	5	13.7741	0.82687	24	66.1157	2.19033
P_T_contig401	771	13	16.8612	1.01219	9	11.6732	0.386716
P_T_contig402	1033	659	637.948	38.2965	1500	1452.08	48.1056
P_T_contig403	2648	216	81.571	4.89677	499	188.444	6.24291
P_T_contig404	462	8	17.316	1.03949	11	23.8095	0.788778
P_T_contig406	395	1	2.53165	0.151977	6	15.1899	0.503221
P_T_contig407	281	2	7.11744	0.427265	11	39.1459	1.29685
P_T_contig408	293	1	3.41297	0.204883	1	3.41297	0.113067
P_T_contig409	872	9	10.3211	0.619584	12	13.7615	0.455899
P_T_contig410	234	0	0	0	3	12.8205	0.424727
P_T_contig411	385	5	12.987	0.779621	2	5.19481	0.172097
P_T_contig413	221	1	4.52489	0.271633	4	18.0995	0.599614
P_T_contig414	422	7	16.5877	0.995771	14	33.1754	1.09906
P_T_contig416	677	5	7.38552	0.443359	18	26.5879	0.880822
P_T_contig417	1581	10	6.32511	0.379701	20	12.6502	0.419085
P_T_contig418	1092	291	266.484	15.9972	641	586.996	19.4464
P_T_contig420	223	3	13.4529	0.807589	4	17.9372	0.594237
P_T_contig421	2338	24	10.2652	0.616227	82	35.0727	1.16191
P_T_contig423	203	0	0	0	2	9.85222	0.326391
P_T_contig424	374	12	32.0856	1.92612	5	13.369	0.442897
P_T_contig425	610	4	6.55738	0.393645	13	21.3115	0.706021
P_T_contig426	969	4	4.12797	0.247805	28	28.8958	0.957279
P_T_contig427	493	6	12.1704	0.730598	30	60.8519	2.01594
P_T_contig429	320	6	18.75	1.12558	9	28.125	0.931745
P_T_contig430	185	0	0	0	13	70.2703	2.32796
P_T_contig431	317	33	104.101	6.24926	0	0	0
P_T_contig432	458	4	8.73362	0.524286	11	24.0175	0.795667
P_T_contig433	190	0	0	0	2	10.5263	0.348723
P_T_contig434	1109	13	11.7223	0.703697	31	27.9531	0.92605
P_T_contig436	218	1	4.58716	0.275371	1	4.58716	0.151966
P_T_contig438	186	2	10.7527	0.645492	2	10.7527	0.356223
P_T_contig440	706	4	5.66572	0.340118	31	43.9093	1.45466
P_T_contig441	971	1	1.02987	0.0618237	10	10.2987	0.341181
P_T_contig442	1593	359	225.361	13.5286	1001	628.374	20.8172
P_T_contig443	376	9	23.9362	1.43691	25	66.4894	2.20271
P_T_contig445	358	5	13.9665	0.838419	7	19.5531	0.647768
P_T_contig446	407	7	17.199	1.03247	2	4.914	0.162795
P_T_contig447	182	0	0	0	2	10.989	0.364052
P_T_contig448	348	8	22.9885	1.38002	22	63.2184	2.09434
P_T_contig449	282	1	3.5461	0.212875	2	7.0922	0.234955
P_T_contig450	335	2	5.97015	0.358393	2	5.97015	0.197783
P_T_contig451	802	1	1.24688	0.0748514	52	64.8379	2.148
P_T_contig453	456	8	17.5439	1.05317	13	28.5088	0.944458
P_T_contig455	276	1	3.62319	0.217503	1	3.62319	0.120031
P_T_contig456	627	6	9.56938	0.574457	15	23.9234	0.792552
P_T_contig457	227	3	13.2159	0.793358	4	17.6211	0.583766
P_T_contig458	1096	12	10.9489	0.657271	26	23.7226	0.7859
P_T_contig460	224	1	4.46429	0.267995	1	4.46429	0.147896
P_T_contig461	855	0	0	0	29	33.9181	1.12366
P_T_contig463	301	1	3.32226	0.199438	20	66.4452	2.20124
P_T_contig466	336	5	14.881	0.893315	17	50.5952	1.67615
P_T_contig467	271	6	22.1402	1.32909	5	18.4502	0.611231
P_T_contig468	1453	4	2.75292	0.16526	26	17.894	0.592805
P_T_contig469	1583	2	1.26342	0.0758443	11	6.94883	0.230206
P_T_contig470	252	6	23.8095	1.4293	9	35.7143	1.18317
P_T_contig471	174	0	0	0	3	17.2414	0.571184
P_T_contig472	234	3	12.8205	0.769625	1	4.2735	0.141576
P_T_contig473	248	5	20.1613	1.2103	3	12.0968	0.40075
P_T_contig474	458	5	10.917	0.655358	10	21.8341	0.723334
P_T_contig475	204	3	14.7059	0.882806	1	4.90196	0.162396
P_T_contig476	689	22	31.9303	1.9168	39	56.6038	1.87521
P_T_contig477	305	3	9.83607	0.590467	3	9.83607	0.325856
P_T_contig478	272	2	7.35294	0.441403	3	11.0294	0.36539
P_T_contig480	219	3	13.6986	0.82234	5	22.8311	0.756363
P_T_contig482	348	0	0	0	6	17.2414	0.571184
P_T_contig483	402	26	64.6766	3.88259	11	27.3632	0.906507
P_T_contig485	2420	12	4.95868	0.297673	25	10.3306	0.342239
P_T_contig486	2505	146	58.2834	3.4988	67	26.7465	0.886077
P_T_contig488	339	0	0	0	29	85.5457	2.83402
P_T_contig489	254	2	7.87402	0.472683	5	19.685	0.65214
P_T_contig490	226	7	30.9735	1.85936	8	35.3982	1.1727
P_T_contig491	3694	752	203.573	12.2207	1030	278.831	9.23729
P_T_contig494	1293	28	21.6551	1.29997	23	17.7881	0.589296
P_T_contig495	3661	493	134.663	8.08391	1187	324.228	10.7413
P_T_contig496	1212	261	215.347	12.9274	386	318.482	10.5509
P_T_contig499	880	6	6.81818	0.409301	17	19.3182	0.639986
P_T_contig501	655	0	0	0	16	24.4275	0.809251
P_T_contig502	318	1	3.14465	0.188776	2	6.28931	0.208357
P_T_contig503	732	537	733.607	44.039	12	16.3934	0.543093
P_T_contig504	2194	48	21.8778	1.31334	238	108.478	3.59372
P_T_contig505	1544	2	1.29534	0.0777601	14	9.06736	0.30039
P_T_contig506	897	322	358.974	21.5495	421	469.342	15.5487
P_T_contig509	507	3	5.91716	0.355212	8	15.7791	0.522741
P_T_contig510	184	1	5.43478	0.326254	2	10.8696	0.360094
P_T_contig512	2544	193	75.8648	4.55422	530	208.333	6.90181
P_T_contig513	518	16	30.888	1.85423	92	177.606	5.88386
P_T_contig516	1296	18	13.8889	0.833761	21	16.2037	0.536808
P_T_contig517	421	1	2.3753	0.142591	4	9.50119	0.314762
P_T_contig518	333	2	6.00601	0.360545	2	6.00601	0.198971
P_T_contig519	334	31	92.8144	5.57172	59	176.647	5.85207
P_T_contig521	1696	1505	887.382	53.2702	1299	765.92	25.3739
P_T_contig522	255	0	0	0	2	7.84314	0.259833
P_T_contig523	294	0	0	0	5	17.0068	0.563413
P_T_contig525	342	2	5.84795	0.351057	11	32.1637	1.06554
P_T_contig527	349	4	11.4613	0.688032	0	0	0
P_T_contig528	190	2	10.5263	0.631903	2	10.5263	0.348723
P_T_contig529	255	0	0	0	4	15.6863	0.519666
P_T_contig530	1028	23	22.3735	1.3431	210	204.28	6.76753
P_T_contig533	457	4	8.75274	0.525434	19	41.5755	1.37734
P_T_contig534	241	9	37.3444	2.24181	0	0	0
P_T_contig535	319	14	43.8871	2.63458	0	0	0
P_T_contig537	175	2	11.4286	0.686066	1	5.71429	0.189307
P_T_contig539	456	0	0	0	26	57.0175	1.88892
P_T_contig543	2733	408	149.286	8.96179	747	273.326	9.05493
P_T_contig545	207	1	4.83092	0.290004	2	9.66184	0.320084
P_T_contig547	370	2	5.40541	0.324491	21	56.7568	1.88028
P_T_contig548	223	3	13.4529	0.807589	2	8.96861	0.297118
P_T_contig549	376	4	10.6383	0.638625	1	2.65957	0.0881082
P_T_contig551	474	6	12.6582	0.759883	16	33.7553	1.11827
P_T_contig552	1532	686	447.781	26.8806	1744	1138.38	37.7131
P_T_contig553	194	0	0	0	3	15.4639	0.512299
P_T_contig555	183	0	0	0	3	16.3934	0.543093
P_T_contig559	1240	0	0	0	62	50	1.65643
P_T_contig561	1199	36	30.025	1.80243	77	64.2202	2.12753
P_T_contig562	3754	9	2.39744	0.14392	15406	4103.89	135.956
P_T_contig564	248	2	8.06452	0.484119	8	32.2581	1.06867
P_T_contig565	415	2	4.81928	0.289305	5	12.0482	0.399141
P_T_contig567	1553	11	7.08307	0.425202	5168	3327.75	110.244
P_T_contig568	422	13	30.8057	1.84929	12	28.436	0.942048
P_T_contig569	5826	892	153.107	9.19112	2110	362.17	11.9982
P_T_contig571	455	286	628.571	37.7336	24	52.7473	1.74745
P_T_contig572	1024	3533	3450.2	207.118	2669	2606.45	86.3481
P_T_contig573	1077	23	21.3556	1.28199	85	78.9229	2.61461
P_T_contig574	914	0	0	0	2	2.18818	0.0724917
P_T_contig576	353	5	14.1643	0.850294	11	31.1615	1.03234
P_T_contig578	843	4992	5921.71	355.485	5304	6291.81	208.44
P_T_contig580	740	1	1.35135	0.0811227	8	10.8108	0.358148
P_T_contig581	310	1	3.22581	0.193648	4	12.9032	0.427467
P_T_contig583	348	7	20.1149	1.20752	24	68.9655	2.28474
P_T_contig584	1983	3168	1597.58	95.904	4354	2195.66	72.7395
P_T_contig585	209	0	0	0	2	9.56938	0.317021
P_T_contig586	264	3	11.3636	0.682168	6	22.7273	0.752925
P_T_contig587	552	0	0	0	9	16.3043	0.540142
P_T_contig589	269	6	22.3048	1.33898	20	74.3494	2.4631
P_T_contig591	333	3	9.00901	0.540818	14	42.042	1.3928
P_T_contig592	825	2	2.42424	0.145529	12	14.5455	0.481872
P_T_contig593	492	3	6.09756	0.366041	3	6.09756	0.202004
P_T_contig594	316	0	0	0	27	85.443	2.83062
P_T_contig595	184	0	0	0	3	16.3043	0.540142
P_T_contig596	286	1	3.4965	0.209898	3	10.4895	0.347504
P_T_contig598	335	2	5.97015	0.358393	4	11.9403	0.395566
P_T_contig599	4793	1036	216.149	12.9756	1056	220.321	7.29896
P_T_contig600	342	7	20.4678	1.2287	7	20.4678	0.678073
P_T_contig601	242	0	0	0	0	0	0
P_T_contig603	489	3	6.13497	0.368287	8	16.3599	0.541983
P_T_contig604	688	6	8.72093	0.523524	10	14.5349	0.481522
P_T_contig606	470	9	19.1489	1.14953	13	27.6596	0.916326
P_T_contig607	377	3	7.95756	0.477699	13	34.4828	1.14237
P_T_contig608	304	3	9.86842	0.592409	3	9.86842	0.326928
P_T_contig610	341	1	2.93255	0.176043	12	35.1906	1.16582
P_T_contig613	427	27	63.2319	3.79586	57	133.489	4.42233
P_T_contig614	181	1	5.52486	0.331662	1	5.52486	0.183031
P_T_contig616	1030	11	10.6796	0.641106	40	38.835	1.28655
P_T_contig617	202	4	19.802	1.18873	0	0	0
P_T_contig618	365	10	27.3973	1.64468	21	57.5342	1.90603
P_T_contig619	175	1	5.71429	0.343033	2	11.4286	0.378614
P_T_contig621	388	3	7.73196	0.464156	11	28.3505	0.939216
P_T_contig622	614	0	0	0	35	57.0033	1.88844
P_T_contig623	624	2	3.20513	0.192406	7	11.2179	0.371636
P_T_contig624	357	4	11.2045	0.672614	3	8.40336	0.278392
P_T_contig625	261	1	3.83142	0.230003	1	3.83142	0.12693
P_T_contig626	235	2	8.51064	0.5109	1	4.25532	0.140973
P_T_contig627	711	1	1.40647	0.0844315	5	7.03235	0.232973
P_T_contig628	2226	307	137.916	8.27918	550	247.08	8.18544
P_T_contig629	1539	39	25.3411	1.52125	103	66.9266	2.21719
P_T_contig630	1478	32	21.6509	1.29972	65	43.9783	1.45695
P_T_contig631	256	0	0	0	4	15.625	0.517636
P_T_contig632	527	1	1.89753	0.11391	8	15.1803	0.502902
P_T_contig634	432	9	20.8333	1.25064	0	0	0
P_T_contig635	324	2	6.17284	0.37056	8	24.6914	0.817992
P_T_contig636	187	0	0	0	1	5.34759	0.177159
P_T_contig637	317	2	6.30915	0.378743	5	15.7729	0.522535
P_T_contig638	339	2	5.89971	0.354164	5	14.7493	0.488624
P_T_contig639	180	7	38.8889	2.33453	37	205.556	6.80979
P_T_contig640	308	1	3.24675	0.194905	2	6.49351	0.215121
P_T_contig641	694	4	5.76369	0.345999	7	10.0865	0.334151
P_T_contig643	447	15	33.557	2.01446	12	26.8456	0.889361
P_T_contig645	295	1	3.38983	0.203494	8	27.1186	0.898405
P_T_contig647	556	2	3.59712	0.215938	9	16.1871	0.536256
P_T_contig648	1072	4	3.73134	0.223995	16	14.9254	0.494458
P_T_contig650	279	3	10.7527	0.645492	4	14.3369	0.474963
P_T_contig652	186	0	0	0	1	5.37634	0.178111
P_T_contig653	394	0	0	0	2	5.07614	0.168166
P_T_contig654	409	2	4.88998	0.293549	1	2.44499	0.0809993
P_T_contig656	1845	487	263.957	15.8455	1538	833.604	27.6162
P_T_contig657	614	3	4.88599	0.29331	12	19.544	0.647466
P_T_contig658	268	2	7.46269	0.447991	2	7.46269	0.247229
P_T_contig659	232	0	0	0	4	17.2414	0.571184
P_T_contig660	292	4	13.6986	0.82234	9	30.8219	1.02109
P_T_contig661	292	4	13.6986	0.82234	2	6.84932	0.226909
P_T_contig662	228	1	4.38596	0.263293	5	21.9298	0.726506
P_T_contig663	1154	436	377.816	22.6806	1380	1195.84	39.6166
P_T_contig664	459	4	8.7146	0.523144	4	8.7146	0.288703
P_T_contig665	850	76	89.4118	5.36746	195	229.412	7.60011
P_T_contig667	1026	8	7.79727	0.468076	14	13.6452	0.452048
P_T_contig668	258	1	3.87597	0.232677	2	7.75194	0.256812
P_T_contig669	341	3	8.79765	0.52813	3	8.79765	0.291455
P_T_contig671	296	2	6.75676	0.405613	7	23.6486	0.783449
P_T_contig673	222	0	0	0	2	9.00901	0.298457
P_T_contig674	213	8	37.5587	2.25468	6	28.169	0.933203
P_T_contig678	225	5	22.2222	1.33402	7	31.1111	1.03067
P_T_contig680	571	2	3.50263	0.210265	9	15.7618	0.522169
P_T_contig682	321	2	6.23053	0.374024	8	24.9221	0.825637
P_T_contig683	584	8	13.6986	0.82234	4	6.84932	0.226909
P_T_contig685	180	2	11.1111	0.667009	1	5.55556	0.184048
P_T_contig686	324	2	6.17284	0.37056	11	33.9506	1.12474
P_T_contig689	183	1	5.46448	0.328037	0	0	0
P_T_contig690	268	3	11.194	0.671986	4	14.9254	0.494458
P_T_contig691	595	4	6.72269	0.403568	8	13.4454	0.445428
P_T_contig692	640	1	1.5625	0.0937981	17	26.5625	0.879981
P_T_contig693	272	0	0	0	13	47.7941	1.58336
P_T_contig694	192	3	15.625	0.937981	0	0	0
P_T_contig696	273	2	7.32601	0.439786	0	0	0
P_T_contig697	231	4	17.316	1.03949	0	0	0
P_T_contig698	355	2	5.6338	0.338202	3	8.4507	0.279961
P_T_contig699	188	1	5.31915	0.319313	1	5.31915	0.176216
P_T_contig702	975	122	125.128	7.51154	71	72.8205	2.41245
P_T_contig703	2307	174	75.4226	4.52768	396	171.651	5.68659
P_T_contig710	205	2	9.7561	0.585666	7	34.1463	1.13122
P_T_contig711	215	0	0	0	4	18.6047	0.616348
P_T_contig712	287	11	38.3275	2.30083	2	6.96864	0.230862
P_T_contig714	580	7	12.069	0.72451	13	22.4138	0.74254
P_T_contig715	379	0	0	0	8	21.1082	0.699286
P_T_contig716	293	0	0	0	2	6.82594	0.226134
P_T_contig717	429	2	4.662	0.279864	9	20.979	0.695008
P_T_contig721	1220	1	0.819672	0.0492056	3	2.45902	0.081464
P_T_contig722	1343	0	0	0	3	2.2338	0.074003
P_T_contig723	201	0	0	0	2	9.95025	0.329639
P_T_contig724	292	26	89.0411	5.34521	25	85.6164	2.83636
P_T_contig725	652	0	0	0	10	15.3374	0.508109
P_T_contig726	453	0	0	0	4	8.83002	0.292527
P_T_contig727	602	9	14.9502	0.89747	3	4.98339	0.165093
P_T_contig728	443	0	0	0	1	2.25734	0.0747826
P_T_contig730	223	0	0	0	4	17.9372	0.594237
P_T_contig732	223	3	13.4529	0.807589	8	35.8744	1.18847
P_T_contig736	206	5	24.2718	1.45706	3	14.5631	0.482457
P_T_contig737	231	0	0	0	2	8.65801	0.286829
P_T_contig738	284	0	0	0	1	3.52113	0.11665
P_T_contig739	282	1	3.5461	0.212875	3	10.6383	0.352433
P_T_contig741	295	2	6.77966	0.406988	3	10.1695	0.336902
P_T_contig745	473	5	10.5708	0.634575	8	16.9133	0.560316
P_T_contig746	398	1	2.51256	0.150831	3	7.53769	0.249714
P_T_contig748	631	5	7.92393	0.47568	15	23.7718	0.787528
P_T_contig749	253	3	11.8577	0.711828	0	0	0
P_T_contig750	232	1	4.31034	0.258753	0	0	0
P_T_contig751	183	1	5.46448	0.328037	0	0	0
P_T_contig752	404	3	7.42574	0.445773	3	7.42574	0.246005
P_T_contig753	813	0	0	0	62	76.2608	2.52642
P_T_contig756	379	13	34.3008	2.0591	210	554.09	18.3563
P_T_contig757	298	0	0	0	6	20.1342	0.667021
P_T_contig759	790	29	36.7089	2.20366	106	134.177	4.44512
P_T_contig760	243	1	4.11523	0.24704	2	8.23045	0.272664
P_T_contig761	184	1	5.43478	0.326254	1	5.43478	0.180047
P_T_contig762	442	13	29.4118	1.76561	17	38.4615	1.27418
P_T_contig763	212	0	0	0	2	9.43396	0.312535
P_T_contig764	196	0	0	0	2	10.2041	0.338048
P_T_contig765	245	0	0	0	6	24.4898	0.811315
P_T_contig766	401	1	2.49377	0.149703	11	27.4314	0.908767
P_T_contig769	1260	255	202.381	12.1491	373	296.032	9.80715
P_T_contig771	186	2	10.7527	0.645492	6	32.2581	1.06867
P_T_contig772	363	2	5.50964	0.330748	3	8.26446	0.273791
P_T_contig773	194	0	0	0	6	30.9278	1.0246
P_T_contig774	223	0	0	0	3	13.4529	0.445677
P_T_contig775	238	2	8.40336	0.50446	0	0	0
P_T_contig776	204	3	14.7059	0.882806	0	0	0
P_T_contig777	260	3	11.5385	0.692663	1	3.84615	0.127418
P_T_contig778	249	2	8.03213	0.482175	2	8.03213	0.266094
P_T_contig780	305	0	0	0	5	16.3934	0.543093
P_T_contig782	478	0	0	0	6	12.5523	0.415841
P_T_contig783	265	18	67.9245	4.07756	38	143.396	4.75053
P_T_contig784	233	2	8.58369	0.515286	2	8.58369	0.284366
P_T_contig785	249	6	24.0964	1.44653	0	0	0
P_T_contig786	237	8	33.7553	2.02636	0	0	0
P_T_contig787	180	1	5.55556	0.333504	2	11.1111	0.368097
P_T_contig788	683	0	0	0	2	2.92826	0.0970094
P_T_contig790	243	3	12.3457	0.741121	9	37.037	1.22699
P_T_contig791	222	3	13.5135	0.811227	6	27.027	0.89537
P_T_contig793	678	42	61.9469	3.71872	106	156.342	5.17941
P_T_contig794	315	3	9.52381	0.571722	13	41.2698	1.36722
P_T_contig795	269	1	3.71747	0.223163	5	18.5874	0.615775
P_T_contig797	312	1	3.20513	0.192406	6	19.2308	0.63709
P_T_contig798	352	9	25.5682	1.53488	0	0	0
P_T_contig799	228	0	0	0	3	13.1579	0.435904
P_T_contig801	253	2	7.90514	0.474552	2	7.90514	0.261887
P_T_contig804	314	1	3.18471	0.191181	4	12.7389	0.422022
P_T_contig805	375	4	10.6667	0.640328	18	48	1.59018
P_T_contig806	1285	27	21.0117	1.26135	28	21.7899	0.72187
P_T_contig807	1328	4	3.01205	0.180816	6	4.51807	0.149678
P_T_contig808	276	1	3.62319	0.217503	3	10.8696	0.360094
P_T_contig809	201	5	24.8756	1.4933	5	24.8756	0.824097
P_T_contig811	340	3	8.82353	0.529683	4	11.7647	0.389749
P_T_contig814	506	1	1.97628	0.118638	11	21.7391	0.720189
P_T_contig815	234	1	4.2735	0.256542	7	29.9145	0.991029
P_T_contig816	631	4	6.33914	0.380544	5	7.92393	0.262509
P_T_contig819	665	30	45.1128	2.70816	29	43.609	1.44471
P_T_contig821	222	2	9.00901	0.540818	1	4.5045	0.149228
P_T_contig823	1092	461	422.161	25.3427	27	24.7253	0.819116
P_T_contig826	264	1	3.78788	0.227389	0	0	0
P_T_contig827	259	1	3.861	0.231779	2	7.72201	0.25582
P_T_contig829	1065	327	307.042	18.432	770	723.005	23.9522
P_T_contig832	898	91	101.336	6.0833	110	122.494	4.05808
P_T_contig839	229	19	82.9694	4.98072	11	48.0349	1.59133
P_T_contig843	274	0	0	0	0	0	0
P_T_contig845	399	9	22.5564	1.35408	2	5.01253	0.166059
P_T_contig846	297	0	0	0	0	0	0
P_T_contig847	177	0	0	0	0	0	0
P_T_contig848	277	1	3.61011	0.216718	9	32.491	1.07638
P_T_contig850	217	0	0	0	5	23.0415	0.763334
P_T_contig851	225	2	8.88889	0.533607	2	8.88889	0.294477
P_T_contig852	726	1	1.37741	0.082687	0	0	0
P_T_contig853	1664	43	25.8413	1.55128	41	24.6394	0.816272
P_T_contig854	415	6	14.4578	0.867915	13	31.3253	1.03777
P_T_contig856	803	8	9.96264	0.598065	15	18.68	0.618842
P_T_contig857	220	0	0	0	6	27.2727	0.90351
P_T_contig858	257	0	0	0	20	77.821	2.57811
P_T_contig859	217	0	0	0	2	9.21659	0.305334
P_T_contig860	558	0	0	0	5	8.96057	0.296852
P_T_contig861	214	0	0	0	3	14.0187	0.464421
P_T_contig862	321	0	0	0	4	12.4611	0.412819
P_T_contig863	269	0	0	0	3	11.1524	0.369465
P_T_contig864	306	8	26.1438	1.56943	0	0	0
P_T_contig865	185	1	5.40541	0.324491	1	5.40541	0.179074
P_T_contig866	760	2	2.63158	0.157976	9	11.8421	0.392313
P_T_contig867	305	0	0	0	2	6.55738	0.217237
P_T_contig870	325	7	21.5385	1.29297	3	9.23077	0.305803
P_T_contig872	202	1	4.9505	0.297182	0	0	0
P_T_contig873	234	1	4.2735	0.256542	1	4.2735	0.141576
P_T_contig874	443	4	9.02935	0.542039	6	13.544	0.448696
P_T_contig875	211	2	9.47867	0.569012	6	28.436	0.942048
P_T_contig876	413	0	0	0	17	41.1622	1.36365
P_T_contig878	273	0	0	0	3	10.989	0.364052
P_T_contig879	2389	31	12.9761	0.778968	64	26.7895	0.8875
P_T_contig880	494	11	22.2672	1.33672	42	85.0202	2.81661
P_T_contig881	188	0	0	0	1	5.31915	0.176216
P_T_contig882	227	0	0	0	2	8.81057	0.291883
P_T_contig884	1285	225	175.097	10.5112	473	368.093	12.1945
P_T_contig886	225	0	0	0	66	293.333	9.71775
P_T_contig887	960	9	9.375	0.562789	20	20.8333	0.690181
P_T_contig888	381	6	15.748	0.945367	12	31.4961	1.04342
P_T_contig889	273	4	14.652	0.879572	5	18.315	0.606753
P_T_contig891	693	6	8.65801	0.519747	24	34.632	1.14731
P_T_contig894	298	3	10.0671	0.604337	8	26.8456	0.889361
P_T_contig896	237	0	0	0	2	8.43882	0.279567
P_T_contig898	366	2	5.46448	0.328037	0	0	0
P_T_contig899	207	0	0	0	1	4.83092	0.160042
P_T_contig900	238	3	12.605	0.756691	4	16.8067	0.556785
P_T_contig902	296	0	0	0	4	13.5135	0.447685
P_T_contig905	432	3	6.94444	0.41688	7	16.2037	0.536808
P_T_contig906	2236	21	9.39177	0.563795	43	19.2308	0.63709
P_T_contig908	617	3	4.86224	0.291884	14	22.6904	0.751705
P_T_contig910	254	1	3.93701	0.236342	1	3.93701	0.130428
P_T_contig911	252	0	0	0	7	27.7778	0.920241
P_T_contig913	307	0	0	0	6	19.544	0.647466
P_T_contig916	200	2	10	0.600308	0	0	0
P_T_contig918	278	2	7.19424	0.431876	0	0	0
P_T_contig920	382	1	2.6178	0.157149	1	2.6178	0.0867243
P_T_contig921	431	2	4.64037	0.278565	6	13.9211	0.461188
P_T_contig922	216	5	23.1481	1.3896	5	23.1481	0.766868
P_T_contig923	845	15	17.7515	1.06564	67	79.2899	2.62677
P_T_contig924	244	8	32.7869	1.96822	1	4.09836	0.135773
P_T_contig925	208	0	0	0	4	19.2308	0.63709
P_T_contig928	338	0	0	0	6	17.7515	0.588083
P_T_contig929	190	0	0	0	2	10.5263	0.348723
P_T_contig930	583	9	15.4374	0.926719	21	36.0206	1.19331
P_T_contig932	341	2	5.8651	0.352087	6	17.5953	0.58291
P_T_contig933	449	6	13.363	0.802193	8	17.8174	0.590266
P_T_contig935	1252	10	7.98722	0.479479	30	23.9617	0.793819
P_T_contig936	435	2	4.5977	0.276004	27	62.069	2.05626
P_T_contig939	406	0	0	0	6	14.7783	0.489587
P_T_contig940	1425	137	96.1404	5.77138	198	138.947	4.60314
P_T_contig941	369	2	5.42005	0.32537	5	13.5501	0.448898
P_T_contig942	249	2	8.03213	0.482175	2	8.03213	0.266094
P_T_contig943	730	1	1.36986	0.082234	24	32.8767	1.08916
P_T_contig944	332	8	24.0964	1.44653	8	24.0964	0.798282
P_T_contig946	1209	2642	2185.28	131.184	4228	3497.11	115.855
P_T_contig947	637	1	1.56986	0.0942399	0	0	0
P_T_contig948	725	15	20.6897	1.24202	1	1.37931	0.0456948
P_T_contig949	419	1	2.38663	0.143272	6	14.3198	0.474397
P_T_contig950	873	10	11.4548	0.687638	40	45.819	1.51792
P_T_contig953	1818	1571	864.136	51.8748	1809	995.05	32.9647
P_T_contig954	245	1	4.08163	0.245024	3	12.2449	0.405657
P_T_contig955	1027	33	32.1324	1.92893	89	86.6602	2.87094
P_T_contig957	201	0	0	0	2	9.95025	0.329639
P_T_contig958	256	0	0	0	5	19.5312	0.647045
P_T_contig959	222	2	9.00901	0.540818	2	9.00901	0.298457
P_T_contig960	342	1	2.92398	0.175529	6	17.5439	0.581205
P_T_contig962	621	9	14.4928	0.870011	8	12.8824	0.426779
P_T_contig963	221	0	0	0	1	4.52489	0.149904
P_T_contig964	180	1	5.55556	0.333504	0	0	0
P_T_contig966	235	4	17.0213	1.0218	0	0	0
P_T_contig969	551	3	5.44465	0.326846	11	19.9637	0.661371
P_T_contig971	325	1	3.07692	0.18471	3	9.23077	0.305803
P_T_contig973	241	1	4.14938	0.24909	7	29.0456	0.962244
P_T_contig974	455	11	24.1758	1.45129	3	6.59341	0.218431
P_T_contig977	521	6	11.5163	0.691333	3	5.75816	0.19076
P_T_contig978	792	7	8.83838	0.530575	16	20.202	0.669267
P_T_contig980	268	2	7.46269	0.447991	2	7.46269	0.247229
P_T_contig982	431	7	16.2413	0.974978	9	20.8817	0.691782
P_T_contig983	840	91	108.333	6.50334	147	175	5.79752
P_T_contig984	501	5	9.98004	0.59911	9	17.9641	0.595126
P_T_contig985	1887	70	37.0959	2.2269	111	58.8235	1.94875
P_T_contig987	255	5	19.6078	1.17707	3	11.7647	0.389749
P_T_contig988	342	1	2.92398	0.175529	2	5.84795	0.193735
P_T_contig990	276	1	3.62319	0.217503	4	14.4928	0.480126
P_T_contig991	683	9	13.1772	0.791035	45	65.8858	2.18271
P_T_contig992	411	6	14.5985	0.876362	8	19.4647	0.644841
P_T_contig994	308	1	3.24675	0.194905	2	6.49351	0.215121
P_T_contig995	267	2	7.49064	0.449669	5	18.7266	0.620388
P_T_contig996	191	1	5.2356	0.314297	3	15.7068	0.520346
P_T_contig997	589	10	16.9779	1.0192	12	20.3735	0.674948
P_T_contig998	233	1	4.29185	0.257643	0	0	0
P_T_contig999	265	0	0	0	0	0	0
P_T_contig1001	468	4	8.54701	0.513084	5	10.6838	0.353939
P_T_contig1002	363	4	11.0193	0.661496	3	8.26446	0.273791
P_T_contig1004	882	13	14.7392	0.884808	44	49.8866	1.65268
P_T_contig1005	284	4	14.0845	0.845504	8	28.169	0.933203
P_T_contig1009	454	1	2.20264	0.132226	5	11.0132	0.364853
P_T_contig1011	1268	14	11.041	0.662801	12	9.46372	0.313521
P_T_contig1012	586	2	3.41297	0.204883	5	8.53242	0.282668
P_T_contig1014	697	2	2.86944	0.172255	15	21.5208	0.712956
P_T_contig1015	420	1	2.38095	0.14293	2	4.7619	0.157756
P_T_contig1016	189	2	10.582	0.635246	2	10.582	0.350568
P_T_contig1017	449	4	8.90869	0.534795	11	24.4989	0.811616
P_T_contig1019	458	4	8.73362	0.524286	14	30.5677	1.01267
P_T_contig1020	672	4	5.95238	0.357326	13	19.3452	0.640882
P_T_contig1021	245	1	4.08163	0.245024	4	16.3265	0.540877
P_T_contig1022	208	0	0	0	2	9.61538	0.318545
P_T_contig1023	233	1	4.29185	0.257643	1	4.29185	0.142183
P_T_contig1024	812	23	28.3251	1.70038	28	34.4828	1.14237
P_T_contig1026	636	11	17.2956	1.03827	12	18.8679	0.62507
P_T_contig1027	345	0	0	0	7	20.2899	0.672176
P_T_contig1028	678	14	20.649	1.23957	7	10.3245	0.342037
P_T_contig1030	273	1	3.663	0.219893	3	10.989	0.364052
P_T_contig1031	384	2	5.20833	0.31266	3	7.8125	0.258818
P_T_contig1032	725	12	16.5517	0.993613	38	52.4138	1.7364
P_T_contig1034	299	1	3.34448	0.200772	5	16.7224	0.553992
P_T_contig1035	1090	2	1.83486	0.110148	47	43.1193	1.42848
P_T_contig1036	952	7	7.35294	0.441403	20	21.0084	0.695981
P_T_contig1037	305	1	3.27869	0.196822	6	19.6721	0.651712
P_T_contig1038	215	0	0	0	2	9.30233	0.308174
P_T_contig1039	1302	13	9.98464	0.599386	26	19.9693	0.661556
P_T_contig1041	435	4	9.1954	0.552007	8	18.3908	0.609263
P_T_contig1042	218	1	4.58716	0.275371	2	9.17431	0.303933
P_T_contig1044	352	1	2.84091	0.170542	7	19.8864	0.658809
P_T_contig1045	1047	138	131.805	7.91237	159	151.862	5.03101
P_T_contig1047	404	4	9.90099	0.594364	7	17.3267	0.574012
P_T_contig1048	433	0	0	0	9	20.7852	0.688587
P_T_contig1049	356	9	25.2809	1.51763	30	84.2697	2.79174
P_T_contig1050	219	0	0	0	5	22.8311	0.756363
P_T_contig1051	262	0	0	0	13	49.6183	1.64379
P_T_contig1052	520	2	3.84615	0.230888	7	13.4615	0.445963
P_T_contig1053	210	3	14.2857	0.857583	0	0	0
P_T_contig1054	238	0	0	0	3	12.605	0.417589
P_T_contig1055	203	2	9.85222	0.591436	2	9.85222	0.326391
P_T_contig1056	855	10	11.6959	0.702114	13	15.2047	0.503711
P_T_contig1057	453	6	13.245	0.79511	17	37.5276	1.24324
P_T_contig1058	530	6	11.3208	0.679594	44	83.0189	2.75031
P_T_contig1059	498	0	0	0	5	10.0402	0.332617
P_T_contig1061	627	4	6.37959	0.382972	8	12.7592	0.422695
P_T_contig1062	431	4	9.28074	0.55713	15	34.8028	1.15297
P_T_contig1064	299	1	3.34448	0.200772	9	30.1003	0.997185
P_T_contig1065	369	4	10.8401	0.65074	8	21.6802	0.718237
P_T_contig1066	214	4	18.6916	1.12207	3	14.0187	0.464421
P_T_contig1067	334	1	2.99401	0.179733	5	14.9701	0.495939
P_T_contig1068	404	2	4.9505	0.297182	3	7.42574	0.246005
P_T_contig1069	327	2	6.11621	0.367161	5	15.2905	0.506555
P_T_contig1071	493	6	12.1704	0.730598	7	14.1988	0.470387
P_T_contig1074	528	2	3.78788	0.227389	6	11.3636	0.376462
P_T_contig1075	282	2	7.0922	0.42575	1	3.5461	0.117478
P_T_contig1076	238	0	0	0	4	16.8067	0.556785
P_T_contig1077	176	1	5.68182	0.341084	0	0	0
P_T_contig1078	405	2	4.93827	0.296448	2	4.93827	0.163598
P_T_contig1079	494	8	16.1943	0.972159	9	18.2186	0.603559
P_T_contig1080	652	4	6.13497	0.368287	8	12.2699	0.406487
P_T_contig1082	440	5	11.3636	0.682168	7	15.9091	0.527047
P_T_contig1083	662	10	15.1057	0.906809	22	33.2326	1.10095
P_T_contig1084	462	1	2.1645	0.129937	3	6.49351	0.215121
P_T_contig1085	398	2	5.02513	0.301662	1	2.51256	0.0832379
P_T_contig1086	197	1	5.07614	0.304725	1	5.07614	0.168166
P_T_contig1087	184	3	16.3043	0.978763	0	0	0
P_T_contig1088	225	5	22.2222	1.33402	0	0	0
P_T_contig1090	418	3	7.17703	0.430843	5	11.9617	0.396276
P_T_contig1091	411	0	0	0	5	12.1655	0.403025
P_T_contig1092	293	0	0	0	5	17.0648	0.565336
P_T_contig1093	377	4	10.6101	0.636931	16	42.4403	1.40599
P_T_contig1094	435	3	6.89655	0.414005	14	32.1839	1.06621
P_T_contig1095	214	0	0	0	2	9.34579	0.309614
P_T_contig1096	368	2	5.43478	0.326254	9	24.4565	0.810213
P_T_contig1098	858	11	12.8205	0.769625	19	22.1445	0.733619
P_T_contig1099	588	5	8.5034	0.510466	14	23.8095	0.788778
P_T_contig1101	329	2	6.07903	0.364929	13	39.5137	1.30904
P_T_contig1107	807	1	1.23916	0.0743876	11	13.6307	0.451568
P_T_contig1108	719	8	11.1266	0.667936	10098	14044.5	465.276
P_T_contig1112	827	7	8.46433	0.50812	49	59.2503	1.96289
P_T_contig1114	187	0	0	0	0	0	0
P_T_contig1115	233	2	8.58369	0.515286	1	4.29185	0.142183
P_T_contig1116	259	4	15.444	0.927116	12	46.332	1.53492
P_T_contig1117	334	1	2.99401	0.179733	1	2.99401	0.0991877
P_T_contig1118	175	0	0	0	0	0	0
P_T_contig1119	432	1	2.31481	0.13896	6	13.8889	0.460121
P_T_contig1124	351	0	0	0	4	11.396	0.377535
P_T_contig1126	277	3	10.8303	0.650153	6	21.6606	0.717589
P_T_contig1127	300	7	23.3333	1.40072	11	36.6667	1.21472
P_T_contig1128	605	4	6.61157	0.396898	14	23.1405	0.766614
P_T_contig1130	238	0	0	0	2	8.40336	0.278392
P_T_contig1131	366	3	8.19672	0.492056	11	30.0546	0.995671
P_T_contig1133	254	1	3.93701	0.236342	1	3.93701	0.130428
P_T_contig1135	446	1	2.24215	0.134598	2	4.4843	0.148559
P_T_contig1136	564	2	3.5461	0.212875	35	62.0567	2.05586
P_T_contig1138	246	4	16.2602	0.97611	5	20.3252	0.673347
P_T_contig1139	190	2	10.5263	0.631903	4	21.0526	0.697446
P_T_contig1140	240	0	0	0	4	16.6667	0.552145
P_T_contig1142	175	0	0	0	3	17.1429	0.56792
P_T_contig1143	288	2	6.94444	0.41688	3	10.4167	0.345091
P_T_contig1145	223	2	8.96861	0.538393	1	4.4843	0.148559
P_T_contig1147	226	0	0	0	3	13.2743	0.439761
P_T_contig1148	215	1	4.65116	0.279213	3	13.9535	0.462261
P_T_contig1150	439	4	9.11162	0.546978	11	25.0569	0.830104
P_T_contig1151	262	1	3.81679	0.229125	4	15.2672	0.505782
P_T_contig1154	343	18	52.4781	3.1503	5	14.5773	0.482926
P_T_contig1156	2874	853	296.799	17.8171	1128	392.484	13.0025
P_T_contig1160	238	0	0	0	2	8.40336	0.278392
P_T_contig1162	180	0	0	0	0	0	0
P_T_contig1163	185	0	0	0	1	5.40541	0.179074
P_T_contig1164	195	0	0	0	2	10.2564	0.339781
P_T_contig1165	177	0	0	0	1	5.64972	0.187168
P_T_contig1166	301	19	63.1229	3.78932	44	146.179	4.84273
P_T_contig1167	359	3	8.35655	0.50165	3	8.35655	0.276841
P_T_contig1168	283	1	3.53357	0.212123	3	10.6007	0.351188
P_T_contig1169	401	0	0	0	2	4.98753	0.16523
P_T_contig1170	285	0	0	0	1	3.50877	0.116241
P_T_contig1172	294	1	3.40136	0.204186	0	0	0
P_T_contig1173	725	15	20.6897	1.24202	13	17.931	0.594032
P_T_contig1175	187	4	21.3904	1.28408	3	16.0428	0.531476
P_T_contig1176	227	9	39.6476	2.38008	0	0	0
P_T_contig1177	3258	304	93.3088	5.6014	723	221.915	7.35176
P_T_contig1178	182	0	0	0	3	16.4835	0.546077
P_T_contig1179	215	0	0	0	1	4.65116	0.154087
P_T_contig1180	326	1	3.06748	0.184144	5	15.3374	0.508109
P_T_contig1182	446	1	2.24215	0.134598	15	33.6323	1.11419
P_T_contig1183	287	2	6.96864	0.418333	4	13.9373	0.461724
P_T_contig1184	406	2	4.92611	0.295718	5	12.3153	0.407989
P_T_contig1186	232	5	21.5517	1.29377	14	60.3448	1.99915
P_T_contig1187	202	0	0	0	2	9.90099	0.328007
P_T_contig1188	310	0	0	0	3	9.67742	0.3206
P_T_contig1189	274	1	3.64964	0.21909	5	18.2482	0.604538
P_T_contig1190	286	0	0	0	2	6.99301	0.231669
P_T_contig1192	574	8	13.9373	0.836666	10	17.4216	0.577155
P_T_contig1193	519	5	9.63391	0.578331	22	42.3892	1.4043
P_T_contig1195	764	17	22.2513	1.33576	35	45.8115	1.51768
P_T_contig1197	192	1	5.20833	0.31266	2	10.4167	0.345091
P_T_contig1198	520	47	90.3846	5.42586	135	259.615	8.60072
P_T_contig1199	437	6	13.73	0.824221	11	25.1716	0.833903
P_T_contig1202	230	2	8.69565	0.522007	5	21.7391	0.720189
P_T_contig1203	295	1	3.38983	0.203494	3	10.1695	0.336902
P_T_contig1204	320	0	0	0	1	3.125	0.103527
P_T_contig1205	324	0	0	0	10	30.8642	1.02249
P_T_contig1206	236	0	0	0	4	16.9492	0.561503
P_T_contig1207	321	0	0	0	7	21.8069	0.722433
P_T_contig1210	227	2	8.81057	0.528906	1	4.40529	0.145941
P_T_contig1212	201	1	4.97512	0.298661	3	14.9254	0.494458
P_T_contig1213	380	3	7.89474	0.473927	4	10.5263	0.348723
P_T_contig1214	193	1	5.18135	0.31104	7	36.2694	1.20156
P_T_contig1216	241	10518	43643.2	2619.93	50	207.469	6.87317
P_T_contig1217	373	2	5.36193	0.321881	2	5.36193	0.177634
P_T_contig1219	207	0	0	0	2	9.66184	0.320084
P_T_contig1220	198	0	0	0	2	10.101	0.334633
P_T_contig1223	634	3	4.73186	0.284057	7	11.041	0.365774
P_T_contig1225	1188	38	31.9865	1.92018	68	57.2391	1.89626
P_T_contig1226	374	2	5.34759	0.32102	10	26.738	0.885794
P_T_contig1229	412	11	26.699	1.60276	11	26.699	0.884504
P_T_contig1230	436	0	0	0	8	18.3486	0.607866
P_T_contig1231	328	0	0	0	4	12.1951	0.404008
P_T_contig1235	315	6	19.0476	1.14344	6	19.0476	0.631023
P_T_contig1236	354	0	0	0	4	11.2994	0.374336
P_T_contig1237	324	4	12.3457	0.741121	1	3.08642	0.102249
P_T_contig1238	285	2	7.01754	0.421269	7	24.5614	0.813687
P_T_contig1239	382	0	0	0	2	5.2356	0.173449
P_T_contig1240	800	13	16.25	0.9755	31	38.75	1.28374
P_T_contig1241	413	3	7.26392	0.436059	0	0	0
P_T_contig1243	483	12	24.8447	1.49145	85	175.983	5.8301
P_T_contig1245	459	3	6.53595	0.392358	12	26.1438	0.86611
P_T_contig1247	484	4	8.26446	0.496122	2	4.13223	0.136895
P_T_contig1248	237	6	25.3165	1.51977	3	12.6582	0.419351
P_T_contig1250	209	5	23.9234	1.43614	0	0	0
P_T_contig1251	354	3	8.47458	0.508735	7	19.774	0.655087
P_T_contig1254	304	3	9.86842	0.592409	1	3.28947	0.108976
P_T_contig1255	490	15	30.6122	1.83768	20	40.8163	1.35219
P_T_contig1256	334	0	0	0	7	20.9581	0.694314
P_T_contig1257	884	2	2.26244	0.135816	13	14.7059	0.487187
P_T_contig1260	193	0	0	0	4	20.7254	0.686605
P_T_contig1261	327	4	12.2324	0.734322	6	18.3486	0.607866
P_T_contig1263	380	2	5.26316	0.315952	4	10.5263	0.348723
P_T_contig1264	431	8	18.5615	1.11426	18	41.7633	1.38356
P_T_contig1265	407	4	9.82801	0.589983	4	9.82801	0.325589
P_T_contig1266	201	1	4.97512	0.298661	1	4.97512	0.164819
P_T_contig1267	247	1	4.04858	0.24304	4	16.1943	0.536497
P_T_contig1268	1050	9	8.57143	0.51455	39	37.1429	1.23049
P_T_contig1269	269	0	0	0	3	11.1524	0.369465
P_T_contig1271	192	1	5.20833	0.31266	7	36.4583	1.20782
P_T_contig1272	455	3	6.59341	0.395807	4	8.79121	0.291241
P_T_contig1274	293	0	0	0	2	6.82594	0.226134
P_T_contig1276	230	1	4.34783	0.261003	2	8.69565	0.288076
P_T_contig1277	204	1	4.90196	0.294269	4	19.6078	0.649582
P_T_contig1278	222	0	0	0	2	9.00901	0.298457
P_T_contig1279	749	0	0	0	0	0	0
P_T_contig1280	598	1	1.67224	0.100386	0	0	0
P_T_contig1281	201	1	4.97512	0.298661	3	14.9254	0.494458
P_T_contig1282	241	2	8.29876	0.498181	2	8.29876	0.274927
P_T_contig1286	218	7	32.1101	1.92759	11	50.4587	1.67163
P_T_contig1289	357	0	0	0	4	11.2045	0.37119
P_T_contig1290	210	1	4.7619	0.285861	3	14.2857	0.473267
P_T_contig1293	271	0	0	0	4	14.7601	0.488984
P_T_contig1295	246	1	4.06504	0.244028	10	40.6504	1.34669
P_T_contig1296	341	4	11.7302	0.704173	2	5.8651	0.194303
P_T_contig1297	488	11	22.541	1.35315	42	86.0656	2.85124
P_T_contig1299	283	2	7.06714	0.424246	0	0	0
P_T_contig1300	930	16	17.2043	1.03279	21	22.5806	0.748067
P_T_contig1301	823	13	15.7959	0.948238	26	31.5917	1.04659
P_T_contig1302	411	23	55.9611	3.35939	29	70.5596	2.33755
P_T_contig1303	422	5	11.8483	0.711265	16	37.9147	1.25606
P_T_contig1306	811	13	16.0296	0.962269	18	22.1948	0.735285
P_T_contig1307	310	0	0	0	1	3.22581	0.106867
P_T_contig1308	242	2	8.26446	0.496122	0	0	0
P_T_contig1309	320	18	56.25	3.37673	1	3.125	0.103527
P_T_contig1312	257	0	0	0	1	3.89105	0.128905
P_T_contig1313	2226	47	21.1141	1.2675	90	40.4313	1.33944
P_T_contig1314	288	1	3.47222	0.20844	2	6.94444	0.23006
P_T_contig1316	474	1	2.1097	0.126647	10	21.097	0.698918
P_T_contig1319	202	1	4.9505	0.297182	2	9.90099	0.328007
P_T_contig1320	797	18	22.5847	1.35578	34	42.66	1.41327
P_T_contig1321	1091	40	36.6636	2.20095	85	77.9102	2.58106
P_T_contig1322	897	0	0	0	5	5.57414	0.184664
P_T_contig1323	176	1	5.68182	0.341084	5	28.4091	0.941156
P_T_contig1324	551	9	16.3339	0.980539	7	12.7042	0.420873
P_T_contig1325	177	2	11.2994	0.678314	4	22.5989	0.748671
P_T_contig1327	343	0	0	0	5	14.5773	0.482926
P_T_contig1328	275	0	0	0	10	36.3636	1.20468
P_T_contig1329	269	0	0	0	8	29.7398	0.98524
P_T_contig1330	1047	96	91.6905	5.50426	175	167.144	5.53727
P_T_contig1332	586	35	59.727	3.58546	74	126.28	4.18349
P_T_contig1333	300	0	0	0	3	10	0.331287
P_T_contig1334	315	2	6.34921	0.381148	6	19.0476	0.631023
P_T_contig1335	285	30	105.263	6.31903	0	0	0
P_T_contig1337	405	2	4.93827	0.296448	6	14.8148	0.490795
P_T_contig1339	224	2	8.92857	0.535989	2	8.92857	0.295792
P_T_contig1341	556	21	37.7698	2.26735	12	21.5827	0.715008
P_T_contig1342	299	1	3.34448	0.200772	0	0	0
P_T_contig1343	372	1	2.68817	0.161373	2	5.37634	0.178111
P_T_contig1345	1068	2	1.87266	0.112417	9	8.42697	0.279174
P_T_contig1348	209	1	4.78469	0.287229	2	9.56938	0.317021
P_T_contig1351	378	10	26.455	1.58812	1	2.6455	0.087642
P_T_contig1354	602	2	3.32226	0.199438	8	13.289	0.440248
P_T_contig1355	349	0	0	0	5	14.3266	0.474623
P_T_contig1358	253	1	3.95257	0.237276	5	19.7628	0.654717
P_T_contig1359	710	10	14.0845	0.845504	34	47.8873	1.58644
P_T_contig1362	308	1	3.24675	0.194905	5	16.2338	0.537803
P_T_contig1363	182	1	5.49451	0.329839	2	10.989	0.364052
P_T_contig1364	301	1	3.32226	0.199438	11	36.5449	1.21068
P_T_contig1365	444	11	24.7748	1.48725	14	31.5315	1.0446
P_T_contig1366	283	6	21.2014	1.27274	1	3.53357	0.117063
P_T_contig1367	482	3	6.22407	0.373636	10	20.7469	0.687317
P_T_contig1368	397	6	15.1134	0.907266	8	20.1511	0.667581
P_T_contig1369	362	0	0	0	4	11.0497	0.366063
P_T_contig1370	719	1	1.39082	0.0834921	1	1.39082	0.0460761
P_T_contig1371	826	2	2.42131	0.145353	5	6.05327	0.200537
P_T_contig1372	221	0	0	0	3	13.5747	0.449711
P_T_contig1373	364	2	5.49451	0.329839	6	16.4835	0.546077
P_T_contig1375	265	0	0	0	3	11.3208	0.375042
P_T_contig1377	229	1	4.36681	0.262143	1	4.36681	0.144667
P_T_contig1378	188	3	15.9574	0.957938	10	53.1915	1.76216
P_T_contig1380	301	0	0	0	5	16.6113	0.550311
P_T_contig1382	202	1	4.9505	0.297182	4	19.802	0.656014
P_T_contig1383	456	2	4.38596	0.263293	5	10.9649	0.363253
P_T_contig1384	303	1	3.30033	0.198121	0	0	0
P_T_contig1385	350	0	0	0	3	8.57143	0.28396
P_T_contig1386	209	3	14.3541	0.861686	4	19.1388	0.634042
P_T_contig1387	200	0	0	0	2	10	0.331287
P_T_contig1388	333	0	0	0	2	6.00601	0.198971
P_T_contig1390	191	5	26.178	1.57149	5	26.178	0.867243
P_T_contig1392	219	8	36.5297	2.19291	2	9.13242	0.302545
P_T_contig1394	214	2	9.34579	0.561035	0	0	0
P_T_contig1395	210	1	4.7619	0.285861	2	9.52381	0.315511
P_T_contig1396	574	0	0	0	75	130.662	4.32866
P_T_contig1397	294	16	54.4218	3.26698	16	54.4218	1.80292
P_T_contig1398	278	0	0	0	4	14.3885	0.476672
P_T_contig1399	437	3	6.86499	0.412111	4	9.15332	0.303237
P_T_contig1400	287	0	0	0	1	3.48432	0.115431
P_T_contig1401	280	0	0	0	5	17.8571	0.591584
P_T_contig1402	482	5	10.3734	0.622726	22	45.6432	1.5121
P_T_contig1404	193	1	5.18135	0.31104	3	15.544	0.514954
P_T_contig1405	332	0	0	0	1	3.01205	0.0997852
P_T_contig1406	242	3	12.3967	0.744183	8	33.0579	1.09516
P_T_contig1409	223	3	13.4529	0.807589	2	8.96861	0.297118
P_T_contig1411	835	14	16.7665	1.0065	19	22.7545	0.753827
P_T_contig1413	399	4	10.0251	0.601812	9	22.5564	0.747264
P_T_contig1414	201	0	0	0	0	0	0
P_T_contig1415	328	4	12.1951	0.732083	4	12.1951	0.404008
P_T_contig1416	2155	334	154.988	9.30408	841	390.255	12.9286
P_T_contig1418	722	1	1.38504	0.0831451	537	743.767	24.64
P_T_contig1421	464	10	21.5517	1.29377	0	0	0
P_T_contig1422	240	1	4.16667	0.250128	3	12.5	0.414109
P_T_contig1423	340	5	14.7059	0.882806	17	50	1.65643
P_T_contig1424	437	5	11.4416	0.686851	5	11.4416	0.379047
P_T_contig1425	191	0	0	0	1	5.2356	0.173449
P_T_contig1426	655	4	6.10687	0.3666	10	15.2672	0.505782
P_T_contig1427	238	0	0	0	4	16.8067	0.556785
P_T_contig1428	399	4	10.0251	0.601812	6	15.0376	0.498176
P_T_contig1429	193	1	5.18135	0.31104	1	5.18135	0.171651
P_T_contig1430	189	5	26.455	1.58812	2	10.582	0.350568
P_T_contig1431	182	0	0	0	2	10.989	0.364052
P_T_contig1432	513	0	0	0	4	7.79727	0.258313
P_T_contig1434	192	9	46.875	2.81394	6	31.25	1.03527
P_T_contig1435	227	2	8.81057	0.528906	2	8.81057	0.291883
P_T_contig1436	291	2	6.87285	0.412583	2	6.87285	0.227689
P_T_contig1438	251	0	0	0	2	7.96813	0.263974
P_T_contig1439	187	1	5.34759	0.32102	1	5.34759	0.177159
P_T_contig1440	235	0	0	0	5	21.2766	0.704866
P_T_contig1441	544	13	23.8971	1.43456	0	0	0
P_T_contig1443	228	0	0	0	2	8.77193	0.290603
P_T_contig1445	380	0	0	0	3	7.89474	0.261542
P_T_contig1446	559	26	46.5116	2.79213	0	0	0
P_T_contig1448	282	1	3.5461	0.212875	7	24.8227	0.822343
P_T_contig1450	344	2	5.81395	0.349016	3	8.72093	0.288913
P_T_contig1451	523	2	3.82409	0.229563	5	9.56023	0.316718
P_T_contig1453	307	3	9.77199	0.58662	4	13.0293	0.431644
P_T_contig1455	324	11	33.9506	2.03808	24	74.0741	2.45398
P_T_contig1456	211	0	0	0	2	9.47867	0.314016
P_T_contig1458	216	1	4.62963	0.27792	7	32.4074	1.07362
P_T_contig1459	199	0	0	0	3	15.0754	0.499428
P_T_contig1460	225	1	4.44444	0.266804	0	0	0
P_T_contig1461	232	1	4.31034	0.258753	0	0	0
P_T_contig1462	487	2	4.10678	0.246533	12	24.6407	0.816313
P_T_contig1463	249	2	8.03213	0.482175	5	20.0803	0.665235
P_T_contig1465	197	0	0	0	2	10.1523	0.336332
P_T_contig1467	183	0	0	0	4	21.8579	0.724124
P_T_contig1470	373	0	0	0	15	40.2145	1.33225
P_T_contig1471	208	15	72.1154	4.32914	0	0	0
P_T_contig1473	406	2	4.92611	0.295718	5	12.3153	0.407989
P_T_contig1475	186	3	16.129	0.968239	3	16.129	0.534334
P_T_contig1476	398	5	12.5628	0.754156	6	15.0754	0.499428
P_T_contig1477	1060	2	1.88679	0.113266	23	21.6981	0.71883
P_T_contig1478	307	0	0	0	11	35.8306	1.18702
P_T_contig1479	529	21	39.6975	2.38307	26	49.1493	1.62825
P_T_contig1480	1190	4	3.36134	0.201784	22	18.4874	0.612463
P_T_contig1481	839	0	0	0	1	1.1919	0.0394859
P_T_contig1482	945	0	0	0	6	6.34921	0.210341
P_T_contig1483	668	19	28.4431	1.70746	36	53.8922	1.78538
P_T_contig1484	286	0	0	0	4	13.986	0.463338
P_T_contig1485	322	2	6.21118	0.372862	3	9.31677	0.308652
P_T_contig1486	347	3	8.64553	0.518998	0	0	0
P_T_contig1487	612	0	0	0	20	32.6797	1.08264
P_T_contig1488	181	0	0	0	0	0	0
P_T_contig1489	1181	8	6.77392	0.406644	24	20.3218	0.673233
P_T_contig1491	346	13	37.5723	2.25549	8	23.1214	0.765981
P_T_contig1492	543	12	22.0994	1.32665	34	62.6151	2.07436
P_T_contig1493	521	2	3.83877	0.230444	5	9.59693	0.317934
P_T_contig1495	419	6	14.3198	0.859629	5	11.9332	0.39533
P_T_contig1497	956	14	14.6444	0.879112	16	16.7364	0.554455
P_T_contig1499	240	3	12.5	0.750385	0	0	0
P_T_contig1500	305	7	22.9508	1.37776	7	22.9508	0.760331
P_T_contig1503	283	2	7.06714	0.424246	16	56.5371	1.873
P_T_contig1505	228	1	4.38596	0.263293	6	26.3158	0.871808
P_T_contig1507	312	0	0	0	2	6.41026	0.212363
P_T_contig1508	216	0	0	0	3	13.8889	0.460121
P_T_contig1509	1798	560	311.457	18.697	1028	571.746	18.9412
P_T_contig1511	202	4	19.802	1.18873	0	0	0
P_T_contig1512	213	3	14.0845	0.845504	0	0	0
P_T_contig1515	275	0	0	0	1	3.63636	0.120468
P_T_contig1516	281	4	14.2349	0.854531	1	3.55872	0.117896
P_T_contig1517	179	2	11.1732	0.670735	2	11.1732	0.370153
P_T_contig1518	249	2	8.03213	0.482175	2	8.03213	0.266094
P_T_contig1519	180	1	5.55556	0.333504	2	11.1111	0.368097
P_T_contig1520	875	82	93.7143	5.62574	139	158.857	5.26273
P_T_contig1522	253	2	7.90514	0.474552	4	15.8103	0.523774
P_T_contig1523	283	3	10.6007	0.636369	8	28.2686	0.9365
P_T_contig1524	201	0	0	0	2	9.95025	0.329639
P_T_contig1525	409	7	17.1149	1.02742	5	12.2249	0.404996
P_T_contig1527	289	0	0	0	1	3.46021	0.114632
P_T_contig1529	724	12	16.5746	0.994985	15	20.7182	0.686368
P_T_contig1530	296	0	0	0	2	6.75676	0.223843
P_T_contig1531	377	0	0	0	8	21.2202	0.702996
P_T_contig1533	206	6	29.1262	1.74847	9	43.6893	1.44737
P_T_contig1534	224	0	0	0	1	4.46429	0.147896
P_T_contig1535	502	13	25.8964	1.55458	2	3.98406	0.131987
P_T_contig1536	379	2	5.27704	0.316785	3	7.91557	0.262232
P_T_contig1538	2481	610	245.869	14.7597	1443	581.62	19.2683
P_T_contig1539	256	2	7.8125	0.468991	1	3.90625	0.129409
P_T_contig1540	210	3	14.2857	0.857583	1	4.7619	0.157756
P_T_contig1541	274	5	18.2482	1.09545	14	51.0949	1.69271
P_T_contig1542	269	1	3.71747	0.223163	1	3.71747	0.123155
P_T_contig1543	295	3	10.1695	0.610483	6	20.339	0.673804
P_T_contig1544	842	30	35.6295	2.13886	66	78.3848	2.59679
P_T_contig1545	681	1	1.46843	0.0881509	22	32.3054	1.07024
P_T_contig1547	228	0	0	0	2	8.77193	0.290603
P_T_contig1548	397	3	7.55668	0.453633	11	27.7078	0.917924
P_T_contig1549	208	0	0	0	2	9.61538	0.318545
P_T_contig1550	404	0	0	0	10	24.7525	0.820017
P_T_contig1552	174	0	0	0	2	11.4943	0.38079
P_T_contig1553	379	0	0	0	6	15.8311	0.524465
P_T_contig1554	233	0	0	0	1	4.29185	0.142183
P_T_contig1555	351	1	2.849	0.171028	1	2.849	0.0943837
P_T_contig1556	191	0	0	0	3	15.7068	0.520346
P_T_contig1558	908	4	4.40529	0.264453	18	19.8238	0.656736
P_T_contig1559	398	12	30.1508	1.80997	5	12.5628	0.41619
P_T_contig1560	187	0	0	0	2	10.6952	0.354318
P_T_contig1561	383	2	5.22193	0.313477	0	0	0
P_T_contig1562	385	0	0	0	1	2.5974	0.0860486
P_T_contig1563	213	3	14.0845	0.845504	4	18.7793	0.622135
P_T_contig1564	296	5	16.8919	1.01403	5	16.8919	0.559606
P_T_contig1566	237	3	12.6582	0.759883	0	0	0
P_T_contig1567	371	0	0	0	0	0	0
P_T_contig1568	184	1	5.43478	0.326254	1	5.43478	0.180047
P_T_contig1569	299	3	10.0334	0.602316	8	26.7559	0.886386
P_T_contig1571	267	1	3.74532	0.224834	3	11.236	0.372233
P_T_contig1572	438	3	6.84932	0.41117	10	22.8311	0.756363
P_T_contig1573	627	4	6.37959	0.382972	6	9.56938	0.317021
P_T_contig1574	938	7	7.46269	0.447991	11	11.7271	0.388503
P_T_contig1575	836	2	2.39234	0.143614	0	0	0
P_T_contig1576	241	3	12.4481	0.747271	11	45.6432	1.5121
P_T_contig1577	188	0	0	0	1	5.31915	0.176216
P_T_contig1578	451	3	6.65188	0.399318	6	13.3038	0.440737
P_T_contig1579	203	2	9.85222	0.591436	0	0	0
P_T_contig1580	214	0	0	0	5	23.3645	0.774035
P_T_contig1581	273	3	10.989	0.659679	2	7.32601	0.242701
P_T_contig1583	214	2	9.34579	0.561035	4	18.6916	0.619228
P_T_contig1584	208	1	4.80769	0.28861	1	4.80769	0.159273
P_T_contig1585	929	13	13.9935	0.840043	34	36.5985	1.21246
P_T_contig1587	187	2	10.6952	0.642041	0	0	0
P_T_contig1588	277	0	0	0	4	14.4404	0.478393
P_T_contig1590	1467	20	13.6333	0.818416	44	29.9932	0.993635
P_T_contig1592	1503	263	174.983	10.5044	455	302.728	10.029
P_T_contig1593	187	0	0	0	1	5.34759	0.177159
P_T_contig1594	224	1	4.46429	0.267995	1	4.46429	0.147896
P_T_contig1597	449	1	2.22717	0.133699	13	28.9532	0.959183
P_T_contig1598	1365	188	137.729	8.26798	240	175.824	5.82483
P_T_contig1599	365	3	8.21918	0.493404	5	13.6986	0.453818
P_T_contig1603	348	4	11.4943	0.690009	6	17.2414	0.571184
P_T_contig1604	211	6	28.436	1.70704	13	61.6114	2.0411
P_T_contig1607	223	1	4.4843	0.269196	2	8.96861	0.297118
P_T_contig1608	174	1	5.74713	0.345005	1	5.74713	0.190395
P_T_contig1610	347	5	14.4092	0.864997	10	28.8184	0.954717
P_T_contig1611	430	1	2.32558	0.139606	6	13.9535	0.462261
P_T_contig1612	217	1	4.60829	0.27664	2	9.21659	0.305334
P_T_contig1614	291	1	3.43643	0.206291	5	17.1821	0.569222
P_T_contig1616	653	2	3.06279	0.183862	41	62.7871	2.08006
P_T_contig1618	224	3	13.3929	0.803984	0	0	0
P_T_contig1620	551	3	5.44465	0.326846	14	25.4083	0.841745
P_T_contig1622	179	0	0	0	2	11.1732	0.370153
P_T_contig1623	251	0	0	0	4	15.9363	0.527947
P_T_contig1625	266	11	41.3534	2.48248	7	26.3158	0.871808
P_T_contig1628	177	0	0	0	1	5.64972	0.187168
P_T_contig1629	187	0	0	0	1	5.34759	0.177159
P_T_contig1630	348	3	8.62069	0.517507	8	22.9885	0.761579
P_T_contig1631	224	3	13.3929	0.803984	0	0	0
P_T_contig1634	385	0	0	0	10	25.974	0.860486
P_T_contig1637	231	4	17.316	1.03949	1	4.329	0.143414
P_T_contig1638	289	8	27.6817	1.66175	14	48.4429	1.60485
P_T_contig1640	192	0	0	0	2	10.4167	0.345091
P_T_contig1642	211	2	9.47867	0.569012	1	4.73934	0.157008
P_T_contig1643	193	0	0	0	6	31.0881	1.02991
P_T_contig1644	266	0	0	0	3	11.2782	0.373632
P_T_contig1646	1534	49	31.9426	1.91754	592	385.919	12.785
P_T_contig1647	268	0	0	0	4	14.9254	0.494458
P_T_contig1650	222	4	18.018	1.08164	9	40.5405	1.34306
P_T_contig1652	327	3	9.17431	0.550741	2	6.11621	0.202622
P_T_contig1653	233	1	4.29185	0.257643	3	12.8755	0.42655
P_T_contig1654	185	4	21.6216	1.29796	3	16.2162	0.537222
P_T_contig1657	392	3	7.65306	0.459419	2	5.10204	0.169024
P_T_contig1658	366	0	0	0	8	21.8579	0.724124
P_T_contig1660	201	1	4.97512	0.298661	1	4.97512	0.164819
P_T_contig1661	256	1	3.90625	0.234495	3	11.7188	0.388227
P_T_contig1662	253	1	3.95257	0.237276	1	3.95257	0.130943
P_T_contig1663	355	0	0	0	9	25.3521	0.839882
P_T_contig1665	225	0	0	0	1	4.44444	0.147239
P_T_contig1666	509	2	3.92927	0.235877	10	19.6464	0.650858
P_T_contig1667	343	2	5.8309	0.350034	4	11.6618	0.38634
P_T_contig1668	301	6	19.9336	1.19663	23	76.412	2.53143
P_T_contig1669	202	4	19.802	1.18873	0	0	0
P_T_contig1672	222	1	4.5045	0.270409	5	22.5225	0.746142
P_T_contig1673	684	4	5.84795	0.351057	12	17.5439	0.581205
P_T_contig1674	212	0	0	0	2	9.43396	0.312535
P_T_contig1675	237	1	4.21941	0.253294	1	4.21941	0.139784
P_T_contig1676	349	3	8.59599	0.516024	8	22.9226	0.759397
P_T_contig1678	235	1	4.25532	0.25545	1	4.25532	0.140973
P_T_contig1679	318	1	3.14465	0.188776	1	3.14465	0.104178
P_T_contig1680	414	1	2.41546	0.145002	3	7.24638	0.240063
P_T_contig1681	201	0	0	0	2	9.95025	0.329639
P_T_contig1682	192	0	0	0	4	20.8333	0.690181
P_T_contig1683	193	0	0	0	3	15.544	0.514954
P_T_contig1685	189	1	5.29101	0.317623	1	5.29101	0.175284
P_T_contig1687	291	0	0	0	2	6.87285	0.227689
P_T_contig1688	308	3	9.74026	0.584715	1	3.24675	0.107561
P_T_contig1691	285	4	14.0351	0.842537	0	0	0
P_T_contig1692	198	0	0	0	2	10.101	0.334633
P_T_contig1693	2638	170	64.4428	3.86855	868	329.037	10.9006
P_T_contig1695	376	0	0	0	11	29.2553	0.969191
P_T_contig1696	268	0	0	0	2	7.46269	0.247229
P_T_contig1697	257	2	7.7821	0.467166	1	3.89105	0.128905
P_T_contig1698	258	1	3.87597	0.232677	0	0	0
P_T_contig1699	321	0	0	0	2	6.23053	0.206409
P_T_contig1700	339	0	0	0	6	17.6991	0.586349
P_T_contig1702	194	1	5.15464	0.309437	0	0	0
P_T_contig1703	219	1	4.56621	0.274113	1	4.56621	0.151273
P_T_contig1704	494	4	8.09717	0.486079	17	34.413	1.14006
P_T_contig1705	691	1	1.44718	0.0868752	3	4.34153	0.143829
P_T_contig1706	249	0	0	0	4	16.0643	0.532188
P_T_contig1707	187	1	5.34759	0.32102	2	10.6952	0.354318
P_T_contig1708	201	0	0	0	2	9.95025	0.329639
P_T_contig1709	300	1	3.33333	0.200103	2	6.66667	0.220858
P_T_contig1710	739	15	20.2977	1.21849	49	66.3058	2.19663
P_T_contig1711	244	14	57.377	3.44439	1	4.09836	0.135773
P_T_contig1713	300	0	0	0	2	6.66667	0.220858
P_T_contig1714	307	2	6.51466	0.39108	2	6.51466	0.215822
P_T_contig1715	268	1	3.73134	0.223995	5	18.6567	0.618073
P_T_contig1717	426	94	220.657	13.2462	230	539.906	17.8864
P_T_contig1719	305	0	0	0	6	19.6721	0.651712
P_T_contig1720	306	1	3.26797	0.196179	2	6.53595	0.216527
P_T_contig1723	527	33	62.6186	3.75904	7	13.2827	0.44004
P_T_contig1724	317	2	6.30915	0.378743	8	25.2366	0.836055
P_T_contig1725	220	1	4.54545	0.272867	2	9.09091	0.30117
P_T_contig1728	250	0	0	0	3	12	0.397544
P_T_contig1729	178	0	0	0	1	5.61798	0.186116
P_T_contig1730	216	2	9.25926	0.555841	2	9.25926	0.306747
P_T_contig1731	206	0	0	0	4	19.4175	0.643276
P_T_contig1732	542	4	7.38007	0.443032	9	16.6052	0.550107
P_T_contig1733	668	1	1.49701	0.0898664	58	86.8263	2.87644
P_T_contig1734	188	4	21.2766	1.27725	8	42.5532	1.40973
P_T_contig1737	303	0	0	0	3	9.90099	0.328007
P_T_contig1738	253	4	15.8103	0.949103	10	39.5257	1.30943
P_T_contig1739	224	0	0	0	2	8.92857	0.295792
P_T_contig1740	275	1	3.63636	0.218294	3	10.9091	0.361404
P_T_contig1741	220	1	4.54545	0.272867	6	27.2727	0.90351
P_T_contig1743	313	1	3.19489	0.191792	3	9.58466	0.317527
P_T_contig1744	297	2	6.73401	0.404248	3	10.101	0.334633
P_T_contig1745	249	1	4.01606	0.241088	2	8.03213	0.266094
P_T_contig1746	343	2	5.8309	0.350034	9	26.2391	0.869266
P_T_contig1747	452	3	6.63717	0.398434	8	17.6991	0.586349
P_T_contig1749	550	23	41.8182	2.51038	14	25.4545	0.843276
P_T_contig1750	206	0	0	0	1	4.85437	0.160819
P_T_contig1752	213	5	23.4742	1.40917	1	4.69484	0.155534
P_T_contig1753	312	3	9.61538	0.577219	7	22.4359	0.743272
P_T_contig1754	208	0	0	0	2	9.61538	0.318545
P_T_contig1755	179	3	16.7598	1.0061	0	0	0
P_T_contig1757	765	0	0	0	14	18.3007	0.606277
P_T_contig1760	279	0	0	0	3	10.7527	0.356223
P_T_contig1761	617	15	24.3112	1.45942	27	43.7601	1.44972
P_T_contig1762	528	0	0	0	9	17.0455	0.564694
P_T_contig1763	183	0	0	0	1	5.46448	0.181031
P_T_contig1764	714	5	7.0028	0.420384	15	21.0084	0.695981
P_T_contig1766	681	9	13.2159	0.793358	28	41.116	1.36212
P_T_contig1768	292	2	6.84932	0.41117	0	0	0
P_T_contig1769	287	2	6.96864	0.418333	4	13.9373	0.461724
P_T_contig1770	318	0	0	0	4	12.5786	0.416713
P_T_contig1772	252	0	0	0	1	3.96825	0.131463
P_T_contig1773	191	1	5.2356	0.314297	5	26.178	0.867243
P_T_contig1774	712	1	1.40449	0.0843129	37	51.9663	1.72158
P_T_contig1775	861	2	2.32288	0.139444	11	12.7758	0.423247
P_T_contig1776	748	6	8.02139	0.48153	3	4.0107	0.132869
P_T_contig1777	687	22	32.0233	1.92238	23	33.4789	1.10911
P_T_contig1778	178	0	0	0	1	5.61798	0.186116
P_T_contig1779	281	5	17.7936	1.06816	19	67.6157	2.24002
P_T_contig1782	648	41	63.2716	3.79824	72	111.111	3.68097
P_T_contig1785	263	2	7.60456	0.456508	5	19.0114	0.629823
P_T_contig1787	358	2	5.58659	0.335368	1	2.7933	0.0925383
P_T_contig1788	237	35	147.679	8.86531	0	0	0
P_T_contig1790	742	1	1.34771	0.080904	19	25.6065	0.848309
P_T_contig1792	181	3	16.5746	0.994985	13	71.8232	2.37941
P_T_contig1793	648	8	12.3457	0.741121	20	30.8642	1.02249
P_T_contig1796	215	0	0	0	3	13.9535	0.462261
P_T_contig1797	273	0	0	0	3	10.989	0.364052
P_T_contig1798	290	19	65.5172	3.93305	69	237.931	7.88234
P_T_contig1799	184	0	0	0	3	16.3043	0.540142
P_T_contig1800	180	2	11.1111	0.667009	0	0	0
P_T_contig1802	180	1	5.55556	0.333504	6	33.3333	1.10429
P_T_contig1805	238	0	0	0	4	16.8067	0.556785
P_T_contig1806	575	0	0	0	41	71.3043	2.36222
P_T_contig1808	242	2	8.26446	0.496122	2	8.26446	0.273791
P_T_contig1809	309	2	6.47249	0.388549	3	9.70874	0.321638
P_T_contig1810	280	2	7.14286	0.428791	1	3.57143	0.118317
P_T_contig1811	201	1	4.97512	0.298661	2	9.95025	0.329639
P_T_contig1812	789	109	138.15	8.29323	147	186.312	6.17227
P_T_contig1813	179	1	5.58659	0.335368	4	22.3464	0.740306
P_T_contig1814	308	4	12.987	0.779621	2	6.49351	0.215121
P_T_contig1815	238	10	42.0168	2.5223	19	79.8319	2.64473
P_T_contig1816	181	0	0	0	2	11.0497	0.366063
P_T_contig1818	508	0	0	0	4	7.87402	0.260856
P_T_contig1819	175	0	0	0	4	22.8571	0.757227
P_T_contig1822	264	1	3.78788	0.227389	3	11.3636	0.376462
P_T_contig1823	207	3	14.4928	0.870011	1	4.83092	0.160042
P_T_contig1824	340	0	0	0	5	14.7059	0.487187
P_T_contig1825	196	1	5.10204	0.30628	0	0	0
P_T_contig1826	251	2	7.96813	0.478333	2	7.96813	0.263974
P_T_contig1827	216	1	4.62963	0.27792	4	18.5185	0.613494
P_T_contig1828	341	7	20.5279	1.2323	1	2.93255	0.0971516
P_T_contig1831	919	13	14.1458	0.849184	10	10.8814	0.360486
P_T_contig1833	270	5	18.5185	1.11168	2	7.40741	0.245398
P_T_contig1834	3039	465	153.011	9.18536	838	275.749	9.13519
P_T_contig1837	191	0	0	0	4	20.9424	0.693795
P_T_contig1838	236	1	4.23729	0.254368	2	8.47458	0.280752
P_T_contig1839	302	1	3.31126	0.198777	5	16.5563	0.548488
P_T_contig1841	201	1	4.97512	0.298661	2	9.95025	0.329639
P_T_contig1842	258	5	19.3798	1.16339	17	65.8915	2.1829
P_T_contig1844	196	0	0	0	1	5.10204	0.169024
P_T_contig1845	308	0	0	0	2	6.49351	0.215121
P_T_contig1847	193	2	10.3627	0.622081	1	5.18135	0.171651
P_T_contig1848	224	1	4.46429	0.267995	3	13.3929	0.443688
P_T_contig1849	224	1	4.46429	0.267995	2	8.92857	0.295792
P_T_contig1851	265	2	7.54717	0.453063	2	7.54717	0.250028
P_T_contig1853	329	0	0	0	4	12.1581	0.40278
P_T_contig1854	191	5	26.178	1.57149	0	0	0
P_T_contig1857	212	6	28.3019	1.69898	0	0	0
P_T_contig1858	383	14	36.5535	2.19434	28	73.107	2.42194
P_T_contig1859	290	1	3.44828	0.207003	3	10.3448	0.342711
P_T_contig1860	356	2	5.61798	0.337252	0	0	0
P_T_contig1861	196	1	5.10204	0.30628	3	15.3061	0.507072
P_T_contig1864	2201	17	7.72376	0.463664	33	14.9932	0.496705
P_T_contig1865	394	5	12.6904	0.761812	7	17.7665	0.588581
P_T_contig1866	297	3	10.101	0.606372	6	20.202	0.669267
P_T_contig1867	181	3	16.5746	0.994985	3	16.5746	0.549094
P_T_contig1868	430	11	25.5814	1.53567	27	62.7907	2.08017
P_T_contig1870	219	8	36.5297	2.19291	0	0	0
P_T_contig1871	246	1	4.06504	0.244028	2	8.13008	0.269339
P_T_contig1872	215	0	0	0	0	0	0
P_T_contig1873	302	0	0	0	7	23.1788	0.767884
P_T_contig1874	440	4	9.09091	0.545734	2	4.54545	0.150585
P_T_contig1876	609	2	3.28407	0.197145	10	16.4204	0.543985
P_T_contig1878	294	4	13.6054	0.816745	0	0	0
P_T_contig1879	227	0	0	0	9	39.6476	1.31347
P_T_contig1880	271	1	3.69004	0.221516	3	11.0701	0.366738
P_T_contig1882	217	3	13.8249	0.829919	3	13.8249	0.458
P_T_contig1883	2467	444	179.976	10.8041	381	154.439	5.11635
P_T_contig1886	306	2	6.53595	0.392358	10	32.6797	1.08264
P_T_contig1889	214	0	0	0	3	14.0187	0.464421
P_T_contig1891	1061	23	21.6777	1.30133	13	12.2526	0.405912
P_T_contig1892	291	0	0	0	2	6.87285	0.227689
P_T_contig1893	180	0	0	0	2	11.1111	0.368097
P_T_contig1894	421	1	2.3753	0.142591	3	7.12589	0.236071
P_T_contig1895	1738	710	408.516	24.5235	1306	751.438	24.8942
P_T_contig1897	204	0	0	0	2	9.80392	0.324791
P_T_contig1898	846	288	340.426	20.436	398	470.449	15.5854
P_T_contig1900	594	3	5.05051	0.303186	37	62.2896	2.06357
P_T_contig1901	654	6	9.17431	0.550741	11	16.8196	0.55721
P_T_contig1902	197	0	0	0	2	10.1523	0.336332
P_T_contig1904	662	7	10.574	0.634767	56	84.5921	2.80243
P_T_contig1905	191	2	10.4712	0.628595	1	5.2356	0.173449
P_T_contig1907	209	0	0	0	5	23.9234	0.792552
P_T_contig1910	262	2	7.63359	0.45825	8	30.5344	1.01156
P_T_contig1911	247	0	0	0	8	32.3887	1.07299
P_T_contig1912	283	1	3.53357	0.212123	5	17.6678	0.585313
P_T_contig1913	269	7	26.0223	1.56214	1	3.71747	0.123155
P_T_contig1915	576	28	48.6111	2.91816	37	64.2361	2.12806
P_T_contig1916	218	2	9.17431	0.550741	3	13.7615	0.455899
P_T_contig1918	403	3	7.44417	0.446879	17	42.1836	1.39749
P_T_contig1919	455	2	4.3956	0.263872	14	30.7692	1.01934
P_T_contig1920	244	1	4.09836	0.246028	5	20.4918	0.678867
P_T_contig1921	539	156	289.425	17.3744	258	478.664	15.8575
P_T_contig1922	379	3	7.91557	0.475178	12	31.6623	1.04893
P_T_contig1923	267	0	0	0	4	14.9813	0.49631
P_T_contig1924	776	89	114.691	6.88497	220	283.505	9.39216
P_T_contig1925	465	4	8.60215	0.516394	35	75.2688	2.49356
P_T_contig1927	251	6	23.9044	1.435	4	15.9363	0.527947
P_T_contig1928	188	0	0	0	2	10.6383	0.352433
P_T_contig1930	300	5	16.6667	1.00051	5	16.6667	0.552145
P_T_contig1931	177	3	16.9492	1.01747	1	5.64972	0.187168
P_T_contig1932	298	5	16.7785	1.00723	21	70.4698	2.33457
P_T_contig1933	548	0	0	0	9	16.4234	0.544084
P_T_contig1935	403	6	14.8883	0.893759	20	49.6278	1.6441
P_T_contig1937	583	0	0	0	8	13.7221	0.454596
P_T_contig1939	751	25	33.2889	1.99836	48	63.9148	2.11741
P_T_contig1940	587	61	103.918	6.23829	122	207.836	6.88535
P_T_contig1941	239	3	12.5523	0.753525	3	12.5523	0.415841
P_T_contig1942	219	1	4.56621	0.274113	0	0	0
P_T_contig1944	810	217	267.901	16.0823	749	924.691	30.6338
P_T_contig1947	307	1	3.25733	0.19554	2	6.51466	0.215822
P_T_contig1948	213	0	0	0	2	9.38967	0.311068
P_T_contig1949	311	2	6.43087	0.38605	7	22.508	0.745662
P_T_contig1950	223	0	0	0	3	13.4529	0.445677
P_T_contig1951	538	0	0	0	46	85.5019	2.83256
P_T_contig1952	176	1	5.68182	0.341084	5	28.4091	0.941156
P_T_contig1953	265	1	3.77358	0.226531	3	11.3208	0.375042
P_T_contig1954	234	1	4.2735	0.256542	3	12.8205	0.424727
P_T_contig1955	213	0	0	0	3	14.0845	0.466601
P_T_contig1957	282	2	7.0922	0.42575	4	14.1844	0.469911
P_T_contig1959	283	1	3.53357	0.212123	7	24.735	0.819438
P_T_contig1961	247	54	218.623	13.1241	59	238.866	7.91333
P_T_contig1962	516	28	54.2636	3.25748	47	91.0853	3.01754
P_T_contig1963	1357	6	4.42152	0.265427	28	20.6338	0.683569
P_T_contig1964	182	1	5.49451	0.329839	1	5.49451	0.182026
P_T_contig1966	193	0	0	0	4	20.7254	0.686605
P_T_contig1968	321	7	21.8069	1.30908	11	34.2679	1.13525
P_T_contig1969	218	0	0	0	2	9.17431	0.303933
P_T_contig1970	623	1	1.60514	0.0963576	10	16.0514	0.531761
P_T_contig1971	590	0	0	0	1	1.69492	0.0561503
P_T_contig1973	239	0	0	0	4	16.7364	0.554455
P_T_contig1974	451	3	6.65188	0.399318	4	8.86918	0.293824
P_T_contig1975	278	2	7.19424	0.431876	1	3.59712	0.119168
P_T_contig1977	208	1	4.80769	0.28861	1	4.80769	0.159273
P_T_contig1978	745	5	6.71141	0.402891	8	10.7383	0.355744
P_T_contig1979	239	0	0	0	2	8.3682	0.277228
P_T_contig1983	1909	89	46.6213	2.79871	355	185.961	6.16065
P_T_contig1985	348	0	0	0	5	14.3678	0.475987
P_T_contig1986	361	1	2.77008	0.16629	2	5.54017	0.183538
P_T_contig1989	274	2	7.29927	0.438181	1	3.64964	0.120908
P_T_contig1990	250	0	0	0	5	20	0.662574
P_T_contig1991	210	0	0	0	9	42.8571	1.4198
P_T_contig1992	383	3	7.8329	0.470215	23	60.0522	1.98945
P_T_contig1994	242	6	24.7934	1.48837	1	4.13223	0.136895
P_T_contig1996	269	5	18.5874	1.11581	1	3.71747	0.123155
P_T_contig1997	293	2	6.82594	0.409766	7	23.8908	0.79147
P_T_contig1999	190	0	0	0	1	5.26316	0.174362
P_T_contig2000	206	0	0	0	2	9.70874	0.321638
P_T_contig2001	390	2	5.12821	0.30785	11	28.2051	0.934399
P_T_contig2003	802	3	3.74065	0.224554	9	11.2219	0.371768
P_T_contig2006	188	1	5.31915	0.319313	1	5.31915	0.176216
P_T_contig2007	475	2	4.21053	0.252761	3	6.31579	0.209234
P_T_contig2008	974	16	16.4271	0.986132	3	3.08008	0.102039
P_T_contig2009	499	4	8.01603	0.481209	4	8.01603	0.265561
P_T_contig2010	202	2	9.90099	0.594364	0	0	0
P_T_contig2013	178	1	5.61798	0.337252	1	5.61798	0.186116
P_T_contig2015	371	5	13.4771	0.80904	9	24.2588	0.803661
P_T_contig2017	284	3	10.5634	0.634128	7	24.6479	0.816552
P_T_contig2018	290	2	6.89655	0.414005	5	17.2414	0.571184
P_T_contig2019	258	0	0	0	4	15.5039	0.513623
P_T_contig2021	402	3	7.46269	0.447991	13	32.3383	1.07133
P_T_contig2022	718	7	9.7493	0.585258	17	23.6769	0.784384
P_T_contig2023	870	5	5.74713	0.345005	32	36.7816	1.21853
P_T_contig2024	185	0	0	0	2	10.8108	0.358148
P_T_contig2027	183	1	5.46448	0.328037	4	21.8579	0.724124
P_T_contig2028	406	2	4.92611	0.295718	8	19.7044	0.652782
P_T_contig2030	435	9	20.6897	1.24202	9	20.6897	0.685421
P_T_contig2032	428	1	2.33645	0.140259	4	9.34579	0.309614
P_T_contig2034	228	0	0	0	1	4.38596	0.145301
P_T_contig2035	480	9	18.75	1.12558	11	22.9167	0.759199
P_T_contig2036	218	0	0	0	6	27.5229	0.911799
P_T_contig2037	461	2	4.33839	0.260437	7	15.1844	0.503039
P_T_contig2039	252	4	15.873	0.95287	5	19.8413	0.657315
P_T_contig2040	224	3	13.3929	0.803984	2	8.92857	0.295792
P_T_contig2041	254	0	0	0	22	86.6142	2.86941
P_T_contig2042	410	4	9.7561	0.585666	12	29.2683	0.96962
P_T_contig2043	278	4	14.3885	0.863752	5	17.9856	0.59584
P_T_contig2044	562	22	39.1459	2.34996	25	44.484	1.4737
P_T_contig2045	429	7	16.317	0.979523	4	9.32401	0.308892
P_T_contig2046	604	4	6.62252	0.397555	4	6.62252	0.219395
P_T_contig2047	357	2	5.60224	0.336307	2	5.60224	0.185595
P_T_contig2049	788	6	7.61421	0.457087	17	21.5736	0.714705
P_T_contig2050	790	4	5.06329	0.303953	9	11.3924	0.377415
P_T_contig2052	1047	198	189.112	11.3525	317	302.77	10.0304
P_T_contig2053	939	5	5.32481	0.319653	17	18.1044	0.599774
P_T_contig2054	334	2	5.98802	0.359466	4	11.976	0.396751
P_T_contig2055	202	0	0	0	1	4.9505	0.164003
P_T_contig2057	684	28	40.9357	2.4574	59	86.2573	2.85759
P_T_contig2058	205	1	4.87805	0.292833	1	4.87805	0.161603
P_T_contig2060	273	0	0	0	7	25.641	0.849454
P_T_contig2061	520	1	1.92308	0.115444	7	13.4615	0.445963
P_T_contig2063	248	1	4.03226	0.24206	1	4.03226	0.133583
P_T_contig2064	368	2	5.43478	0.326254	6	16.3043	0.540142
P_T_contig2065	593	0	0	0	22	37.0995	1.22906
P_T_contig2066	257	4	15.5642	0.934331	0	0	0
P_T_contig2067	204	2	9.80392	0.588537	0	0	0
P_T_contig2068	205	0	0	0	1	4.87805	0.161603
P_T_contig2069	209	0	0	0	0	0	0
P_T_contig2070	268	7	26.1194	1.56797	6	22.3881	0.741687
P_T_contig2071	242	1	4.13223	0.248061	1	4.13223	0.136895
P_T_contig2072	427	3	7.02576	0.421762	10	23.4192	0.775848
P_T_contig2074	229	2	8.73362	0.524286	1	4.36681	0.144667
P_T_contig2075	214	0	0	0	5	23.3645	0.774035
P_T_contig2076	225	2	8.88889	0.533607	2	8.88889	0.294477
P_T_contig2078	178	0	0	0	2	11.236	0.372233
P_T_contig2079	1638	11	6.71551	0.403137	45	27.4725	0.910129
P_T_contig2081	214	0	0	0	3	14.0187	0.464421
P_T_contig2082	456	5	10.9649	0.658232	7	15.3509	0.508555
P_T_contig2084	203	0	0	0	0	0	0
P_T_contig2086	220	0	0	0	7	31.8182	1.05409
P_T_contig2087	1178	0	0	0	247	209.677	6.94634
P_T_contig2089	187	1	5.34759	0.32102	1	5.34759	0.177159
P_T_contig2091	265	1	3.77358	0.226531	4	15.0943	0.500056
P_T_contig2092	556	0	0	0	4	7.19424	0.238336
P_T_contig2093	205	4	19.5122	1.17133	7	34.1463	1.13122
P_T_contig2094	243	2	8.23045	0.494081	4	16.4609	0.545328
P_T_contig2095	254	3	11.811	0.709025	7	27.5591	0.912995
P_T_contig2098	201	0	0	0	7	34.8259	1.15374
P_T_contig2099	251	0	0	0	1	3.98406	0.131987
P_T_contig2100	440	1	2.27273	0.136434	6	13.6364	0.451755
P_T_contig2101	866	8	9.23788	0.554557	20	23.0947	0.765097
P_T_contig2103	209	2	9.56938	0.574457	5	23.9234	0.792552
P_T_contig2104	339	2	5.89971	0.354164	2	5.89971	0.19545
P_T_contig2105	848	87	102.594	6.15882	167	196.934	6.52416
P_T_contig2107	264	1	3.78788	0.227389	2	7.57576	0.250975
P_T_contig2108	705	34	48.227	2.8951	196	278.014	9.21025
P_T_contig2109	189	0	0	0	3	15.873	0.525852
P_T_contig2110	677	5	7.38552	0.443359	13	19.2024	0.636149
P_T_contig2111	246	2	8.13008	0.488055	3	12.1951	0.404008
P_T_contig2113	186	1	5.37634	0.322746	1	5.37634	0.178111
P_T_contig2115	230	7	30.4348	1.82702	2	8.69565	0.288076
P_T_contig2117	2406	2	0.831255	0.0499009	1899	789.277	26.1477
P_T_contig2119	2844	617	216.948	13.0236	862	303.094	10.0411
P_T_contig2120	326	0	0	0	8	24.5399	0.812974
P_T_contig2122	201	2	9.95025	0.597321	1	4.97512	0.164819
P_T_contig2125	331	3	9.06344	0.544086	7	21.148	0.700607
P_T_contig2126	596	5	8.38926	0.503614	4	6.71141	0.22234
P_T_contig2128	704	0	0	0	10	14.2045	0.470578
P_T_contig2129	217	0	0	0	2	9.21659	0.305334
P_T_contig2130	391	15	38.3632	2.30297	14	35.8056	1.18619
P_T_contig2131	228	0	0	0	3	13.1579	0.435904
P_T_contig2132	223	0	0	0	2	8.96861	0.297118
P_T_contig2134	567	0	0	0	8	14.1093	0.467424
P_T_contig2136	179	1	5.58659	0.335368	3	16.7598	0.55523
P_T_contig2137	565	3	5.30973	0.318748	10	17.6991	0.586349
P_T_contig2139	529	62	117.202	7.03574	106	200.378	6.63826
P_T_contig2140	198	6	30.303	1.81911	1	5.05051	0.167317
P_T_contig2141	260	0	0	0	3	11.5385	0.382254
P_T_contig2142	367	2	5.44959	0.327143	6	16.3488	0.541614
P_T_contig2144	269	2	7.43494	0.446326	6	22.3048	0.73893
P_T_contig2145	581	13	22.3752	1.3432	31	53.3563	1.76762
P_T_contig2147	216	0	0	0	2	9.25926	0.306747
P_T_contig2148	218	2	9.17431	0.550741	1	4.58716	0.151966
P_T_contig2149	192	0	0	0	1	5.20833	0.172545
P_T_contig2150	256	1	3.90625	0.234495	7	27.3438	0.905863
P_T_contig2151	305	1	3.27869	0.196822	1	3.27869	0.108619
P_T_contig2152	243	11	45.2675	2.71744	17	69.9588	2.31765
P_T_contig2155	295	2	6.77966	0.406988	6	20.339	0.673804
P_T_contig2156	595	2	3.36134	0.201784	12	20.1681	0.668142
P_T_contig2157	187	1	5.34759	0.32102	2	10.6952	0.354318
P_T_contig2159	218	31	142.202	8.53649	16	73.3945	2.43146
P_T_contig2160	175	0	0	0	2	11.4286	0.378614
P_T_contig2161	537	7	13.0354	0.782524	11	20.4842	0.678614
P_T_contig2163	205	1	4.87805	0.292833	3	14.6341	0.48481
P_T_contig2167	488	4	8.19672	0.492056	9	18.4426	0.61098
P_T_contig2169	274	0	0	0	5	18.2482	0.604538
P_T_contig2171	176	1	5.68182	0.341084	0	0	0
P_T_contig2172	962	4	4.158	0.249608	14	14.553	0.482122
P_T_contig2173	185	0	0	0	2	10.8108	0.358148
P_T_contig2174	1352	226	167.16	10.0347	482	356.509	11.8107
P_T_contig2175	885	21	23.7288	1.42446	150	169.492	5.61503
P_T_contig2176	274	0	0	0	2	7.29927	0.241815
P_T_contig2177	371	1	2.69542	0.161808	5	13.4771	0.446478
P_T_contig2179	348	4	11.4943	0.690009	8	22.9885	0.761579
P_T_contig2180	409	0	0	0	13	31.7848	1.05299
P_T_contig2182	229	0	0	0	0	0	0
P_T_contig2183	317	2	6.30915	0.378743	4	12.6183	0.418028
P_T_contig2184	461	13	28.1996	1.69284	42	91.1063	3.01823
P_T_contig2185	553	11	19.8915	1.1941	22	39.783	1.31796
P_T_contig2186	267	0	0	0	1	3.74532	0.124078
P_T_contig2187	324	0	0	0	4	12.3457	0.408996
P_T_contig2188	445	4	8.98876	0.539603	7	15.7303	0.521126
P_T_contig2189	181	2	11.0497	0.663324	2	11.0497	0.366063
P_T_contig2191	917	82	89.422	5.36807	100	109.051	3.61273
P_T_contig2192	392	4	10.2041	0.612559	8	20.4082	0.676096
P_T_contig2194	213	5	23.4742	1.40917	2	9.38967	0.311068
P_T_contig2195	279	3	10.7527	0.645492	3	10.7527	0.356223
P_T_contig2197	555	7	12.6126	0.757145	16	28.8288	0.955061
P_T_contig2199	276	3	10.8696	0.652509	2	7.24638	0.240063
P_T_contig2200	244	2	8.19672	0.492056	3	12.2951	0.40732
P_T_contig2202	285	1	3.50877	0.210634	4	14.0351	0.464964
P_T_contig2204	663	4	6.03318	0.362177	4	6.03318	0.199871
P_T_contig2205	277	2	7.22022	0.433435	1	3.61011	0.119598
P_T_contig2207	746	2	2.68097	0.16094	8	10.7239	0.355267
P_T_contig2209	640	2	3.125	0.187596	11	17.1875	0.569399
P_T_contig2210	511	0	0	0	5	9.78474	0.324156
P_T_contig2211	259	1	3.861	0.231779	2	7.72201	0.25582
P_T_contig2213	192	0	0	0	2	10.4167	0.345091
P_T_contig2214	222	2	9.00901	0.540818	4	18.018	0.596913
P_T_contig2215	488	7	14.3443	0.861097	8	16.3934	0.543093
P_T_contig2218	228	1	4.38596	0.263293	3	13.1579	0.435904
P_T_contig2219	360	3	8.33333	0.500257	2	5.55556	0.184048
P_T_contig2222	432	1	2.31481	0.13896	9	20.8333	0.690181
P_T_contig2223	432	1	2.31481	0.13896	4	9.25926	0.306747
P_T_contig2224	236	5	21.1864	1.27184	0	0	0
P_T_contig2226	349	0	0	0	10	28.6533	0.949246
P_T_contig2227	510	2	3.92157	0.235415	14	27.451	0.909415
P_T_contig2230	1047	15	14.3266	0.86004	24	22.9226	0.759397
P_T_contig2231	238	0	0	0	5	21.0084	0.695981
P_T_contig2232	235	1	4.25532	0.25545	4	17.0213	0.563893
P_T_contig2233	427	3	7.02576	0.421762	2	4.68384	0.15517
P_T_contig2235	334	0	0	0	13	38.9222	1.28944
P_T_contig2236	296	11	37.1622	2.23087	14	47.2973	1.5669
P_T_contig2237	234	0	0	0	2	8.54701	0.283151
P_T_contig2239	180	1	5.55556	0.333504	1	5.55556	0.184048
P_T_contig2241	1182	7	5.92217	0.355512	37	31.3029	1.03702
P_T_contig2242	513	3	5.84795	0.351057	4	7.79727	0.258313
P_T_contig2244	357	2	5.60224	0.336307	9	25.2101	0.835177
P_T_contig2246	186	0	0	0	0	0	0
P_T_contig2247	266	8	30.0752	1.80544	16	60.1504	1.9927
P_T_contig2249	242	2	8.26446	0.496122	3	12.3967	0.410686
P_T_contig2250	197	1	5.07614	0.304725	4	20.3046	0.672664
P_T_contig2252	177	0	0	0	4	22.5989	0.748671
P_T_contig2254	767	14	18.2529	1.09574	52	67.7966	2.24601
P_T_contig2256	217	1	4.60829	0.27664	1	4.60829	0.152667
P_T_contig2257	283	4	14.1343	0.848492	2	7.06714	0.234125
P_T_contig2259	737	17	23.0665	1.3847	6	8.14111	0.269704
P_T_contig2260	346	10	28.9017	1.73499	4	11.5607	0.382991
P_T_contig2262	448	2	4.46429	0.267995	7	15.625	0.517636
P_T_contig2263	195	3	15.3846	0.923551	9	46.1538	1.52902
P_T_contig2266	315	3	9.52381	0.571722	4	12.6984	0.420682
P_T_contig2267	182	2	10.989	0.659679	1	5.49451	0.182026
P_T_contig2268	182	0	0	0	2	10.989	0.364052
P_T_contig2269	630	402	638.095	38.3054	716	1136.51	37.651
P_T_contig2271	301	3	9.96678	0.598314	2	6.64452	0.220124
P_T_contig2272	291	1	3.43643	0.206291	3	10.3093	0.341533
P_T_contig2273	356	3	8.42697	0.505877	7	19.6629	0.651407
P_T_contig2275	220	0	0	0	2	9.09091	0.30117
P_T_contig2276	327	2	6.11621	0.367161	15	45.8716	1.51966
P_T_contig2278	813	27	33.2103	1.99364	26	31.9803	1.05947
P_T_contig2279	260	2	7.69231	0.461775	1	3.84615	0.127418
P_T_contig2280	1651	40	24.2277	1.45441	56	33.9188	1.12369
P_T_contig2281	437	1	2.28833	0.13737	3	6.86499	0.227428
P_T_contig2282	409	0	0	0	3	7.33496	0.242998
P_T_contig2283	241	0	0	0	1	4.14938	0.137463
P_T_contig2284	354	2	5.64972	0.339157	7	19.774	0.655087
P_T_contig2285	219	6	27.3973	1.64468	6	27.3973	0.907635
P_T_contig2290	222	0	0	0	3	13.5135	0.447685
P_T_contig2291	379	12	31.6623	1.90071	18	47.4934	1.57339
P_T_contig2292	194	1	5.15464	0.309437	1	5.15464	0.170766
P_T_contig2293	300	3	10	0.600308	0	0	0
P_T_contig2294	746	2	2.68097	0.16094	21	28.1501	0.932577
P_T_contig2296	202	1	4.9505	0.297182	3	14.8515	0.49201
P_T_contig2297	337	8	23.7389	1.42506	75	222.552	7.37285
P_T_contig2298	334	1	2.99401	0.179733	4	11.976	0.396751
P_T_contig2299	419	7	16.7064	1.0029	11	26.253	0.869727
P_T_contig2301	241	12	49.7925	2.98908	2	8.29876	0.274927
P_T_contig2302	372	5	13.4409	0.806865	5	13.4409	0.445278
P_T_contig2303	176	0	0	0	1	5.68182	0.188231
P_T_contig2304	576	2	3.47222	0.20844	15	26.0417	0.862726
P_T_contig2307	743	114	153.432	9.21065	484	651.413	21.5805
P_T_contig2308	291	4	13.7457	0.825165	4	13.7457	0.455377
P_T_contig2309	364	0	0	0	3	8.24176	0.273039
P_T_contig2310	430	6	13.9535	0.837639	62	144.186	4.7767
P_T_contig2311	695	1	1.43885	0.0863752	7	10.0719	0.33367
P_T_contig2312	234	2	8.54701	0.513084	1	4.2735	0.141576
P_T_contig2314	200	3	15	0.900462	10	50	1.65643
P_T_contig2316	234	0	0	0	3	12.8205	0.424727
P_T_contig2317	436	4	9.17431	0.550741	13	29.8165	0.987782
P_T_contig2318	293	1	3.41297	0.204883	1	3.41297	0.113067
P_T_contig2321	359	4	11.1421	0.668867	10	27.8552	0.922805
P_T_contig2323	186	6	32.2581	1.93648	2	10.7527	0.356223
P_T_contig2324	195	0	0	0	3	15.3846	0.509672
P_T_contig2326	559	1	1.78891	0.10739	13	23.2558	0.770435
P_T_contig2327	338	5	14.7929	0.888029	13	38.4615	1.27418
P_T_contig2328	257	2	7.7821	0.467166	2	7.7821	0.257811
P_T_contig2329	379	4	10.5541	0.63357	27	71.2401	2.36009
P_T_contig2330	213	0	0	0	3	14.0845	0.466601
P_T_contig2332	180	0	0	0	0	0	0
P_T_contig2335	300	3	10	0.600308	5	16.6667	0.552145
P_T_contig2337	214	0	0	0	1	4.6729	0.154807
P_T_contig2338	314	1	3.18471	0.191181	6	19.1083	0.633032
P_T_contig2340	321	7	21.8069	1.30908	22	68.5358	2.2705
P_T_contig2341	777	2	2.574	0.154519	26	33.462	1.10855
P_T_contig2342	772	116	150.259	9.02017	79	102.332	3.39011
P_T_contig2344	294	1	3.40136	0.204186	21	71.4286	2.36634
P_T_contig2345	214	1	4.6729	0.280518	4	18.6916	0.619228
P_T_contig2346	194	1	5.15464	0.309437	3	15.4639	0.512299
P_T_contig2348	713	2	2.80505	0.168389	16	22.4404	0.743421
P_T_contig2350	299	1	3.34448	0.200772	6	20.0669	0.66479
P_T_contig2351	274	1	3.64964	0.21909	6	21.8978	0.725446
P_T_contig2352	193	0	0	0	1	5.18135	0.171651
P_T_contig2353	207	0	0	0	1	4.83092	0.160042
P_T_contig2354	263	1	3.80228	0.228254	5	19.0114	0.629823
P_T_contig2355	501	6	11.976	0.718932	12	23.9521	0.793502
P_T_contig2357	246	1	4.06504	0.244028	2	8.13008	0.269339
P_T_contig2358	402	11	27.3632	1.64263	6	14.9254	0.494458
P_T_contig2359	375	17	45.3333	2.7214	8	21.3333	0.706745
P_T_contig2360	174	0	0	0	1	5.74713	0.190395
P_T_contig2361	179	1	5.58659	0.335368	5	27.933	0.925383
P_T_contig2362	558	2	3.58423	0.215164	27	48.3871	1.603
P_T_contig2363	291	0	0	0	3	10.3093	0.341533
P_T_contig2364	275	3	10.9091	0.654881	3	10.9091	0.361404
P_T_contig2365	240	2	8.33333	0.500257	4	16.6667	0.552145
P_T_contig2367	187	0	0	0	2	10.6952	0.354318
P_T_contig2368	584	2	3.42466	0.205585	9	15.411	0.510545
P_T_contig2369	334	1	2.99401	0.179733	3	8.98204	0.297563
P_T_contig2370	421	1	2.3753	0.142591	16	38.0048	1.25905
P_T_contig2371	323	1	3.09598	0.185854	0	0	0
P_T_contig2372	1451	12	8.27016	0.496464	58	39.9724	1.32423
P_T_contig2373	199	0	0	0	0	0	0
P_T_contig2374	423	23	54.3735	3.26409	83	196.217	6.50043
P_T_contig2375	336	10	29.7619	1.78663	1	2.97619	0.0985973
P_T_contig2376	541	5	9.24214	0.554813	22	40.6654	1.34719
P_T_contig2378	190	1	5.26316	0.315952	2	10.5263	0.348723
P_T_contig2379	314	3	9.55414	0.573543	18	57.3248	1.8991
P_T_contig2380	320	2	6.25	0.375192	2	6.25	0.207054
P_T_contig2382	213	0	0	0	4	18.7793	0.622135
P_T_contig2384	318	4	12.5786	0.755104	2	6.28931	0.208357
P_T_contig2385	194	1	5.15464	0.309437	2	10.3093	0.341533
P_T_contig2386	242	1	4.13223	0.248061	3	12.3967	0.410686
P_T_contig2387	175	3	17.1429	1.0291	0	0	0
P_T_contig2389	749	16	21.3618	1.28237	43	57.4099	1.90191
P_T_contig2391	182	1	5.49451	0.329839	1	5.49451	0.182026
P_T_contig2392	197	1	5.07614	0.304725	1	5.07614	0.168166
P_T_contig2393	703	9	12.8023	0.768531	12	17.0697	0.565497
P_T_contig2394	722	7	9.69529	0.582016	24	33.241	1.10123
P_T_contig2395	180	2	11.1111	0.667009	2	11.1111	0.368097
P_T_contig2397	377	5	13.2626	0.796164	15	39.7878	1.31812
P_T_contig2398	239	0	0	0	4	16.7364	0.554455
P_T_contig2399	1966	229	116.48	6.9924	392	199.39	6.60552
P_T_contig2401	221	3	13.5747	0.814898	1	4.52489	0.149904
P_T_contig2402	1435	28	19.5122	1.17133	408	284.321	9.41917
P_T_contig2403	314	1	3.18471	0.191181	3	9.55414	0.316516
P_T_contig2405	1245	20	16.0643	0.96435	30	24.0964	0.798282
P_T_contig2408	319	0	0	0	5	15.674	0.519259
P_T_contig2409	702	4	5.69801	0.342056	21	29.9145	0.991029
P_T_contig2410	241	1	4.14938	0.24909	11	45.6432	1.5121
P_T_contig2411	180	1	5.55556	0.333504	1	5.55556	0.184048
P_T_contig2412	241	2	8.29876	0.498181	11	45.6432	1.5121
P_T_contig2414	373	13	34.8525	2.09223	13	34.8525	1.15462
P_T_contig2415	215	0	0	0	4	18.6047	0.616348
P_T_contig2416	188	1	5.31915	0.319313	2	10.6383	0.352433
P_T_contig2417	417	0	0	0	4	9.59233	0.317781
P_T_contig2418	2329	546	234.435	14.0733	770	330.614	10.9528
P_T_contig2420	473	2	4.22833	0.25383	6	12.685	0.420237
P_T_contig2421	220	0	0	0	1	4.54545	0.150585
P_T_contig2422	310	11	35.4839	2.13012	15	48.3871	1.603
P_T_contig2423	331	1	3.02115	0.181362	6	18.1269	0.60052
P_T_contig2424	653	20	30.6279	1.83862	31	47.4732	1.57273
P_T_contig2425	387	5	12.9199	0.775592	9	23.2558	0.770435
P_T_contig2426	288	0	0	0	2	6.94444	0.23006
P_T_contig2428	329	2	6.07903	0.364929	4	12.1581	0.40278
P_T_contig2429	186	0	0	0	3	16.129	0.534334
P_T_contig2430	251	0	0	0	5	19.9203	0.659934
P_T_contig2433	405	4	9.87654	0.592897	4	9.87654	0.327197
P_T_contig2436	646	2126	3291.02	197.563	2091	3236.84	107.232
P_T_contig2437	262	0	0	0	5	19.084	0.632227
P_T_contig2439	192	0	0	0	2	10.4167	0.345091
P_T_contig2440	945	28	29.6296	1.77869	76	80.4233	2.66432
P_T_contig2441	189	0	0	0	3	15.873	0.525852
P_T_contig2442	239	0	0	0	2	8.3682	0.277228
P_T_contig2443	242	0	0	0	0	0	0
P_T_contig2444	234	1	4.2735	0.256542	2	8.54701	0.283151
P_T_contig2446	493	5	10.142	0.608832	12	24.3408	0.806378
P_T_contig2447	184	0	0	0	2	10.8696	0.360094
P_T_contig2448	565	12	21.2389	1.27499	0	0	0
P_T_contig2449	235	1	4.25532	0.25545	0	0	0
P_T_contig2450	933	12	12.8617	0.7721	12	12.8617	0.426093
P_T_contig2452	299	20	66.8896	4.01544	31	103.679	3.43475
P_T_contig2454	2207	528	239.239	14.3617	1053	477.118	15.8063
P_T_contig2455	354	2	5.64972	0.339157	4	11.2994	0.374336
P_T_contig2457	270	3	11.1111	0.667009	2	7.40741	0.245398
P_T_contig2459	700	7	10	0.600308	20	28.5714	0.946534
P_T_contig2461	176	0	0	0	3	17.0455	0.564694
P_T_contig2462	221	8	36.1991	2.17306	6	27.1493	0.899422
P_T_contig2463	180	0	0	0	3	16.6667	0.552145
P_T_contig2464	229	2	8.73362	0.524286	3	13.1004	0.434
P_T_contig2466	1792	335	186.942	11.2223	415	231.585	7.6721
P_T_contig2467	398	1	2.51256	0.150831	5	12.5628	0.41619
P_T_contig2469	227	1	4.40529	0.264453	1	4.40529	0.145941
P_T_contig2470	282	0	0	0	2	7.0922	0.234955
P_T_contig2471	192	1	5.20833	0.31266	2	10.4167	0.345091
P_T_contig2472	205	9	43.9024	2.6355	6	29.2683	0.96962
P_T_contig2474	309	0	0	0	2	6.47249	0.214425
P_T_contig2475	248	0	0	0	2	8.06452	0.267167
P_T_contig2476	214	5	23.3645	1.40259	4	18.6916	0.619228
P_T_contig2477	977	10	10.2354	0.61444	17	17.4002	0.576446
P_T_contig2478	975	3	3.07692	0.18471	1	1.02564	0.0339781
P_T_contig2479	183	1	5.46448	0.328037	1	5.46448	0.181031
P_T_contig2481	300	5	16.6667	1.00051	10	33.3333	1.10429
P_T_contig2482	345	0	0	0	3	8.69565	0.288076
P_T_contig2483	290	0	0	0	5	17.2414	0.571184
P_T_contig2484	430	4	9.30233	0.558426	9	20.9302	0.693391
P_T_contig2486	715	6	8.39161	0.503755	12	16.7832	0.556006
P_T_contig2487	325	1	3.07692	0.18471	5	15.3846	0.509672
P_T_contig2489	175	0	0	0	0	0	0
P_T_contig2491	261	0	0	0	1	3.83142	0.12693
P_T_contig2493	521	3	5.75816	0.345667	10	19.1939	0.635867
P_T_contig2494	272	1	3.67647	0.220701	3	11.0294	0.36539
P_T_contig2495	966	2	2.07039	0.124287	32	33.1263	1.09743
P_T_contig2496	187	0	0	0	1	5.34759	0.177159
P_T_contig2497	189	0	0	0	5	26.455	0.87642
P_T_contig2498	351	4	11.396	0.684112	7	19.943	0.660686
P_T_contig2500	369	3	8.13008	0.488055	7	18.9702	0.628458
P_T_contig2502	182	0	0	0	1	5.49451	0.182026
P_T_contig2504	234	4	17.094	1.02617	10	42.735	1.41576
P_T_contig2505	214	0	0	0	2	9.34579	0.309614
P_T_contig2506	363	7	19.2837	1.15762	2	5.50964	0.182527
P_T_contig2508	296	2	6.75676	0.405613	5	16.8919	0.559606
P_T_contig2509	231	2	8.65801	0.519747	8	34.632	1.14731
P_T_contig2510	520	7	13.4615	0.808107	32	61.5385	2.03869
P_T_contig2513	225	2	8.88889	0.533607	3	13.3333	0.441716
P_T_contig2514	1569	306	195.029	11.7077	164	104.525	3.46278
P_T_contig2516	219	3	13.6986	0.82234	18	82.1918	2.72291
P_T_contig2517	224	5	22.3214	1.33997	4	17.8571	0.591584
P_T_contig2518	185	0	0	0	2	10.8108	0.358148
P_T_contig2519	221	0	0	0	3	13.5747	0.449711
P_T_contig2520	442	1	2.26244	0.135816	5	11.3122	0.374759
P_T_contig2521	489	2	4.08998	0.245525	3	6.13497	0.203244
P_T_contig2522	184	1	5.43478	0.326254	1	5.43478	0.180047
P_T_contig2523	598	7	11.7057	0.702702	12	20.0669	0.66479
P_T_contig2524	227	0	0	0	3	13.2159	0.437824
P_T_contig2525	174	2	11.4943	0.690009	2	11.4943	0.38079
P_T_contig2526	203	0	0	0	1	4.92611	0.163196
P_T_contig2527	193	1	5.18135	0.31104	0	0	0
P_T_contig2528	251	6	23.9044	1.435	22	87.6494	2.90371
P_T_contig2529	2459	266	108.174	6.49377	432	175.681	5.82009
P_T_contig2530	233	3	12.8755	0.772929	1	4.29185	0.142183
P_T_contig2532	279	2	7.16846	0.430328	4	14.3369	0.474963
P_T_contig2533	445	1	2.24719	0.134901	6	13.4831	0.446679
P_T_contig2535	973	116	119.219	7.15681	134	137.718	4.56243
P_T_contig2537	306	0	0	0	4	13.0719	0.433055
P_T_contig2538	675	7	10.3704	0.622542	23	34.0741	1.12883
P_T_contig2539	420	10	23.8095	1.4293	22	52.381	1.73531
P_T_contig2542	626	15	23.9617	1.43844	42	67.0927	2.22269
P_T_contig2544	264	0	0	0	4	15.1515	0.50195
P_T_contig2545	875	7	8	0.480246	12	13.7143	0.454336
P_T_contig2546	183	0	0	0	2	10.929	0.362062
P_T_contig2547	548	4	7.29927	0.438181	17	31.0219	1.02771
P_T_contig2549	307	5	16.2866	0.9777	7	22.8013	0.755377
P_T_contig2552	188	1	5.31915	0.319313	1	5.31915	0.176216
P_T_contig2553	488	1	2.04918	0.123014	5	10.2459	0.339433
P_T_contig2555	358	0	0	0	6	16.7598	0.55523
P_T_contig2556	273	2	7.32601	0.439786	22	80.5861	2.66971
P_T_contig2558	228	0	0	0	2	8.77193	0.290603
P_T_contig2560	710	26	36.6197	2.19831	24	33.8028	1.11984
P_T_contig2561	216	5	23.1481	1.3896	8	37.037	1.22699
P_T_contig2562	208	1	4.80769	0.28861	2	9.61538	0.318545
P_T_contig2564	308	0	0	0	4	12.987	0.430243
P_T_contig2565	216	1	4.62963	0.27792	1	4.62963	0.153374
P_T_contig2566	774	32	41.3437	2.48189	57	73.6434	2.43971
P_T_contig2567	299	5	16.7224	1.00386	1	3.34448	0.110798
P_T_contig2569	209	2	9.56938	0.574457	1	4.78469	0.15851
P_T_contig2571	249	2	8.03213	0.482175	1	4.01606	0.133047
P_T_contig2573	302	3	9.93377	0.596332	10	33.1126	1.09698
P_T_contig2574	311	0	0	0	6	19.2926	0.639139
P_T_contig2575	259	0	0	0	0	0	0
P_T_contig2576	193	1	5.18135	0.31104	0	0	0
P_T_contig2577	253	2	7.90514	0.474552	6	23.7154	0.785661
P_T_contig2579	293	0	0	0	4	13.6519	0.452269
P_T_contig2580	195	3	15.3846	0.923551	1	5.12821	0.169891
P_T_contig2581	713	0	0	0	20	28.0505	0.929276
P_T_contig2582	241	4	16.5975	0.996362	8	33.195	1.09971
P_T_contig2583	615	14	22.7642	1.36655	24	39.0244	1.29283
P_T_contig2585	1549	12	7.74693	0.465055	23	14.8483	0.491904
P_T_contig2586	206	0	0	0	2	9.70874	0.321638
P_T_contig2587	229	0	0	0	2	8.73362	0.289334
P_T_contig2588	231	3	12.987	0.779621	3	12.987	0.430243
P_T_contig2590	190	1	5.26316	0.315952	5	26.3158	0.871808
P_T_contig2591	640	8	12.5	0.750385	14	21.875	0.72469
P_T_contig2592	481	1	2.079	0.124804	5	10.395	0.344373
P_T_contig2593	181	0	0	0	5	27.6243	0.915157
P_T_contig2595	251	1	3.98406	0.239166	3	11.9522	0.39596
P_T_contig2597	319	8	25.0784	1.50547	2	6.26959	0.207703
P_T_contig2599	680	0	0	0	62	91.1765	3.02056
P_T_contig2600	181	1	5.52486	0.331662	1	5.52486	0.183031
P_T_contig2601	257	0	0	0	2	7.7821	0.257811
P_T_contig2604	1089	125	114.784	6.89059	192	176.309	5.84087
P_T_contig2605	188	0	0	0	2	10.6383	0.352433
P_T_contig2606	297	2	6.73401	0.404248	5	16.835	0.557722
P_T_contig2607	392	2	5.10204	0.30628	11	28.0612	0.929632
P_T_contig2608	488	2	4.09836	0.246028	7	14.3443	0.475207
P_T_contig2610	402	0	0	0	9	22.3881	0.741687
P_T_contig2614	289	5	17.301	1.03859	59	204.152	6.7633
P_T_contig2615	206	3	14.5631	0.874235	6	29.1262	0.964913
P_T_contig2616	896	8	8.92857	0.535989	15	16.7411	0.55461
P_T_contig2617	311	0	0	0	145	466.238	15.4459
P_T_contig2619	240	1	4.16667	0.250128	4	16.6667	0.552145
P_T_contig2620	182	0	0	0	2	10.989	0.364052
P_T_contig2621	567	3	5.29101	0.317623	8	14.1093	0.467424
P_T_contig2622	237	10	42.1941	2.53294	9	37.9747	1.25805
P_T_contig2623	186	0	0	0	1	5.37634	0.178111
P_T_contig2624	211	0	0	0	3	14.218	0.471024
P_T_contig2625	221	0	0	0	4	18.0995	0.599614
P_T_contig2626	499	8	16.0321	0.962417	4	8.01603	0.265561
P_T_contig2627	188	1	5.31915	0.319313	3	15.9574	0.528649
P_T_contig2628	174	2	11.4943	0.690009	5	28.7356	0.951974
P_T_contig2629	189	1	5.29101	0.317623	1	5.29101	0.175284
P_T_contig2630	190	4	21.0526	1.26381	4	21.0526	0.697446
P_T_contig2631	392	5	12.7551	0.765699	6	15.3061	0.507072
P_T_contig2632	351	9	25.641	1.53925	2	5.69801	0.188767
P_T_contig2634	510	3	5.88235	0.353122	4	7.84314	0.259833
[truncated: 69,726 more rows]
