# Supplementary material for: Missiles of Mass Disruption: Composition and Glandular Origin of Venom Used as a Projectile Defensive Weapon by the Assassin Bug Platymeris rhadamanthus
Source: Toxins (Basel). 2019 Nov 18;11(11):673. doi: 10.3390/toxins11110673 (PMC6891600; doi:10.3390/toxins11110673)
Supplement: Supplementary file 1 [file toxins-11-00673-s001.zip › Supplementary Data S3.xlsx]

## Sheet: Sheet1
Orthologue pair	Species	Protein name	AMG TPM	PMG TPM	Highest expression	Pattern
1	Platymeris rhadamanthus	Heteropteran venom protein family 16 protein 1, complete	115902	152.473	AMG	same
1	Pristhesancus plagipennis	Venom_protein_family_16_protein_1	83408.6	263.932	AMG	same
2	Platymeris rhadamanthus	Venom cystatin domain peptide Pr15a, complete	77746	443.572	AMG	same
2	Pristhesancus plagipennis	Venom_cystatin-like_protein_5	46350.3	192.904	AMG	same
3	Platymeris rhadamanthus	Heteropteran venom family 8-like peptide Pr8a, complete	72839.6	95.6393	AMG	same
3	Pristhesancus plagipennis	Venom_protein_family_8_protein_1	21587.1	61.9505	AMG	same
4	Platymeris rhadamanthus	Venom hemolysin-like protein 4, complete	24014.2	30.704	AMG	same
4	Pristhesancus plagipennis	Venom_hemolysin-like_protein_9	23664.9	73.2559	AMG	same
5	Platymeris rhadamanthus	Venom hemolysin-like protein 2, complete	18591.2	22.2923	AMG	same
5	Pristhesancus plagipennis	Venom_hemolysin-like_protein_4	53435.3	200.939	AMG	same
6	Platymeris rhadamanthus	Heteropteran venom protein family 6 protein 2, complete	13355.5	29.7668	AMG	same
6	Pristhesancus plagipennis	Venom_protein_family_11_protein_2	6822.37	28.1449	AMG	same
7	Platymeris rhadamanthus	Venom serpin 1, complete	7084.95	489.455	AMG	different
7	Pristhesancus plagipennis	Venom_serpin-like_protein_1	100.385	532.337	PMG	different
8	Platymeris rhadamanthus	Venom hemolysin-like protein 3, complete	6499.4	7.90475	AMG	same
8	Pristhesancus plagipennis	Venom_hemolysin-like_protein_5	35531.8	112.811	AMG	same
9	Platymeris rhadamanthus	Venom Kazal domain peptide Pr13a, complete	6317	200.853	AMG	same
9	Pristhesancus plagipennis	Venom_Kazal_domain_peptide_1	5875.2	44.9991	AMG	same
10	Platymeris rhadamanthus	Venom transferrin 1, complete	6126.35	39.9918	AMG	same
10	Pristhesancus plagipennis	Venom_transferrin-like_protein_1	1938.37	11.9171	AMG	same
11	Platymeris rhadamanthus	Venom hemolysin-like protein 5, complete	6075.63	5.98362	AMG	same
11	Pristhesancus plagipennis	Venom_hemolysin-like_protein_3	28116.2	73.221	AMG	same
12	Platymeris rhadamanthus	Heteropteran venom protein family 6 protein 3, complete	5085.63	7.52233	AMG	same
12	Pristhesancus plagipennis	Venom_protein_family_11_protein_1	798.555	6.45127	AMG	same
13	Platymeris rhadamanthus	Venom hemolysin-like protein 6, complete	3961.35	4.65827	AMG	same
13	Pristhesancus plagipennis	Venom_hemolysin-like_protein_8	9424.26	33.1724	AMG	same
14	Platymeris rhadamanthus	Venom kinase 1, complete	3684.78	6.73123	AMG	same
14	Pristhesancus plagipennis	Venom_protein_kinase_1	602.745	0	AMG	same
15	Platymeris rhadamanthus	Venom hemolysin-like protein 7, complete	1062.87	1.40272	AMG	different
15	Pristhesancus plagipennis	Venom_hemolysin-like_protein_1	0	310.759	PMG	different
16	Platymeris rhadamanthus	Venom redulysin 1, complete	453.911	70755	PMG	same
16	Pristhesancus plagipennis	Venom_redulysin_protein_7	194.019	11025	PMG	same
17	Platymeris rhadamanthus	Venom S1 protease 1, complete	156.386	35611.2	PMG	same
17	Pristhesancus plagipennis	Venom_S1_protease_2	256.348	32279.6	PMG	same
18	Platymeris rhadamanthus	Heteropteran venom protein family 1 protein 2, complete	172.791	28531.6	PMG	same
18	Pristhesancus plagipennis	Venom_protein_family_1_protein_1	95.8068	15883	PMG	same
19	Platymeris rhadamanthus	Heteropteran venom protein family 1 protein 1, complete	179.288	24208.6	PMG	same
19	Pristhesancus plagipennis	Venom_protein_family_1_protein_2	106.047	10760.8	PMG	same
20	Platymeris rhadamanthus	Venom gelsolin 1, complete	220.989	23487.6	PMG	different
20	Pristhesancus plagipennis	Venom_gelsolin-like_protein_1	11.0538	4.736	AMG	different
21	Platymeris rhadamanthus	Venom CUB domain protein 2, complete	94.4951	21018.6	PMG	same
21	Pristhesancus plagipennis	Venom_CUB_domain_protein_2	82.9973	4578.54	PMG	same
22	Platymeris rhadamanthus	Venom redulysin 5, complete	68.2634	14577.4	PMG	same
22	Pristhesancus plagipennis	Venom_redulysin_protein_4a	257.789	35929.9	PMG	same
23	Platymeris rhadamanthus	Venom S1 protease 4, complete	49.96	12271.9	PMG	same
23	Pristhesancus plagipennis	Venom_S1_protease_5	33.0088	3785.8	PMG	same
24	Platymeris rhadamanthus	Venom S1 protease 7, complete	93.7993	10521.2	PMG	same
24	Pristhesancus plagipennis	Venom_S1_protease_4	83.9034	5639.08	PMG	same
25	Platymeris rhadamanthus	Venom Ptu1 family peptide Pr1a, complete	182.498	9476.49	PMG	same
25	Pristhesancus plagipennis	Venom_Ptu1_family_peptide_Pp1a	0	4346.35	PMG	same
26	Platymeris rhadamanthus	Venom S1 protease with CUB domain 1, complete	15.0754	9380.18	PMG	same
26	Pristhesancus plagipennis	Venom_S1_protease_with_CUB_domain_1	72.6916	6955.91	PMG	same
27	Platymeris rhadamanthus	Venom S1 protease 14, complete	915.711	8211.95	PMG	same
27	Pristhesancus plagipennis	Venom_S1_protease_8	58.6137	5905.84	PMG	same
28	Platymeris rhadamanthus	Heteropteran venom protein family 2 protein 5, complete	54.4068	6425.13	PMG	same
28	Pristhesancus plagipennis	Venom_protein_family_2_protein_4	17.4362	3471.3	PMG	same
29	Platymeris rhadamanthus	Heteropteran venom protein family 2 protein 8, complete	35.6683	6347.92	PMG	same
29	Pristhesancus plagipennis	Venom_protein_family_2_protein_3	30.3529	3333.08	PMG	same
30	Platymeris rhadamanthus	Heteropteran venom protein family 4 protein 1, complete	48.2936	6263.17	PMG	same
30	Pristhesancus plagipennis	Venom_protein_family_4_protein_1	82.1562	6252.87	PMG	same
31	Platymeris rhadamanthus	Venom S1 protease 10, complete	26.0917	6253.21	PMG	same
31	Pristhesancus plagipennis	Venom_S1_protease_14	66.7975	4101.88	PMG	same
32	Platymeris rhadamanthus	Venom S1 protease 11, complete	15.3002	5191.95	PMG	same
32	Pristhesancus plagipennis	Venom_S1_protease_7	36.5341	3633.05	PMG	same
33	Platymeris rhadamanthus	Venom S1 protease 8, complete	26.6136	4882	PMG	same
33	Pristhesancus plagipennis	Venom_S1_protease_45	18.833	2195.25	PMG	same
34	Platymeris rhadamanthus	Venom S1 protease 12, complete	1290.39	4574.82	PMG	same
34	Pristhesancus plagipennis	Venom_S1_protease_15	83.3833	3930.55	PMG	same
35	Platymeris rhadamanthus	Venom S1 protease 13, complete	29.4268	4543.98	PMG	same
35	Pristhesancus plagipennis	Venom_S1_protease_40	3.9816	569.671	PMG	same
36	Platymeris rhadamanthus	Venom S1 protease with CUB domain 4, complete	3.76799	3835.88	PMG	same
36	Pristhesancus plagipennis	Venom_S1_protease_with_CUB_domain_7	18.0074	3002.91	PMG	same
37	Platymeris rhadamanthus	Venom S1 protease with CUB domain 2, complete	9.31443	3539.81	PMG	same
37	Pristhesancus plagipennis	Venom_S1_protease_with_CUB_domain_5	19.3319	1815.85	PMG	same
38	Platymeris rhadamanthus	Venom cathepsin B 1, complete	3.6194	1564.41	PMG	same
38	Pristhesancus plagipennis	Venom_cathepsin_B-like_protein_1	3.61968	2.688	AMG	same
39	Platymeris rhadamanthus	Venom CUB domain protein 3, complete	10.288	2875.05	PMG	same
39	Pristhesancus plagipennis	Venom_CUB_domain_protein_3	94.7871	7742.26	PMG	same
40	Platymeris rhadamanthus	Venom S1 protease 6, complete	18.1554	2820.22	PMG	same
40	Pristhesancus plagipennis	Venom_S1_protease_27	28.0706	2318.26	PMG	same
41	Platymeris rhadamanthus	Venom metalloendopeptidase 1, complete	1.13753	2819.33	PMG	same
41	Pristhesancus plagipennis	Venom_astacin-like_protein_1	25.8106	2805.57	PMG	same
42	Platymeris rhadamanthus	Venom S1 protease 9, complete	12.5059	2389.1	PMG	same
42	Pristhesancus plagipennis	Venom_S1_protease_22	7.98731	947.631	PMG	same
43	Platymeris rhadamanthus	Venom Ptu1 family peptide Pr2a, complete	7.25631	2015.39	PMG	different
43	Pristhesancus plagipennis	Venom_Ptu1_family_peptide_Pp4	4873.37	268.298	AMG	different
44	Platymeris rhadamanthus	Venom CUB domain protein 4, complete	15.3229	1858.25	PMG	same
44	Pristhesancus plagipennis	Venom_CUB_domain_protein_1	60.4375	5025.78	PMG	same
45	Platymeris rhadamanthus	Venom S1 protease 39, complete	16.8637	1676.27	PMG	same
45	Pristhesancus plagipennis	Venom_S1_protease_35	68.8501	4667.31	PMG	same
46	Platymeris rhadamanthus	Venom CUB domain protein 6, complete	8.00612	1660.77	PMG	different
46	Pristhesancus plagipennis	Venom_CUB_domain_protein_4	49.4036	0	AMG	different
47	Platymeris rhadamanthus	Venom S1 protease 25, complete	6.22428	1645.82	PMG	same
47	Pristhesancus plagipennis	Venom_S1_protease_11	14.5082	2604.75	PMG	same
48	Platymeris rhadamanthus	Venom S1 protease with CUB domain 8, complete	10.0901	1628.42	PMG	same
48	Pristhesancus plagipennis	Venom_S1_protease_with_CUB_domain_9	12.08	709.407	PMG	same
49	Platymeris rhadamanthus	Venom CUB domain protein 5, complete	13.1904	1554.48	PMG	different
49	Pristhesancus plagipennis	Venom_CUB_domain_protein_4	49.4036	0	AMG	different
50	Platymeris rhadamanthus	Venom S1 protease 19, complete	13.9652	1543.89	PMG	same
50	Pristhesancus plagipennis	Venom_S1_protease_6	106.14	11312.2	PMG	same
51	Platymeris rhadamanthus	Heteropteran venom protein family 6 protein 1, complete	3981.47	1485.57	AMG	same
51	Pristhesancus plagipennis	Venom_protein_family_6_protein_1	8951.19	114.705	AMG	same
52	Platymeris rhadamanthus	Venom nuclease 1, complete	0.549993	1239.26	PMG	same
52	Pristhesancus plagipennis	Venom_nuclease-like_protein_1	0	1863.37	PMG	same
53	Platymeris rhadamanthus	Heteropteran venom protein family 5 protein 1, complete	2010.02	1198.72	AMG	same
53	Pristhesancus plagipennis	Venom_protein_family_5_protein_1	342.812	1456.92	PMG	same
54	Platymeris rhadamanthus	Venom S1 protease with CUB domain 6, complete	0.137364	1094.89	PMG	same
54	Pristhesancus plagipennis	Venom_S1_protease_with_CUB_domain_13	3.54	456.062	PMG	same
55	Platymeris rhadamanthus	Venom S1 protease 23, complete	7.79255	1090.09	PMG	same
55	Pristhesancus plagipennis	Venom_S1_protease_24	4.34063	605.535	PMG	same
56	Platymeris rhadamanthus	Venom S1 protease with CUB domain 3, incomplete	6.10922	1068.54	PMG	same
56	Pristhesancus plagipennis	Venom_S1_protease_with_CUB_domain_2	14.7032	959.647	PMG	same
57	Platymeris rhadamanthus	Heteropteran venom protein family 2 protein 1, complete	12.2096	1035.59	PMG	same
57	Pristhesancus plagipennis	Venom_protein_family_2_protein_2	42.5741	1337.02	PMG	same
